# Supplementary material for: Nanocrystal facet modulation to enhance transferrin binding and cellular delivery
Source: Nat Commun. 2020 Mar 9;11:1262. doi: 10.1038/s41467-020-14972-z (PMC7062909; doi:10.1038/s41467-020-14972-z)
Supplement: Supplementary file 4 — Supplementary Data 1 [file 41467_2020_14972_MOESM4_ESM.xlsx]

## Sheet: (a)_CdSe-p-A
Accession	Description	Mass	Score	Matches	Sequences	emPAI	Coverage
Q2UVX4	Complement C3 OS=Bos taurus GN=C3 PE=1 SV=2	188675	6821	329(235)	101(91)	8.78	69%	Q2UVX4_uniprot
	Peptide	Unique	Matches	Modification	Observed	Mr(expt)	Mr(calc)	ppm	Miss	Score	Expect	Rank	Query
	K.FISHIK.C	U	1		372.7244	743.4343	743.4330	1.76	0	21	0.26	1	63
	K.VVPEGVR.V	U	1		378.2243	754.4340	754.4337	0.40	0	24	0.048	1	92
	K.ISYIIGK.D	U	2		397.2462	792.4777	792.4745	4.08	0	35	0.0012	1	198
	R.VGLVAVDK.G	U	2		400.7486	799.4826	799.4804	2.78	0	54	8.5e-005	1	220
	K.WLILEK.Q	U	3		401.2483	800.4821	800.4796	3.11	0	34	0.012	1	229
	R.FYHPDK.E	U	1		403.6946	805.3747	805.3759	-1.51	0	18	0.33	1	256
	R.LPYSVVR.N	U	2		417.2505	832.4864	832.4807	6.90	0	21	0.099	1	359
	R.SVQLMEK.R	U	1		417.7236	833.4326	833.4317	1.10	0	16	0.61	1	361
	R.WLNEQR.Y	U	2		423.2179	844.4212	844.4191	2.51	0	28	0.034	1	515
	R.VFTVDHK.L	U	2		423.2300	844.4455	844.4443	1.36	0	53	0.00014	1	518
	K.LMNVFLK.D	U	2		432.7554	863.4963	863.4939	2.81	0	(32)	0.0076	1	574
	R.KFISHIK.C	U	2		436.7718	871.5291	871.5280	1.30	1	41	0.0016	1	635
	K.L->M<-NVFLK.D	U	3	Oxidation (M)	440.7529	879.4912	879.4888	2.72	0	48	0.00023	1	717
	R.NEQVEIR.A	U	1		444.2332	886.4519	886.4508	1.20	0	33	0.0082	1	747
	K.GVFVLNKK.N	U	2		452.7864	903.5583	903.5542	4.52	1	33	0.0024	1	820
	R.AILYNYR.E	U	3		456.7524	911.4903	911.4865	4.24	0	38	0.0021	1	892
	R.DPLTITVR.T	U	6		457.7705	913.5265	913.5233	3.48	0	32	0.014	1	920
	K.LSINTQNK.R	U	2		459.2566	916.4987	916.4978	1.06	0	36	0.0071	1	943
	R->.<-QESLELIR.K	U	2	Gln->pyro-Glu (N-term Q)	485.7664	969.5182	969.5131	5.30	0	(21)	0.11	1	1225
	R.QESLELIR.K	U	2		494.2788	986.5431	986.5396	3.49	0	50	0.00027	1	1385
	K.AGQYSSDLR.K	U	2		498.7416	995.4687	995.4672	1.53	0	14	0.42	1	1491
	R.KIWDVVEK.A	U	3		508.7948	1015.5750	1015.5702	4.75	1	52	0.00013	1	1661
	R.ISLTHSLTR.V	U	2		514.3001	1026.5857	1026.5822	3.39	0	51	0.00011	1	1786
	K.LSINTQNKR.D	U	1		537.3071	1072.5997	1072.5989	0.77	1	27	0.048	1	2182
	K.GYTQQLAFR.Q	U	3		542.2842	1082.5538	1082.5509	2.70	0	57	3.1e-005	1	2238
	K.ADIGCTPGSGR.N	U	1		545.7510	1089.4875	1089.4873	0.19	0	51	6.4e-005	1	2338
	K.NTLIIYLDK.V	U	2		546.8211	1091.6277	1091.6226	4.61	0	47	0.00019	1	2381
	K.DSCMGTLVVK.N	U	2		555.2717	1108.5288	1108.5257	2.80	0	24	0.073	1	2581
	K.AGQYSSDLRK.C	U	1		562.7883	1123.5621	1123.5622	-0.05	1	32	0.012	1	2847
	K.GSMILDICTK.Y	U	4		569.2889	1136.5632	1136.5570	5.50	0	45	0.00075	1	3036
	K.RQESLELIR.K	U	2		381.8888	1142.6447	1142.6407	3.49	1	(32)	0.013	1	3116
	K.RQESLELIR.K	U	3		572.3300	1142.6454	1142.6407	4.06	1	52	0.00015	1	3119
	K.TSQGLETQQR.A	U	1		574.2888	1146.5631	1146.5629	0.15	0	37	0.0043	1	3136
	K.GS->M<-ILDICTK.Y	U	1	Oxidation (M)	577.2847	1152.5549	1152.5519	2.63	0	(38)	0.0024	1	3186
	R.TKKDNIPEGR.Q	U	1		579.3176	1156.6206	1156.6200	0.50	2	36	0.0056	1	3242
	K.DYDTTPPVVR.W	U	1		581.7926	1161.5706	1161.5666	3.47	0	39	0.0026	1	3284
	R.HQQTITIPAR.S	U	3		582.8300	1163.6455	1163.6411	3.77	0	62	1.1e-005	1	3310
	R.ILWESASLLR.S	U	3		594.3461	1186.6777	1186.6710	5.67	0	42	0.0014	1	3641
	R->.<-QVLLNGVQPSR.A	U	2	Gln->pyro-Glu (N-term Q)	597.3384	1192.6622	1192.6564	4.84	0	(43)	0.00077	1	3730
	R.VSIRPAPETVK.K	U	1		399.5722	1195.6947	1195.6925	1.86	0	(17)	0.15	1	3768
	R.VSIRPAPETVK.K	U	1		598.8554	1195.6963	1195.6925	3.19	0	46	0.0002	1	3769
	K.NRWEEPNQK.L	U	1		600.7917	1199.5688	1199.5683	0.44	1	42	0.00076	1	3812
	R.QVLLNGVQPSR.A	U	1		605.8514	1209.6883	1209.6830	4.43	0	51	9e-005	1	3977
	R.KGYTQQLAFR.Q	U	2		404.5578	1210.6517	1210.6458	4.81	1	(27)	0.039	1	3992
	R.KGYTQQLAFR.Q	U	1		606.3336	1210.6526	1210.6458	5.55	1	68	2.7e-006	1	3994
	K.AGDFLENHYR.E	U	2		611.2880	1220.5614	1220.5574	3.24	0	69	1.8e-006	1	4056
	K.AGDFLENHYR.E	U	2		407.8619	1220.5637	1220.5574	5.16	0	(35)	0.0047	1	4059
	R.YYTYMIMNK.G	U	3		613.7846	1225.5547	1225.5511	2.90	0	67	2e-006	1	4078
	R.YYTY->M<-IMNK.G	U	1	Oxidation (M)	621.7822	1241.5498	1241.5460	3.02	0	(51)	7.1e-005	1	4275
	R.YYTYMI->M<-NK.G	U	3	Oxidation (M)	621.7833	1241.5521	1241.5460	4.89	0	(35)	0.0027	1	4277
	R.LVAYYTLINAK.G	U	4		634.8680	1267.7215	1267.7176	3.11	0	82	7.7e-008	1	4670
	R.KDYDTTPPVVR.W	U	3		645.8389	1289.6632	1289.6616	1.25	1	57	4.7e-005	1	5004
	K.ACEPGVDYVYK.T	U	2		650.8000	1299.5854	1299.5805	3.76	0	36	0.0016	1	5138
	K.HHRPGQQITLK.I	U	8		657.8748	1313.7351	1313.7316	2.62	0	45	0.00064	1	5356
	K.HHRPGQQITLK.I	U	1		438.9195	1313.7366	1313.7316	3.74	0	(4)	9	1	5362
	R.VPINDGNGEAILK.R	U	4		670.3660	1338.7175	1338.7143	2.39	0	83	8.1e-008	1	5730
	K.FYYIDDPDGLK.V	U	2		673.3233	1344.6320	1344.6238	6.15	0	58	2.1e-005	1	5810
	R.EVVADSVWVDVK.D	U	4		673.3568	1344.6989	1344.6926	4.76	0	79	3.7e-007	1	5820
	R.AQFILQGDACVK.A	U	4		675.3520	1348.6895	1348.6809	6.40	0	23	0.12	1	5878
	K.DICEAQVNSLGR.S	U	2		681.3309	1360.6473	1360.6405	5.00	0	57	4.6e-005	1	6052
	K.TIYTPGSTVLYR.V	U	2		685.8715	1369.7285	1369.7242	3.15	0	41	0.0015	1	6091
	R.SSVAVPYVIVPLK.I	U	2		686.4185	1370.8224	1370.8173	3.67	0	53	2.3e-005	1	6097
	K.AAVYNHFISDGVK.K	U	1		474.2466	1419.7181	1419.7147	2.42	0	(50)	0.00022	1	6650
	K.AAVYNHFISDGVK.K	U	1		710.8669	1419.7193	1419.7147	3.29	0	59	2.9e-005	1	6652
	K.VSHTVEDCLSFK.V	U	2		711.3413	1420.6681	1420.6657	1.68	0	52	0.00012	1	6668
	K.VSHTVEDCLSFK.V	U	2		474.5643	1420.6712	1420.6657	3.86	0	(29)	0.024	1	6672
	K.VFALAANLIAIDSK.D	U	3		723.4249	1444.8353	1444.8289	4.41	0	81	6.4e-008	1	7068
	K.GQGTLSVVTVYHAK.L	U	5		730.4018	1458.7890	1458.7831	4.07	0	85	7.2e-008	1	7265
	R.NYAGVFTDAGLTLK.T	U	4		735.3890	1468.7634	1468.7562	4.91	0	74	7.5e-007	1	7388
	K.ELNLDVSIQLPSR.N	U	1		742.4142	1482.8138	1482.8042	6.49	0	36	0.0041	1	7567
	R.VPINDGNGEAILKR.Q	U	3		748.4180	1494.8215	1494.8154	4.08	1	74	5.9e-007	1	7686
	R.VPINDGNGEAILKR.Q	U	1		499.2820	1494.8242	1494.8154	5.88	1	(15)	0.48	1	7689
	R.TLNPEHLGQGGVQR.E	U	3		753.3967	1504.7789	1504.7746	2.83	0	52	0.00016	1	7804
	R.DSNKNTLIIYLDK.V	U	2		768.9180	1535.8214	1535.8195	1.24	1	83	8.8e-008	1	8045
	K.AAVYNHFISDGVKK.T	U	2		774.9163	1547.8180	1547.8096	5.40	1	15	0.63	1	8211
	R.FYHPDKEDGMLSK.L	U	4		783.8685	1565.7224	1565.7184	2.54	1	55	4.8e-005	1	8370
	R.FYHPDKEDGMLSK.L	U	2		522.9153	1565.7242	1565.7184	3.69	1	(45)	0.00046	1	8373
	R.FYHPDKEDG->M<-LSK.L	U	1	Oxidation (M)	791.8655	1581.7165	1581.7133	2.02	1	(17)	0.2	1	8524
	K.FVTVVATFGNVQVEK.V	U	5		819.4517	1636.8889	1636.8825	3.91	0	73	8.2e-007	1	9113
	K.AFLDCCEYITQLR.Q	U	2		844.8946	1687.7746	1687.7698	2.86	0	96	2.6e-009	1	9582
	R.CAEENCFMHHTEK.E	U	1		846.8318	1691.6490	1691.6490	-0.00	0	46	2.5e-005	1	9623
	R.CAEENCFMHHTEK.E	U	1		564.8911	1691.6515	1691.6490	1.46	0	(19)	0.014	1	9624
	K.VYSYYNLDETCIR.F	U	3		848.3906	1694.7666	1694.7610	3.28	0	97	2.3e-009	1	9650
	K.DVSLTAFVLIALHEAK.D	U	1		863.9949	1725.9753	1725.9665	5.10	0	64	3.7e-006	1	9921
	K.VHQYFNVGLIQPGAVK.V	U	2		590.6632	1768.9678	1768.9624	3.03	0	(52)	8.9e-005	1	10401
	K.VHQYFNVGLIQPGAVK.V	U	2		885.4918	1768.9691	1768.9624	3.75	0	75	4.5e-007	1	10402
	R.VELLYNPAFCSLATAK.K	U	3		898.9689	1795.9233	1795.9178	3.05	0	68	4e-006	1	10597
	R.TGIPIVTSPYQIHFTK.T	U	3		901.4987	1800.9829	1800.9774	3.03	0	(59)	2.3e-005	1	10649
	R.TGIPIVTSPYQIHFTK.T	U	3		601.3351	1800.9836	1800.9774	3.42	0	73	7.6e-007	1	10651
	R.SDLDDDIIPEEDIISR.S	U	4		922.9440	1843.8735	1843.8687	2.61	0	70	2e-006	1	11007
	R.VELKPGETLNVNFHLR.T	U	3		933.5180	1865.0215	1865.0159	2.98	0	(62)	6.7e-006	1	11162
	R.VELKPGETLNVNFHLR.T	U	6		622.6816	1865.0229	1865.0159	3.75	0	84	4.1e-008	1	11165
	R.VELKPGETLNVNFHLR.T	U	2		467.2632	1865.0237	1865.0159	4.19	0	(49)	0.00012	1	11167
	K.LYNVEATSYALLALLAR.K	U	1		627.6910	1880.0513	1880.0407	5.64	0	(112)	4.6e-011	1	11285
	K.LYNVEATSYALLALLAR.K	U	1		941.0330	1880.0515	1880.0407	5.74	0	121	7e-012	1	11286
	K.DSITTWEILAVSLSDKK.G	U	1		953.5151	1905.0156	1905.0095	3.21	1	78	2.8e-007	1	11472
	K.EYVLPSFEVQLEPEEK.F	U	2		645.9933	1934.9582	1934.9513	3.58	0	(23)	0.11	1	11731
	K.EYVLPSFEVQLEPEEK.F	U	3		968.4868	1934.9591	1934.9513	4.03	0	60	2.1e-005	1	11732
	R.SQFPESWLWTVIEDLK.Q	U	2		989.5066	1976.9986	1976.9884	5.19	0	80	2.6e-007	1	12063
	R.EKDVSLTAFVLIALHEAK.D	U	1		662.0426	1983.1060	1983.1040	0.97	1	(57)	1.8e-005	1	12108
	R.EKDVSLTAFVLIALHEAK.D	U	1		992.5624	1983.1102	1983.1040	3.11	1	106	2.2e-010	1	12109
	K.FYYIDDPDGLKVNIIAR.F	U	2		1006.5319	2011.0493	2011.0415	3.89	1	82	1.4e-007	1	12315
	K.FYYIDDPDGLKVNIIAR.F	U	2		671.3573	2011.0501	2011.0415	4.28	1	(55)	6.7e-005	1	12316
	K.VRVELLYNPAFCSLATAK.K	U	2		1026.5527	2051.0909	2051.0874	1.73	1	53	8.4e-005	1	12612
	K.LEDDFDEYIMVIENIIK.S	U	1		1050.0234	2098.0323	2098.0180	6.83	0	106	5.2e-010	1	12893
	K.LEDDFDEYIMVIENIIK.S	U	1		700.3516	2098.0329	2098.0180	7.08	0	(20)	0.18	1	12894
	K.LEDDFDEYI->M<-VIENIIK.S	U	1	Oxidation (M)	1058.0194	2114.0243	2114.0129	5.37	0	(37)	0.004	1	13027
	K.AYYEDSPQQVFSAEFEVK.E	U	6		1068.9941	2135.9737	2135.9688	2.33	0	91	8.6e-009	1	13257
	K.AYYEDSPQQVFSAEFEVK.E	U	2		712.9998	2135.9775	2135.9688	4.07	0	(25)	0.038	1	13260
	K.ILLQGTPVAQMTEDAIDGER.L	U	2		719.7004	2156.0793	2156.0783	0.46	0	(56)	4.9e-005	1	13409
	K.ILLQGTPVAQMTEDAIDGER.L	U	3		1079.0509	2156.0872	2156.0783	4.14	0	83	1.1e-007	1	13412
	R.EEVPAADLSDQVPDTESETK.I	U	3		1080.4971	2158.9796	2158.9754	1.96	0	78	1.9e-007	1	13427
	R.EEVPAADLSDQVPDTESETK.I	U	1		720.6674	2158.9803	2158.9754	2.27	0	(20)	0.099	1	13429
	K.ILLQGTPVAQ->M<-TEDAIDGER.L	U	3	Oxidation (M)	1087.0491	2172.0836	2172.0732	4.76	0	(61)	1.7e-005	1	13502
	K.ILLQGTPVAQ->M<-TEDAIDGER.L	U	2	Oxidation (M)	725.0356	2172.0849	2172.0732	5.37	0	(62)	1.4e-005	1	13503
	K.KLEDDFDEYIMVIENIIK.S	U	1		1114.0673	2226.1200	2226.1129	3.15	1	87	4.4e-008	1	13912
	K.KLEDDFDEYIMVIENIIK.S	U	1		743.0477	2226.1212	2226.1129	3.70	1	(42)	0.0014	1	13913
	K.LLPVGQTVFITIETPDGIPVK.R	U	1		1119.1454	2236.2762	2236.2719	1.94	0	82	2.8e-008	1	13984
	K.LLPVGQTVFITIETPDGIPVK.R	U	1		746.4337	2236.2793	2236.2719	3.33	0	(78)	6.7e-008	1	13985
	K.KLEDDFDEYI->M<-VIENIIK.S	U	1	Oxidation (M)	1122.0645	2242.1143	2242.1079	2.89	1	(56)	5.1e-005	1	14032
	K.KLEDDFDEYI->M<-VIENIIK.S	U	1	Oxidation (M)	748.3792	2242.1158	2242.1079	3.54	1	(23)	0.1	1	14033
	K.EGAHYLVWGVSSDLWGEKPK.I	U	2		753.3814	2257.1224	2257.1168	2.50	0	48	0.00032	1	14154
	K.EGAHYLVWGVSSDLWGEKPK.I	U	2		565.2883	2257.1240	2257.1168	3.20	0	(16)	0.52	1	14156
	K.EGAHYLVWGVSSDLWGEKPK.I	U	2		1129.5697	2257.1248	2257.1168	3.58	0	(47)	0.00043	1	14158
	R.HIPVVTQGSNVQSLTQDDGVAK.L	U	5		1147.0946	2292.1746	2292.1710	1.58	0	106	5.1e-010	1	14406
	R.HIPVVTQGSNVQSLTQDDGVAK.L	U	8		765.0667	2292.1783	2292.1710	3.18	0	(70)	2.4e-006	1	14414
	K.LLPVGQTVFITIETPDGIPVKR.D	U	1		1197.1974	2392.3802	2392.3730	3.02	1	(69)	4.1e-007	1	15123
	K.LLPVGQTVFITIETPDGIPVKR.D	U	1		798.4681	2392.3824	2392.3730	3.93	1	74	1.3e-007	1	15124
	R.EPGQDLVVLPLTITSDFIPSFR.L	U	1		1222.6637	2443.3128	2443.2999	5.30	0	64	4.6e-006	1	15357
	R.EPGQDLVVLPLTITSDFIPSFR.L	U	1		815.4507	2443.3302	2443.2999	12.4	0	(41)	0.00073	1	15358
	K.GICVADPYEVTVMQDFFIDLR.L	U	1		1244.6017	2487.1888	2487.1814	2.96	0	70	1.4e-006	1	15547
	K.GICVADPYEVTVMQDFFIDLR.L	U	1		830.0746	2487.2019	2487.1814	8.23	0	(69)	2.1e-006	1	15548
	K.LKEGAHYLVWGVSSDLWGEKPK.I	U	2		833.7752	2498.3036	2498.2958	3.14	1	49	0.00017	1	15580
	K.LKEGAHYLVWGVSSDLWGEKPK.I	U	1		625.5840	2498.3068	2498.2958	4.42	1	(22)	0.091	1	15581
	K.LKEGAHYLVWGVSSDLWGEKPK.I	U	1		1250.1619	2498.3092	2498.2958	5.37	1	(17)	0.33	1	15582
	K->.<-QVLSNENTQLNSNNGYLSTVTIK.I	U	1	Gln->pyro-Glu (N-term Q)	1260.6384	2519.2623	2519.2504	4.75	0	(3)	11	1	15706
	K.DTWVELWPEAEECQDEENQK.Q	U	1		1268.0396	2534.0645	2534.0543	4.03	0	19	0.028	1	15795
	K.QVLSNENTQLNSNNGYLSTVTIK.I	U	1		1269.1478	2536.2811	2536.2769	1.66	0	(59)	3.4e-005	1	15802
	K.QVLSNENTQLNSNNGYLSTVTIK.I	U	1		846.4348	2536.2824	2536.2769	2.18	0	63	1.2e-005	1	15803
	K->.<-QKPDGIFQEDGPVIHQEMIGGFR.D	U	3	Gln->pyro-Glu (N-term Q)	861.0926	2580.2559	2580.2431	4.96	0	(59)	2.7e-005	1	16030
	R.FLYGEQVDGTAFVIFGVQDGDRR.I	U	1		863.7687	2588.2842	2588.2660	7.04	1	20	0.23	1	16063
	K.QKPDGIFQEDGPVIHQEMIGGFR.D	U	1		1299.6431	2597.2716	2597.2697	0.74	0	(11)	1.3	1	16108
	K.QKPDGIFQEDGPVIHQEMIGGFR.D	U	2		650.3268	2597.2780	2597.2697	3.21	0	(25)	0.06	1	16110
	K.QKPDGIFQEDGPVIHQEMIGGFR.D	U	4		866.7672	2597.2798	2597.2697	3.90	0	78	3.1e-007	1	16113
	K.FFKPAMPFDLMVYVTNPDGSPAR.H	U	1		867.4283	2599.2630	2599.2603	1.03	0	48	0.00031	1	16121
	K.QKPDGIFQEDGPVIHQE->M<-IGGFR.D	U	1	Oxidation (M)	654.3244	2613.2685	2613.2646	1.50	0	(7)	3.6	1	16142
	K.QKPDGIFQEDGPVIHQE->M<-IGGFR.D	U	2	Oxidation (M)	872.0994	2613.2765	2613.2646	4.54	0	(9)	2.4	1	16144
	K.FFKPAMPFDL->M<-VYVTNPDGSPAR.H	U	1	Oxidation (M)	872.7615	2615.2626	2615.2553	2.80	0	(39)	0.0025	1	16153
	R.TMQALPYNTQGNSNNYLHLSVPR.V	U	2		1309.6477	2617.2809	2617.2707	3.89	0	(35)	0.0057	1	16164
	R.TMQALPYNTQGNSNNYLHLSVPR.V	U	3		873.4349	2617.2828	2617.2707	4.63	0	(66)	5.2e-006	1	16165
	R.T->M<-QALPYNTQGNSNNYLHLSVPR.V	U	1	Oxidation (M)	1317.6395	2633.2645	2633.2656	-0.42	0	(19)	0.2	1	16231
	R.T->M<-QALPYNTQGNSNNYLHLSVPR.V	U	2	Oxidation (M)	878.7653	2633.2741	2633.2656	3.24	0	72	1.2e-006	1	16232
	R.YYGGGYGSTQATFMVFQALAQYQK.D	U	1		893.7570	2678.2492	2678.2475	0.64	0	(49)	0.00014	1	16471
	R.YYGGGYGSTQATF->M<-VFQALAQYQK.D	U	1	Oxidation (M)	1348.1315	2694.2484	2694.2424	2.21	0	58	1.6e-005	1	16561
	K.SSQNQFGILTLSWNIPELVNMGVWK.I	U	1		1431.2466	2860.4786	2860.4582	7.14	0	3	6.7	1	17335
	R->.<-QYREPGQDLVVLPLTITSDFIPSFR.L	U	1	Gln->pyro-Glu (N-term Q)	958.8475	2873.5208	2873.4964	8.49	1	(22)	0.084	1	17374
	R.QYREPGQDLVVLPLTITSDFIPSFR.L	U	2		964.5166	2890.5280	2890.5229	1.75	1	70	1.2e-006	1	17434
	R.QYREPGQDLVVLPLTITSDFIPSFR.L	U	1		1446.2745	2890.5345	2890.5229	4.02	1	(21)	0.078	1	17435
	K.YLGDQDATMSILDISMMTGFSPDVEDLK.T	U	1		1546.7119	3091.4093	3091.4076	0.54	0	101	4.7e-010	1	18019
	K.YLGDQDATMSILDISMMTGFSPDVEDLK.T	U	1		1031.4807	3091.4203	3091.4076	4.11	0	(52)	5.2e-005	1	18020
P02769	Serum albumin OS=Bos taurus GN=ALB PE=1 SV=4	71244	4652	230(168)	51(48)	24.61	77%	P02769_uniprot
	Peptide	Unique	Matches	Modification	Observed	Mr(expt)	Mr(calc)	ppm	Miss	Score	Expect	Rank	Query
	K.GACLLPK.I		3		379.7162	757.4178	757.4156	2.82	0	29	0.029	1	104
	K.LVTDLTK.V		2		395.2405	788.4664	788.4644	2.58	0	44	0.00072	1	181
	R.LSQKFPK.A		1		424.2555	846.4964	846.4963	0.12	1	40	0.0012	1	534
	R.LCVLHEK.T		2		449.7457	897.4768	897.4742	2.87	0	34	0.0064	1	779
	K.YLYEIAR.R		2		464.2513	926.4880	926.4861	2.03	0	20	0.17	1	950
	K.DLGEEHFK.G		1		487.7340	973.4535	973.4505	3.05	0	25	0.03	1	1268
	K.LVVSTQTALA.-		5		501.7972	1001.5798	1001.5757	4.09	0	27	0.04	1	1544
	K.QTALVELLK.H		4		507.8160	1013.6175	1013.6121	5.38	0	58	1.9e-005	1	1639
	R.NECFLSHK.D		1		517.7408	1033.4671	1033.4651	1.96	0	26	0.025	1	1839
	K.SHCIAEVEK.D		1		536.7584	1071.5022	1071.5019	0.27	0	30	0.0096	1	2180
	K.EACFAVEGPK.L		2		554.2624	1106.5102	1106.5066	3.24	0	48	0.00017	1	2549
	K.CCTESLVNR.R		1		569.7543	1137.4941	1137.4907	3.02	0	31	0.0046	1	3043
	K.KQTALVELLK.H		3		571.8634	1141.7122	1141.7070	4.57	1	68	5.3e-007	1	3102
	K.KQTALVELLK.H		1		381.5781	1141.7124	1141.7070	4.66	1	(24)	0.013	1	3103
	K.LVNELTEFAK.T		4		582.3215	1162.6285	1162.6234	4.42	0	71	1.6e-006	1	3296
	R.DTHKSEIAHR.F	U	1		398.5394	1192.5965	1192.5949	1.34	1	43	0.0012	1	3706
	R.DTHKSEIAHR.F	U	2		597.3055	1192.5965	1192.5949	1.40	1	(38)	0.0038	1	3707
	R.FKDLGEEHFK.G		4		625.3158	1248.6170	1248.6139	2.54	1	(43)	0.0011	1	4350
	R.FKDLGEEHFK.G		2		417.2130	1248.6172	1248.6139	2.66	1	45	0.00078	1	4352
	R.HPEYAVSVLLR.L		6		642.3632	1282.7119	1282.7034	6.65	0	44	0.00049	1	4919
	K.ECCDKPLLEK.S		1		646.3057	1290.5968	1290.5948	1.53	0	22	0.08	1	5018
	K.HLVDEPQNLIK.Q		8		653.3635	1304.7124	1304.7088	2.71	0	73	8.9e-007	1	5228
	K.TVMENFVAFVDK.C	U	2		700.3533	1398.6921	1398.6853	4.83	0	(72)	1.1e-006	1	6440
	K.TV->M<-ENFVAFVDK.C	U	3	Oxidation (M)	708.3506	1414.6867	1414.6803	4.58	0	90	1.8e-008	1	6592
	K.SLHTLFGDELCK.V		2		473.9036	1418.6891	1418.6864	1.88	0	(37)	0.0042	1	6636
	K.SLHTLFGDELCK.V		4		710.3529	1418.6913	1418.6864	3.43	0	57	3.9e-005	1	6641
	R.RHPEYAVSVLLR.L		22		720.4122	1438.8098	1438.8045	3.70	1	67	2.3e-006	1	6958
	R.RHPEYAVSVLLR.L		18		480.6112	1438.8117	1438.8045	5.04	1	(66)	2.7e-006	1	6972
	K.YICDNQDTISSK.L		5		722.3261	1442.6375	1442.6347	1.94	0	86	1.6e-008	1	7039
	K.TCVADESHAGCEK.S		1		488.5349	1462.5829	1462.5817	0.84	0	(40)	0.00022	1	7294
	K.TCVADESHAGCEK.S		1		732.2988	1462.5831	1462.5817	0.98	0	65	7.5e-007	1	7295
	R.ETYGDMADCCEK.Q	U	2		739.7674	1477.5202	1477.5160	2.90	0	41	7.7e-005	1	7479
	K.LGEYGFQNALIVR.Y	U	6		740.4044	1478.7942	1478.7881	4.07	0	98	3.1e-009	1	7505
	K.FGERALKAWSVAR.L		1		497.6150	1489.8231	1489.8154	5.23	2	15	0.56	1	7621
	K.EYEATLEECCAK.D		2		751.8126	1501.6106	1501.6065	2.74	0	47	3.8e-005	1	7772
	K.VPQVSTPTLVEVSR.S		2		756.4278	1510.8410	1510.8355	3.65	0	65	4.3e-006	1	7861
	K.LKECCDKPLLEK.S		2		766.8950	1531.7755	1531.7738	1.10	1	79	3.1e-007	1	8003
	K.LKECCDKPLLEK.S		2		511.5997	1531.7774	1531.7738	2.32	1	(29)	0.028	1	8005
	K.LKHLVDEPQNLIK.Q		2		773.9532	1545.8918	1545.8878	2.57	1	43	0.00039	1	8191
	K.LKHLVDEPQNLIK.Q		2		516.3056	1545.8950	1545.8878	4.61	1	(13)	0.45	1	8194
	K.DDPHACYSTVFDK.L	U	5		777.8329	1553.6512	1553.6457	3.57	0	46	9.7e-005	1	8270
	K.DAFLGSFLYEYSR.R		6		784.3763	1566.7380	1566.7354	1.64	0	84	6.3e-008	1	8395
	K.LKPDPNTLCDEFK.A		4		788.8903	1575.7660	1575.7603	3.61	0	58	3.3e-005	1	8474
	K.LKPDPNTLCDEFK.A		1		526.2648	1575.7725	1575.7603	7.74	0	(2)	12	1	8477
	R.KVPQVSTPTLVEVSR.S		4		547.3190	1638.9353	1638.9305	2.92	1	(62)	4.7e-006	1	9141
	R.KVPQVSTPTLVEVSR.S		5		820.4755	1638.9365	1638.9305	3.67	1	72	5.6e-007	1	9143
	R.MPCTEDYLSLILNR.L	U	1		862.9234	1723.8322	1723.8273	2.87	0	(90)	1.6e-008	1	9911
	R.MPCTEDYLSLILNR.L	U	1		575.6181	1723.8325	1723.8273	3.00	0	(26)	0.039	1	9912
	R.->M<-PCTEDYLSLILNR.L	U	1	Oxidation (M)	870.9223	1739.8300	1739.8222	4.50	0	95	5.8e-009	1	10114
	K.YNGVFQECCQAEDK.G		2		874.3591	1746.7037	1746.6978	3.40	0	27	0.002	1	10162
	K.ECCHGDLLECADDR.A		2		875.3383	1748.6621	1748.6553	3.91	0	43	4.7e-005	1	10177
	R.RPCFSALTPDETYVPK.A		5		940.9671	1879.9196	1879.9138	3.09	0	41	0.0018	1	11274
	R.RPCFSALTPDETYVPK.A		3		627.6479	1879.9218	1879.9138	4.26	0	(28)	0.032	1	11277
	R.HPYFYAPELLYYANK.Y		2		944.9696	1887.9246	1887.9195	2.71	0	(49)	0.00031	1	11362
	R.HPYFYAPELLYYANK.Y		2		630.3157	1887.9254	1887.9195	3.09	0	55	7.6e-005	1	11364
	R.NECFLSHKDDSPDLPK.L		2		951.4413	1900.8680	1900.8625	2.89	1	45	0.00039	1	11441
	R.NECFLSHKDDSPDLPK.L		1		634.6312	1900.8717	1900.8625	4.81	1	(39)	0.0013	1	11442
	K.LFTFHADICTLPDTEK.Q		4		954.4665	1906.9184	1906.9135	2.58	0	84	6.7e-008	1	11486
	K.LFTFHADICTLPDTEK.Q		4		636.6471	1906.9194	1906.9135	3.11	0	(71)	1.4e-006	1	11489
	K.CCAADDKEACFAVEGPK.L		3		643.2690	1926.7853	1926.7910	-2.97	1	(51)	1.7e-005	1	11649
	K.CCAADDKEACFAVEGPK.L		4		964.4028	1926.7911	1926.7910	0.05	1	90	2.7e-009	1	11650
	K.DAIPENLPPLTADFAEDK.D		2		978.4865	1954.9585	1954.9524	3.12	0	58	3.2e-005	1	11887
	K.LKPDPNTLCDEFKADEK.K		4		1010.4902	2018.9659	2018.9619	1.99	1	88	2.7e-008	1	12380
	K.LKPDPNTLCDEFKADEK.K		3		673.9968	2018.9685	2018.9619	3.27	1	(68)	2.6e-006	1	12384
	R.RHPYFYAPELLYYANK.Y		3		1023.0203	2044.0261	2044.0206	2.67	1	50	0.00024	1	12571
	R.RHPYFYAPELLYYANK.Y		2		512.0148	2044.0302	2044.0206	4.69	1	(37)	0.0046	1	12574
	R.RHPYFYAPELLYYANK.Y		2		682.3507	2044.0303	2044.0206	4.73	1	(46)	0.0005	1	12575
	K.ECCHGDLLECADDRADLAK.Y		1		1124.4774	2246.9403	2246.9354	2.16	1	(17)	0.029	1	14060
	K.ECCHGDLLECADDRADLAK.Y		2		749.9878	2246.9415	2246.9354	2.72	1	18	0.022	1	14061
	K.DAIPENLPPLTADFAEDKDVCK.N		2		1229.5974	2457.1803	2457.1733	2.82	1	(39)	0.002	1	15398
	K.DAIPENLPPLTADFAEDKDVCK.N		3		820.0686	2457.1840	2457.1733	4.33	1	69	2.1e-006	1	15400
	K.GLVLIAFSQYLQQCPFDEHVK.L		1		1246.6416	2491.2686	2491.2570	4.69	0	61	1.8e-005	1	15564
	K.GLVLIAFSQYLQQCPFDEHVK.L		1		623.8245	2491.2687	2491.2570	4.72	0	(41)	0.0016	1	15565
	K.GLVLIAFSQYLQQCPFDEHVK.L		2		831.4315	2491.2727	2491.2570	6.33	0	(55)	6e-005	1	15566
	K.QEPERNECFLSHKDDSPDLPK.L		1		847.7314	2540.1723	2540.1601	4.79	2	33	0.0059	1	15828
	K.QEPERNECFLSHKDDSPDLPK.L		1		636.0507	2540.1735	2540.1601	5.27	2	(6)	2.9	1	15829
	K.SHCIAEVEKDAIPENLPPLTADFAEDKDVCK.N		1		1171.2330	3510.6773	3510.6647	3.59	2	62	9.2e-006	1	18828
	K.SHCIAEVEKDAIPENLPPLTADFAEDKDVCK.N		1		878.6768	3510.6782	3510.6647	3.85	2	(28)	0.024	1	18829
Q27965	Heat shock 70 kDa protein 1B OS=Bos taurus GN=HSPA1B PE=2 SV=1	70470	4269	127(103)	28(25)	4.15	58%	Q27965_uniprot
Q27975	Heat shock 70 kDa protein 1A OS=Bos taurus GN=HSPA1A PE=1 SV=2	70500	4269	127(103)	28(25)		58%	Q27975_uniprot
	Peptide	Unique	Matches	Modification	Observed	Mr(expt)	Mr(calc)	ppm	Miss	Score	Expect	Rank	Query
	R.DNNLLGR.F		1		401.2155	800.4164	800.4140	2.95	0	25	0.045	1	224
	K.ITITNDKGR.L		1		509.2878	1016.5611	1016.5614	-0.31	1	11	2	1	1669
	K.LLQDFFNGR.D	U	3		555.2911	1108.5677	1108.5665	1.07	0	31	0.015	1	2587
	K.YKAEDEVQR.E		1		569.2799	1136.5453	1136.5462	-0.80	1	35	0.0062	1	3032
	K.VQVSYKGETK.A	U	1		569.8088	1137.6030	1137.6030	0.02	1	43	0.00091	1	3047
	K.DAGVIAGLNVLR.I		3		599.3538	1196.6931	1196.6877	4.49	0	56	3.6e-005	1	3780
	R.LVNHFVEEFK.R	U	2		631.3339	1260.6532	1260.6503	2.30	0	16	0.6	1	4546
	K.NALESYAFNMK.S		2		644.3067	1286.5988	1286.5965	1.84	0	88	1.6e-008	1	4957
	R.FEELCSDLFR.S		1		658.3043	1314.5940	1314.5914	1.93	0	5	2.6	1	5378
	R.KFGDPVVQSDMK.H	U	1		675.8415	1349.6685	1349.6649	2.67	1	43	0.0012	1	5895
	R.LVNHFVEEFKR.K	U	3		709.3851	1416.7556	1416.7514	2.98	1	52	0.00016	1	6614
	K.AQIHDLVLVGGSTR.I	U	4		733.4130	1464.8115	1464.8049	4.51	0	74	4.8e-007	1	7330
	K.AQIHDLVLVGGSTR.I	U	2		489.2780	1464.8121	1464.8049	4.93	0	(43)	0.00075	1	7332
	R.TTPSYVAFTDTER.L		3		744.3561	1486.6977	1486.6940	2.51	0	63	7.5e-006	1	7591
	R.ARFEELCSDLFR.S		2		771.8745	1541.7343	1541.7296	3.05	1	68	2.6e-006	1	8131
	K.AFYPEEISSMVLTK.M		2		807.9097	1613.8048	1613.8011	2.30	0	40	0.0021	1	8872
	K.NQVALNPQNTVFDAK.R	U	2		829.9304	1657.8463	1657.8424	2.36	0	58	2.8e-005	1	9313
	K.ATAGDTHLGGEDFDNR.L		1		838.3702	1674.7259	1674.7234	1.51	0	39	0.00065	1	9460
	R.IINEPTAAAIAYGLDR.T		2		563.3070	1686.8990	1686.8940	2.95	0	(23)	0.11	1	9568
	R.IINEPTAAAIAYGLDR.T		3		844.4584	1686.9022	1686.8940	4.83	0	85	6.2e-008	1	9571
	K.LDKAQIHDLVLVGGSTR.I	U	2		911.5146	1821.0147	1821.0108	2.14	1	68	1.6e-006	1	10853
	K.SINPDEAVAYGAAVQAAILMGDK.S		1		768.7222	2303.1449	2303.1467	-0.80	0	102	1.2e-009	1	14497
	K.SINPDEAVAYGAAVQAAILMGDK.S		1		1152.5830	2303.1515	2303.1467	2.06	0	(90)	1.8e-008	1	14498
	K.SINPDEAVAYGAAVQAAIL->M<-GDK.S		1	Oxidation (M)	1160.5824	2319.1502	2319.1416	3.72	0	(73)	9.6e-007	1	14618
	R.GVPQIEVTFDIDANGILNVTATDK.S		12		844.1097	2529.3074	2529.2963	4.40	0	(38)	0.0032	1	15744
	R.GVPQIEVTFDIDANGILNVTATDK.S		7		1265.6638	2529.3131	2529.2963	6.65	0	99	2.4e-009	1	15757
	K.CQEVISWLDANTLAEKDEFEHK.R		2		888.0898	2661.2475	2661.2381	3.55	1	58	2.3e-005	1	16362
	K->.<-QTQIFTTYSDNQPGVLIQVYEGER.A		1	Gln->pyro-Glu (N-term Q)	923.7842	2768.3309	2768.3294	0.55	0	(18)	0.31	1	16945
	K.QTQIFTTYSDNQPGVLIQVYEGER.A		1		1393.6836	2785.3526	2785.3559	-1.17	0	62	1.1e-005	1	17075
	K.QTQIFTTYSDNQPGVLIQVYEGER.A		2		929.4669	2785.3789	2785.3559	8.27	0	(48)	0.00028	1	17078
	R.NVLIFDLGGGTFDVSILTIDDGIFEVK.A	U	13		1449.2667	2896.5189	2896.5110	2.71	0	94	4.8e-009	1	17473
	R.NVLIFDLGGGTFDVSILTIDDGIFEVK.A	U	16		966.5171	2896.5294	2896.5110	6.36	0	(90)	1.2e-008	1	17486
	R.TLSSSTQASLEIDSLFEGIDFYTSITR.A	U	11		994.4962	2980.4668	2980.4553	3.86	0	(73)	1.1e-006	1	17746
	R.TLSSSTQASLEIDSLFEGIDFYTSITR.A	U	10		1491.2440	2980.4735	2980.4553	6.10	0	127	3.7e-012	1	17751
	K.RTLSSSTQASLEIDSLFEGIDFYTSITR.A	U	1		1046.5287	3136.5642	3136.5564	2.49	1	84	6.8e-008	1	18194
	K.SENVQDLLLLDVAPLSLGLETAGGVMTALIK.R	U	1		1590.8805	3179.7464	3179.7363	3.19	0	(80)	3.9e-008	1	18259
	K.SENVQDLLLLDVAPLSLGLETAGGVMTALIK.R	U	1		795.9442	3179.7475	3179.7363	3.52	0	(96)	1.1e-009	1	18260
	K.SENVQDLLLLDVAPLSLGLETAGGVMTALIK.R	U	1		1060.9243	3179.7511	3179.7363	4.67	0	(99)	4.2e-010	1	18261
	K.SENVQDLLLLDVAPLSLGLETAGGV->M<-TALIK.R	U	1	Oxidation (M)	1066.2618	3195.7637	3195.7312	10.2	0	107	7.7e-011	1	18283
	K.SINPDEAVAYGAAVQAAILMGDKSENVQDLLLLDVAPLSLGLETAGGVMTALIK.R	U	1		1367.2299	5464.8903	5464.8725	3.27	1	54	1.3e-005	1	20091
	K.SINPDEAVAYGAAVQAAIL->M<-GDKSENVQDLLLLDVAPLSLGLETAGGVMTALIK.R	U	1	Oxidation (M)	1371.2355	5480.9128	5480.8674	8.28	1	(4)	1	1	20111
F1N1I6	Gelsolin OS=Bos taurus GN=GSN PE=4 SV=1	85976	4049	184(125)	41(38)	10.80	71%	F1N1I6_uniprot
	Peptide	Unique	Matches	Modification	Observed	Mr(expt)	Mr(calc)	ppm	Miss	Score	Expect	Rank	Query
	R.TPITVVK.Q	U	2		379.2454	756.4762	756.4745	2.14	0	32	0.01	1	100
	R.AVEVMPK.A	U	2		387.2155	772.4165	772.4153	1.54	0	50	0.00035	1	140
	K.MDAHPPR.L	U	1		412.1961	822.3777	822.3806	-3.62	0	40	0.0014	1	312
	R.LFACSNK.I	U	1		420.2068	838.3990	838.4007	-2.01	0	35	0.0034	1	382
	K.KGGVASGFK.H	U	1		425.7425	849.4705	849.4709	-0.36	1	50	0.00023	1	549
	K.TASDFISK.M	U	4		434.7254	867.4362	867.4338	2.76	0	41	0.00099	1	598
	K.TGALELLR.V	U	4		436.7651	871.5157	871.5127	3.41	0	(68)	4.6e-006	1	632
	R.RTPITVVK.Q	U	2		457.2964	912.5782	912.5757	2.76	1	31	0.0066	1	909
	K.KMDAHPPR.L	U	2		476.2456	950.4766	950.4756	1.04	1	44	0.00079	1	1088
	K.EPGLQIWR.V	U	6		499.7771	997.5396	997.5345	5.10	0	41	0.00093	1	1508
	R.YIETDPANR.D	U	2		539.7626	1077.5107	1077.5091	1.53	0	42	0.0011	1	2196
	K.RYIETDPANR.D	U	2		617.8133	1233.6120	1233.6102	1.51	1	22	0.16	1	4157
	K.AGKEPGLQIWR.V	U	3		627.8535	1253.6925	1253.6880	3.55	1	(49)	0.00019	1	4427
	K.AGKEPGLQIWR.V	U	2		418.9049	1253.6927	1253.6880	3.74	1	78	2.2e-007	1	4429
	K.HVVPNEVVVQR.L	U	3		638.3639	1274.7132	1274.7095	2.90	0	62	1e-005	1	4765
	K.HVVPNEVVVQR.L	U	1		425.9118	1274.7137	1274.7095	3.24	0	(44)	0.00063	1	4767
	R.LATPARPGATQAR.A	U	2		655.3699	1308.7253	1308.7262	-0.69	0	(13)	0.82	1	5296
	R.LATPARPGATQAR.A	U	1		437.2493	1308.7260	1308.7262	-0.18	0	20	0.18	1	5297
	K.AGALNSNDAFVLK.T	U	5		660.3533	1318.6921	1318.6881	3.04	0	77	5.1e-007	1	5442
	R.SEDCFILDHGK.D	U	2		440.8694	1319.5864	1319.5816	3.66	0	(41)	0.00044	1	5467
	R.SEDCFILDHGK.D	U	5		660.8007	1319.5869	1319.5816	4.00	0	63	3.1e-006	1	5468
	R.YIETDPANRDR.R	U	1		675.3251	1348.6357	1348.6371	-1.04	1	21	0.14	1	5868
	R.SEDCFILDHGKDGK.I	U	3		810.8713	1619.7281	1619.7250	1.95	1	49	0.00012	1	8925
	K.DSQEEEKTEALTSAK.R	U	1		555.9334	1664.7782	1664.7740	2.51	1	(31)	0.0096	1	9372
	K.DSQEEEKTEALTSAK.R	U	2		833.3964	1664.7783	1664.7740	2.55	1	88	2.1e-008	1	9373
	R.EVQGFESATFLGYFK.S	U	2		861.9246	1721.8347	1721.8301	2.67	0	94	9e-009	1	9899
	K.TPSAAYLWVGAGASEAEK.T	U	3		603.3018	1806.8836	1806.8788	2.67	0	(40)	0.0022	1	10695
	K.TPSAAYLWVGAGASEAEK.T	U	11		904.4492	1806.8839	1806.8788	2.82	0	88	3e-008	1	10696
	R->.<-QTQVSVLPEGGETPLFK.Q	U	3	Gln->pyro-Glu (N-term Q)	906.9752	1811.9358	1811.9306	2.88	0	(55)	8.2e-005	1	10774
	R.QTQVSVLPEGGETPLFK.Q	U	5		915.4892	1828.9638	1828.9571	3.69	0	65	7.5e-006	1	10892
	R.VTEARPGSMVVEHPEFLK.A	U	2		1013.5287	2025.0429	2025.0353	3.76	0	(29)	0.024	1	12426
	R.VTEARPGSMVVEHPEFLK.A	U	2		676.0224	2025.0454	2025.0353	4.95	0	35	0.0063	1	12428
	R.VTEARPGS->M<-VVEHPEFLK.A	U	1	Oxidation (M)	681.3529	2041.0369	2041.0303	3.26	0	(18)	0.41	1	12540
	R.VTEARPGS->M<-VVEHPEFLK.A	U	2	Oxidation (M)	1021.5263	2041.0379	2041.0303	3.77	0	(8)	3.6	1	12542
	K.EPAHLMSLFGGKPMIIYR.G	U	1		1030.5505	2059.0865	2059.0747	5.76	0	38	0.0031	1	12654
	K.EPAHLMSLFGGKP->M<-IIYR.G	U	1	Oxidation (M)	692.6998	2075.0775	2075.0696	3.80	0	(15)	0.64	1	12725
	K.EPAHLMSLFGGKP->M<-IIYR.G	U	2	Oxidation (M)	1038.5465	2075.0785	2075.0696	4.28	0	(32)	0.013	1	12726
	R.AQPVQVAEGSEPDSFWEALGGK.A	U	2		1151.5568	2301.0990	2301.0913	3.32	0	89	2.7e-008	1	14483
	R.AQPVQVAEGSEPDSFWEALGGK.A	U	3		768.0417	2301.1032	2301.0913	5.17	0	(66)	5.3e-006	1	14484
	R.DPDQTDGPGLSYLSSHIANVER.V	U	2		1186.0648	2370.1151	2370.1088	2.66	0	118	2.1e-011	1	14966
	R.DPDQTDGPGLSYLSSHIANVER.V	U	3		791.0467	2370.1184	2370.1088	4.07	0	(76)	3.8e-007	1	14967
	K.VSNGAGTMSVSLVADENPFAQGALR.S	U	1		831.0819	2490.2239	2490.2173	2.66	0	(51)	0.00016	1	15555
	K.VSNGAGTMSVSLVADENPFAQGALR.S	U	2		1246.1195	2490.2245	2490.2173	2.88	0	114	7.6e-011	1	15556
	K.VSNGAGT->M<-SVSLVADENPFAQGALR.S	U	2	Oxidation (M)	1254.1162	2506.2179	2506.2122	2.26	0	(86)	4.5e-008	1	15619
	K.VSNGAGT->M<-SVSLVADENPFAQGALR.S	U	2	Oxidation (M)	836.4146	2506.2220	2506.2122	3.91	0	(79)	2.6e-007	1	15620
	R.VPFDAATLHTSTAMAAQHGMDDDGR.G	U	2		1308.0841	2614.1537	2614.1541	-0.15	0	(12)	0.41	1	16145
	R.VPFDAATLHTSTAMAAQHGMDDDGR.G	U	4		872.3942	2614.1607	2614.1541	2.54	0	81	5.8e-008	1	16147
	R.VPFDAATLHTSTAMAAQHGMDDDGR.G	U	2		654.5485	2614.1647	2614.1541	4.09	0	(37)	0.0015	1	16150
	R.VPFDAATLHTSTA->M<-AAQHGMDDDGR.G	U	2	Oxidation (M)	877.7253	2630.1542	2630.1490	1.98	0	(78)	9.2e-008	1	16204
	R.VPFDAATLHTSTAMAAQHG->M<-DDDGR.G	U	1	Oxidation (M)	877.7260	2630.1560	2630.1490	2.68	0	(2)	3.3	1	16205
	R.VPFDAATLHTSTA->M<-AAQHG->M<-DDDGR.G	U	1	2 Oxidation (M)	883.0577	2646.1512	2646.1439	2.77	0	(2)	3.1	1	16293
	K.FDLVPVPPNLYGDFFTGDAYVILK.T	U	4		900.8091	2699.4056	2699.3887	6.25	0	55	4.6e-005	1	16573
	K.FDLVPVPPNLYGDFFTGDAYVILK.T	U	3		1350.7128	2699.4110	2699.3887	8.25	0	(37)	0.003	1	16575
	K.VPVDPATYGQFYGGDSYIILYNYR.H	U	1		924.4454	2770.3145	2770.3279	-4.84	0	(79)	1.7e-007	1	16978
	K.VPVDPATYGQFYGGDSYIILYNYR.H	U	1		1386.1720	2770.3294	2770.3279	0.57	0	92	1e-008	1	16979
	K.NWRDPDQTDGPGLSYLSSHIANVER.V	U	4		943.1203	2826.3391	2826.3321	2.46	1	90	1.5e-008	1	17230
	K.NWRDPDQTDGPGLSYLSSHIANVER.V	U	3		707.5928	2826.3422	2826.3321	3.57	1	(63)	7.3e-006	1	17236
	K.NWRDPDQTDGPGLSYLSSHIANVER.V	U	2		1414.1805	2826.3465	2826.3321	5.10	1	(9)	1.6	1	17237
	R.VEKFDLVPVPPNLYGDFFTGDAYVILK.T	U	2		1019.5455	3055.6146	3055.5947	6.51	1	36	0.0028	1	17937
	K->.<-QGFEPPSFVGWFLGWDDNYWSVDPLDR.A	U	1	Gln->pyro-Glu (N-term Q)	1071.4932	3211.4577	3211.4353	6.97	0	(34)	0.0033	1	18299
	K.QGFEPPSFVGWFLGWDDNYWSVDPLDR.A	U	2		1615.2424	3228.4703	3228.4618	2.64	0	(54)	2.9e-005	1	18332
	K.QGFEPPSFVGWFLGWDDNYWSVDPLDR.A	U	1		1077.1653	3228.4740	3228.4618	3.79	0	83	4.4e-008	1	18333
	R.VHVSEEGAEPEAMLEVLGPKPALPAGTEDTAK.E	U	3		818.9157	3271.6337	3271.6282	1.70	0	(34)	0.0063	1	18412
	R.VHVSEEGAEPEAMLEVLGPKPALPAGTEDTAK.E	U	5		1091.5548	3271.6426	3271.6282	4.41	0	60	1.6e-005	1	18417
	R.VHVSEEGAEPEA->M<-LEVLGPKPALPAGTEDTAK.E	U	1	Oxidation (M)	1096.8844	3287.6314	3287.6231	2.51	0	(25)	0.039	1	18445
	R.VHVSEEGAEPEA->M<-LEVLGPKPALPAGTEDTAK.E	U	2	Oxidation (M)	822.9171	3287.6393	3287.6231	4.94	0	(9)	1.8	1	18446
	R.IEGSDKVPVDPATYGQFYGGDSYIILYNYR.H	U	2		1134.2213	3399.6421	3399.6299	3.58	1	82	9.9e-008	1	18669
	R.IEGSDKVPVDPATYGQFYGGDSYIILYNYR.H	U	1		1700.8287	3399.6429	3399.6299	3.82	1	(44)	0.00067	1	18670
	R.IEGSDKVPVDPATYGQFYGGDSYIILYNYR.H	U	1		850.9204	3399.6525	3399.6299	6.65	1	(38)	0.0024	1	18672
	R.VHVSEEGAEPEAMLEVLGPKPALPAGTEDTAKEDAANR.K	U	4		982.9890	3927.9267	3927.9160	2.73	1	50	0.00012	1	19336
	R.VHVSEEGAEPEAMLEVLGPKPALPAGTEDTAKEDAANR.K	U	3		1310.3191	3927.9354	3927.9160	4.96	1	(19)	0.14	1	19337
	R.VHVSEEGAEPEAMLEVLGPKPALPAGTEDTAKEDAANR.K	U	1		786.5948	3927.9379	3927.9160	5.58	1	(19)	0.17	1	19339
	R.VHVSEEGAEPEA->M<-LEVLGPKPALPAGTEDTAKEDAANR.K	U	2	Oxidation (M)	986.9898	3943.9301	3943.9109	4.88	1	(4)	4.7	1	19352
	R.ATEVPVSWESFNNGDCFILDLGNDIYQWCGSSSNR.F	U	1		1346.5985	4036.7737	4036.7632	2.59	0	61	2.9e-006	1	19472
	R.VHVSEEGAEPEAMLEVLGPKPALPAGTEDTAKEDAANRK.L	U	2		812.2128	4056.0278	4056.0109	4.15	2	(14)	0.46	1	19489
	R.VHVSEEGAEPEAMLEVLGPKPALPAGTEDTAKEDAANRK.L	U	1		1353.0192	4056.0357	4056.0109	6.10	2	(12)	0.68	1	19491
	R.VHVSEEGAEPEAMLEVLGPKPALPAGTEDTAKEDAANRK.L	U	2		1015.0170	4056.0390	4056.0109	6.93	2	23	0.051	1	19492
	R.FVIEEVPGELMQEDLATDDVMLLDTWDQVFVWVGK.D	U	1		1017.4996	4065.9694	4065.9632	1.53	0	57	2.9e-005	1	19507
	R.FVIEEVPGELMQEDLATDDVMLLDTWDQVFVWVGK.D	U	1		1356.3329	4065.9768	4065.9632	3.36	0	(53)	7.7e-005	1	19508
	R.VHVSEEGAEPEA->M<-LEVLGPKPALPAGTEDTAKEDAANRK.L	U	1	Oxidation (M)	1019.0085	4072.0048	4072.0058	-0.25	2	(2)	8.6	1	19510
	R.QGQIIYNWQGAQSTQDEVAASAILTAQLDEELGGTPVQSR.V	U	1		1425.0354	4272.0844	4272.0935	-2.13	0	116	2.6e-011	1	19593
	R.QGQIIYNWQGAQSTQDEVAASAILTAQLDEELGGTPVQSR.V	U	1		1069.0299	4272.0905	4272.0935	-0.68	0	(96)	3.2e-009	1	19594
B0JYQ0	ALB protein OS=Bos taurus GN=ALB PE=2 SV=1	71244	3996	209(151)	47(44)	16.86	69%	B0JYQ0_uniprot
	Peptide	Unique	Matches	Modification	Observed	Mr(expt)	Mr(calc)	ppm	Miss	Score	Expect	Rank	Query
	K.GACLLPK.I		3		379.7162	757.4178	757.4156	2.82	0	29	0.029	1	104
	K.LVTDLTK.V		2		395.2405	788.4664	788.4644	2.58	0	44	0.00072	1	181
	R.LSQKFPK.A		1		424.2555	846.4964	846.4963	0.12	1	40	0.0012	1	534
	R.LCVLHEK.T		2		449.7457	897.4768	897.4742	2.87	0	34	0.0064	1	779
	K.YLYEIAR.R		2		464.2513	926.4880	926.4861	2.03	0	20	0.17	1	950
	K.DLGEEHFK.G		1		487.7340	973.4535	973.4505	3.05	0	25	0.03	1	1268
	K.LVVSTQTALA.-		5		501.7972	1001.5798	1001.5757	4.09	0	27	0.04	1	1544
	K.QTALVELLK.H		4		507.8160	1013.6175	1013.6121	5.38	0	58	1.9e-005	1	1639
	R.NECFLSHK.D		1		517.7408	1033.4671	1033.4651	1.96	0	26	0.025	1	1839
	K.SHCIAEVEK.D		1		536.7584	1071.5022	1071.5019	0.27	0	30	0.0096	1	2180
	K.EACFAVEGPK.L		2		554.2624	1106.5102	1106.5066	3.24	0	48	0.00017	1	2549
	K.CCTESLVNR.R		1		569.7543	1137.4941	1137.4907	3.02	0	31	0.0046	1	3043
	K.KQTALVELLK.H		3		571.8634	1141.7122	1141.7070	4.57	1	68	5.3e-007	1	3102
	K.KQTALVELLK.H		1		381.5781	1141.7124	1141.7070	4.66	1	(24)	0.013	1	3103
	K.LVNELTEFAK.T		4		582.3215	1162.6285	1162.6234	4.42	0	71	1.6e-006	1	3296
	R.FKDLGEEHFK.G		4		625.3158	1248.6170	1248.6139	2.54	1	(43)	0.0011	1	4350
	R.FKDLGEEHFK.G		2		417.2130	1248.6172	1248.6139	2.66	1	45	0.00078	1	4352
	R.HPEYAVSVLLR.L		6		642.3632	1282.7119	1282.7034	6.65	0	44	0.00049	1	4919
	K.ECCDKPLLEK.S		1		646.3057	1290.5968	1290.5948	1.53	0	22	0.08	1	5018
	K.HLVDEPQNLIK.Q		8		653.3635	1304.7124	1304.7088	2.71	0	73	8.9e-007	1	5228
	K.TVMENFVAFVGK.C	U	1		671.3460	1340.6775	1340.6799	-1.79	0	46	0.0005	1	5757
	K.SLHTLFGDELCK.V		2		473.9036	1418.6891	1418.6864	1.88	0	(37)	0.0042	1	6636
	K.SLHTLFGDELCK.V		4		710.3529	1418.6913	1418.6864	3.43	0	57	3.9e-005	1	6641
	R.RHPEYAVSVLLR.L		22		720.4122	1438.8098	1438.8045	3.70	1	67	2.3e-006	1	6958
	R.RHPEYAVSVLLR.L		18		480.6112	1438.8117	1438.8045	5.04	1	(66)	2.7e-006	1	6972
	K.YICDNQDTISSK.L		5		722.3261	1442.6375	1442.6347	1.94	0	86	1.6e-008	1	7039
	K.TCVADESHAGCEK.S		1		488.5349	1462.5829	1462.5817	0.84	0	(40)	0.00022	1	7294
	K.TCVADESHAGCEK.S		1		732.2988	1462.5831	1462.5817	0.98	0	65	7.5e-007	1	7295
	K.FGERALKAWSVAR.L		1		497.6150	1489.8231	1489.8154	5.23	2	15	0.56	1	7621
	K.EYEATLEECCAK.D		2		751.8126	1501.6106	1501.6065	2.74	0	47	3.8e-005	1	7772
	K.VPQVSTPTLVEVSR.S		2		756.4278	1510.8410	1510.8355	3.65	0	65	4.3e-006	1	7861
	K.LKECCDKPLLEK.S		2		766.8950	1531.7755	1531.7738	1.10	1	79	3.1e-007	1	8003
	K.LKECCDKPLLEK.S		2		511.5997	1531.7774	1531.7738	2.32	1	(29)	0.028	1	8005
	K.LGEYGFQNELIVR.Y	U	2		769.4061	1536.7977	1536.7936	2.66	0	95	6.8e-009	1	8073
	K.LKHLVDEPQNLIK.Q		2		773.9532	1545.8918	1545.8878	2.57	1	43	0.00039	1	8191
	K.LKHLVDEPQNLIK.Q		2		516.3056	1545.8950	1545.8878	4.61	1	(13)	0.45	1	8194
	K.DAFLGSFLYEYSR.R		6		784.3763	1566.7380	1566.7354	1.64	0	84	6.3e-008	1	8395
	K.LKPDPNTLCDEFK.A		4		788.8903	1575.7660	1575.7603	3.61	0	58	3.3e-005	1	8474
	K.LKPDPNTLCDEFK.A		1		526.2648	1575.7725	1575.7603	7.74	0	(2)	12	1	8477
	R.KVPQVSTPTLVEVSR.S		4		547.3190	1638.9353	1638.9305	2.92	1	(62)	4.7e-006	1	9141
	R.KVPQVSTPTLVEVSR.S		5		820.4755	1638.9365	1638.9305	3.67	1	72	5.6e-007	1	9143
	K.YNGVFQECCQAEDK.G		2		874.3591	1746.7037	1746.6978	3.40	0	27	0.002	1	10162
	K.ECCHGDLLECADDR.A		2		875.3383	1748.6621	1748.6553	3.91	0	43	4.7e-005	1	10177
	R.RPCFSALTPDETYVPK.A		5		940.9671	1879.9196	1879.9138	3.09	0	41	0.0018	1	11274
	R.RPCFSALTPDETYVPK.A		3		627.6479	1879.9218	1879.9138	4.26	0	(28)	0.032	1	11277
	R.HPYFYAPELLYYANK.Y		2		944.9696	1887.9246	1887.9195	2.71	0	(49)	0.00031	1	11362
	R.HPYFYAPELLYYANK.Y		2		630.3157	1887.9254	1887.9195	3.09	0	55	7.6e-005	1	11364
	R.NECFLSHKDDSPDLPK.L		2		951.4413	1900.8680	1900.8625	2.89	1	45	0.00039	1	11441
	R.NECFLSHKDDSPDLPK.L		1		634.6312	1900.8717	1900.8625	4.81	1	(39)	0.0013	1	11442
	K.LFTFHADICTLPDTEK.Q		4		954.4665	1906.9184	1906.9135	2.58	0	84	6.7e-008	1	11486
	K.LFTFHADICTLPDTEK.Q		4		636.6471	1906.9194	1906.9135	3.11	0	(71)	1.4e-006	1	11489
	K.CCAADDKEACFAVEGPK.L		3		643.2690	1926.7853	1926.7910	-2.97	1	(51)	1.7e-005	1	11649
	K.CCAADDKEACFAVEGPK.L		4		964.4028	1926.7911	1926.7910	0.05	1	90	2.7e-009	1	11650
	K.DAIPENLPPLTADFAEDK.D		2		978.4865	1954.9585	1954.9524	3.12	0	58	3.2e-005	1	11887
	K.LKPDPNTLCDEFKADEK.K		4		1010.4902	2018.9659	2018.9619	1.99	1	88	2.7e-008	1	12380
	K.LKPDPNTLCDEFKADEK.K		3		673.9968	2018.9685	2018.9619	3.27	1	(68)	2.6e-006	1	12384
	R.RHPYFYAPELLYYANK.Y		3		1023.0203	2044.0261	2044.0206	2.67	1	50	0.00024	1	12571
	R.RHPYFYAPELLYYANK.Y		2		512.0148	2044.0302	2044.0206	4.69	1	(37)	0.0046	1	12574
	R.RHPYFYAPELLYYANK.Y		2		682.3507	2044.0303	2044.0206	4.73	1	(46)	0.0005	1	12575
	K.ECCHGDLLECADDRADLAK.Y		1		1124.4774	2246.9403	2246.9354	2.16	1	(17)	0.029	1	14060
	K.ECCHGDLLECADDRADLAK.Y		2		749.9878	2246.9415	2246.9354	2.72	1	18	0.022	1	14061
	K.DAIPENLPPLTADFAEDKDVCK.N		2		1229.5974	2457.1803	2457.1733	2.82	1	(39)	0.002	1	15398
	K.DAIPENLPPLTADFAEDKDVCK.N		3		820.0686	2457.1840	2457.1733	4.33	1	69	2.1e-006	1	15400
	K.GLVLIAFSQYLQQCPFDEHVK.L		1		1246.6416	2491.2686	2491.2570	4.69	0	61	1.8e-005	1	15564
	K.GLVLIAFSQYLQQCPFDEHVK.L		1		623.8245	2491.2687	2491.2570	4.72	0	(41)	0.0016	1	15565
	K.GLVLIAFSQYLQQCPFDEHVK.L		2		831.4315	2491.2727	2491.2570	6.33	0	(55)	6e-005	1	15566
	K.QEPERNECFLSHKDDSPDLPK.L		1		847.7314	2540.1723	2540.1601	4.79	2	33	0.0059	1	15828
	K.QEPERNECFLSHKDDSPDLPK.L		1		636.0507	2540.1735	2540.1601	5.27	2	(6)	2.9	1	15829
	K.SHCIAEVEKDAIPENLPPLTADFAEDKDVCK.N		1		1171.2330	3510.6773	3510.6647	3.59	2	62	9.2e-006	1	18828
	K.SHCIAEVEKDAIPENLPPLTADFAEDKDVCK.N		1		878.6768	3510.6782	3510.6647	3.85	2	(28)	0.024	1	18829
G3X6N3	Serotransferrin OS=Bos taurus GN=TF PE=3 SV=1	79783	3317	145(103)	49(41)	8.54	77%	G3X6N3_uniprot
	Peptide	Unique	Matches	Modification	Observed	Mr(expt)	Mr(calc)	ppm	Miss	Score	Expect	Rank	Query
	K.GDVAFVK.D		2		368.2064	734.3982	734.3963	2.62	0	25	0.069	1	57
	K.CLASIAK.K		1		381.7145	761.4143	761.4105	5.00	0	15	1.1	1	113
	R.GPNHAVVSR.K		1		468.7543	935.4940	935.4937	0.36	0	51	0.00016	1	1008
	K.LCQLCAGK.G		1		475.2337	948.4528	948.4521	0.72	0	26	0.044	1	1078
	K.TSHMDCIK.A		1		496.2199	990.4253	990.4263	-0.97	0	22	0.027	1	1422
	K.KSCHTGLGR.S		1		508.2592	1014.5039	1014.5029	0.97	1	59	1.7e-005	1	1643
	K.ENFEVLCK.D		3		519.7528	1037.4911	1037.4852	5.69	0	37	0.0035	1	1865
	R.SAGWNIPMGK.L	U	3		530.7680	1059.5215	1059.5171	4.09	0	58	4.5e-005	1	2076
	R.SAGWNIP->M<-GK.L	U	4	Oxidation (M)	538.7649	1075.5152	1075.5121	2.95	0	(13)	0.89	1	2189
	R.YYGYTGAFR.C		3		549.2585	1096.5024	1096.4978	4.21	0	52	6.8e-005	1	2439
	K.ECVPNSNER.Y		1		552.7406	1103.4666	1103.4666	0.09	0	8	0.42	1	2498
	K.KTSHMDCIK.A		1		560.2676	1118.5207	1118.5212	-0.46	1	30	0.012	1	2770
	K.DLLFRDDTK.C		3		561.7955	1121.5765	1121.5717	4.30	1	39	0.0026	1	2814
	K.KTSH->M<-DCIK.A		1	Oxidation (M)	568.2661	1134.5177	1134.5162	1.33	1	(13)	0.61	1	3001
	K.WCAIGHQER.T		1		386.1831	1155.5274	1155.5244	2.62	0	(30)	0.0087	1	3209
	K.WCAIGHQER.T		2		578.7713	1155.5280	1155.5244	3.20	0	41	0.00077	1	3211
	K.KENFEVLCK.D		2		583.7974	1165.5802	1165.5801	0.04	1	33	0.0093	1	3326
	K.LLEACTFHKP.-		1		405.8796	1214.6170	1214.6118	4.31	0	(14)	0.67	1	4045
	K.LLEACTFHKP.-		1		608.3159	1214.6172	1214.6118	4.44	0	31	0.016	1	4046
	K.DTDFKLNELR.G		3		625.8240	1249.6335	1249.6302	2.62	1	50	0.00022	1	4361
	K.ELPDPQESIQR.A		4		656.3333	1310.6519	1310.6466	4.06	0	60	1.7e-005	1	5308
	R.ILESGPFVSCVK.K		5		668.3561	1334.6977	1334.6904	5.47	0	77	5.1e-007	1	5670
	R.WCTISTHEANK.C		2		673.8126	1345.6106	1345.6085	1.56	0	60	9.5e-006	1	5830
	K.NYELLCGDNTR.K		1		677.8096	1353.6046	1353.5983	4.65	0	31	0.0085	1	5950
	K.CGLVPVLAENYK.T		4		681.8610	1361.7075	1361.7013	4.54	0	55	9.2e-005	1	6073
	K.TSDANINWNNLK.G		3		695.3434	1388.6722	1388.6684	2.73	0	63	1e-005	1	6287
	K.CLMEGAGDVAFVK.H		3		698.8367	1395.6589	1395.6527	4.47	0	73	6.3e-007	1	6389
	K.CL->M<-EGAGDVAFVK.H		2	Oxidation (M)	706.8332	1411.6518	1411.6476	3.01	0	(69)	1.6e-006	1	6575
	K.GTGKECVPNSNER.Y		1		724.3341	1446.6535	1446.6521	0.98	1	10	0.96	1	7085
	K.TYDSYLGDDYVR.A		3		733.8276	1465.6407	1465.6361	3.13	0	70	7.2e-007	1	7341
	R.KNYELLCGDNTR.K		2		741.8556	1481.6967	1481.6933	2.36	1	73	7.5e-007	1	7546
	R.KPVTDAENCHLAR.G		2		755.8750	1509.7354	1509.7358	-0.23	0	70	2.1e-006	1	7859
	R.KPVTDAENCHLAR.G		1		504.2527	1509.7363	1509.7358	0.36	0	(69)	2.2e-006	1	7860
	R.TAGWNIPMGLLYSK.I		1		775.9075	1549.8004	1549.7963	2.66	0	67	4.6e-006	1	8244
	R.TAGWNIP->M<-GLLYSK.I		2	Oxidation (M)	783.9063	1565.7979	1565.7912	4.32	0	(42)	0.0014	1	8383
	K.KTYDSYLGDDYVR.A		2		797.8749	1593.7353	1593.7311	2.66	1	85	4.9e-008	1	8632
	K.DNPQTHYYAVAVVK.K		6		802.9088	1603.8031	1603.7995	2.25	0	65	7.8e-006	1	8744
	K.HSTVFDNLPNPEDR.K		3		547.5958	1639.7655	1639.7590	3.91	0	(54)	6.1e-005	1	9157
	K.HSTVFDNLPNPEDR.K		5		820.8900	1639.7655	1639.7590	3.92	0	89	1.7e-008	1	9158
	K.FDEFFSAGCAPGSPR.N		2		822.8637	1643.7129	1643.7039	5.48	0	65	1.7e-006	1	9186
	K.LYKELPDPQESIQR.A		2		858.4528	1714.8911	1714.8890	1.24	1	22	0.15	1	9829
	R.ESKPPDSSKDECMVK.W		1		579.5984	1735.7733	1735.7757	-1.34	1	14	0.33	1	10007
	R.ESKPPDSSKDEC->M<-VK.W		1	Oxidation (M)	584.9313	1751.7720	1751.7706	0.80	1	(11)	0.69	1	10252
	K.DKPDNFQLFQSPHGK.D		3		879.4357	1756.8569	1756.8533	2.06	0	91	1.7e-008	1	10279
	K.DKPDNFQLFQSPHGK.D		3		586.6266	1756.8579	1756.8533	2.65	0	(61)	1.5e-005	1	10283
	K.HSTVFDNLPNPEDRK.N		4		884.9363	1767.8580	1767.8540	2.26	1	95	6.2e-009	1	10382
	K.HSTVFDNLPNPEDRK.N		3		590.2938	1767.8595	1767.8540	3.08	1	(46)	0.00049	1	10385
	K.GEADAMSLDGGYLYIAGK.C		4		915.9368	1829.8591	1829.8505	4.68	0	124	6.2e-012	1	10903
	K.GEADA->M<-SLDGGYLYIAGK.C		1	Oxidation (M)	923.9323	1845.8501	1845.8455	2.50	0	(68)	2.4e-006	1	11020
	K.CACSNHEPYFGYSGAFK.C		2		997.9136	1993.8126	1993.8087	1.94	0	53	9.2e-006	1	12193
	K.SVTDCTSNFCLFQSNSK.D		3		997.9344	1993.8543	1993.8510	1.68	0	71	4.2e-007	1	12196
	K.DQTVIQNTDGNNNEAWAK.N		4		1009.4674	2016.9201	2016.9137	3.20	0	84	4e-008	1	12359
	K.EDVIWELLNHAQEHFGK.D		1		689.0096	2064.0069	2064.0065	0.21	0	(65)	5.8e-006	1	12682
	K.EDVIWELLNHAQEHFGK.D		1		1033.0115	2064.0084	2064.0065	0.93	0	90	2.1e-008	1	12683
	K.IMKGEADAMSLDGGYLYIAGK.C		1		1102.0430	2202.0714	2202.0700	0.61	1	(2)	12	1	13666
	K.IMKGEADAMSLDGGYLYIAGK.C		1		735.0334	2202.0783	2202.0700	3.77	1	18	0.34	1	13668
	R.AAANFFSASCVPCADQSSFPK.L		2		1131.5066	2260.9986	2260.9881	4.64	0	76	1.7e-007	1	14181
	R.AAANFFSASCVPCADQSSFPK.L		2		754.6748	2261.0026	2260.9881	6.38	0	(38)	0.0011	1	14182
	K.MDFELYLGYEYVTALQNLR.E		1		780.0572	2337.1497	2337.1351	6.27	0	55	6.7e-005	1	14733
	K.SVDNYQECYLAMVPSHAVVAR.T	U	1		803.7188	2408.1346	2408.1253	3.87	0	38	0.0021	1	15182
	K.SVDNYQECYLAMVPSHAVVAR.T	U	1		1205.0774	2408.1403	2408.1253	6.24	0	(19)	0.2	1	15183
	R.TVGGKEDVIWELLNHAQEHFGK.D		1		1254.1392	2506.2638	2506.2605	1.32	1	83	1e-007	1	15623
	R.TVGGKEDVIWELLNHAQEHFGK.D		1		502.2607	2506.2673	2506.2605	2.73	1	(17)	0.4	1	15624
	R.TVGGKEDVIWELLNHAQEHFGK.D		1		836.4310	2506.2711	2506.2605	4.23	1	(75)	6.5e-007	1	15625
	R.TVGGKEDVIWELLNHAQEHFGK.D		1		627.5754	2506.2724	2506.2605	4.77	1	(42)	0.0012	1	15626
	R.WSGFSGGAIECETAENTEECIAK.I		1		849.3667	2545.0783	2545.0737	1.80	0	(27)	0.0059	1	15840
	R.WSGFSGGAIECETAENTEECIAK.I		1		1273.5510	2545.0875	2545.0737	5.43	0	50	3.5e-005	1	15841
	K.GDVAFVKDQTVIQNTDGNNNEAWAK.N		1		912.1114	2733.3123	2733.2994	4.72	1	16	0.48	1	16763
	K.AISNNEADAVTLDGGLVYEAGLKPNNLKPVVAEFHGTK.D		2		1318.0230	3951.0470	3951.0378	2.34	0	(36)	0.0025	1	19367
	K.AISNNEADAVTLDGGLVYEAGLKPNNLKPVVAEFHGTK.D		2		988.7694	3951.0485	3951.0378	2.73	0	37	0.0021	1	19368
	K.AISNNEADAVTLDGGLVYEAGLKPNNLKPVVAEFHGTK.D		2		791.2173	3951.0501	3951.0378	3.11	0	(17)	0.2	1	19369
Q28085	Complement factor H OS=Bos taurus GN=CFH PE=1 SV=3	144958	3148	222(126)	66(51)	3.35	61%	Q28085_uniprot
	Peptide	Unique	Matches	Modification	Observed	Mr(expt)	Mr(calc)	ppm	Miss	Score	Expect	Rank	Query
	R.GYFPAR.V	U	2		355.6856	709.3567	709.3548	2.79	0	12	0.81	1	10
	R.WKHDK.K		1		357.1897	712.3648	712.3656	-1.12	1	9	1.1	1	13
	K.ISILCK.E		4		367.2180	732.4214	732.4204	1.43	0	43	0.0013	1	50
	R.WQSIPR.C		4		393.7176	785.4207	785.4184	2.90	0	26	0.029	1	162
	R.LYAHGTK.L		1		395.2165	788.4185	788.4181	0.52	0	34	0.013	1	179
	K.HHIQLR.W		7		402.2357	802.4569	802.4562	0.87	0	36	0.0058	1	245
	K.CRPGYR.T	U	1		404.6979	807.3812	807.3810	0.28	0	12	1.3	1	268
	R.WKHDKK.I		4		421.2372	840.4598	840.4606	-0.94	2	24	0.055	1	386
	R.LYYSYR.G	U	2		432.7176	863.4207	863.4177	3.50	0	23	0.099	1	567
	R.SGEQVAFK.C		2		433.2254	864.4363	864.4341	2.52	0	48	0.0003	1	577
	K.GFFPEIR.G	U	4		433.2337	864.4528	864.4494	3.93	0	34	0.0062	1	581
	K.SDGTWFR.L		4		434.7022	867.3899	867.3875	2.70	0	55	2.4e-005	1	593
	R.KHHIQLR.W		10		466.2839	930.5533	930.5511	2.28	1	18	0.22	1	962
	K.CVEIFCK.T	U	2		478.2246	954.4345	954.4303	4.44	0	34	0.0061	1	1101
	K.YLQGETVR.V		2		483.2564	964.4983	964.4978	0.50	0	34	0.0078	1	1173
	R.REIHEQR.L		2		484.2580	966.5015	966.4995	2.08	1	30	0.016	1	1192
	K.WVSLHPSR.I	U	4		491.2683	980.5220	980.5192	2.87	0	41	0.0015	1	1332
	K.TSGLITCLK.N		4		496.7774	991.5402	991.5372	3.00	0	65	6e-006	1	1442
	K.KGFFPEIR.G	U	5		497.2816	992.5487	992.5443	4.38	1	58	2.1e-005	1	1457
	K.WIGRPACR.D		1		508.2669	1014.5193	1014.5181	1.17	0	15	0.71	1	1644
	R.EAFTMIGPR.F		4		511.2621	1020.5097	1020.5062	3.38	0	52	0.00013	1	1713
	R.EAFT->M<-IGPR.F		2	Oxidation (M)	519.2601	1036.5056	1036.5012	4.27	0	(39)	0.002	1	1855
	R.NGEWSQLPK.C	U	2		529.7690	1057.5234	1057.5192	3.94	0	34	0.0074	1	2057
	K.GSTLFPPEGR.Q		13		530.7745	1059.5345	1059.5349	-0.36	0	28	0.054	1	2083
	R.VKSDGTWFR.L		3		548.2848	1094.5550	1094.5509	3.77	1	33	0.0073	1	2421
	R.CQAYYELR.G		6		551.7559	1101.4972	1101.4913	5.33	0	51	5.3e-005	1	2478
	K.SCDRPVFEK.A		2		569.2720	1136.5295	1136.5284	0.94	0	31	0.012	1	3028
	K.SCDRPVFEK.A		1		379.8510	1136.5311	1136.5284	2.35	0	(4)	6.9	1	3029
	R.CAAGFEYGQR.G	U	2		579.7560	1157.4974	1157.4924	4.34	0	45	0.00021	1	3247
	R.TLGSIVMMCR.G	U	2		584.2905	1166.5664	1166.5610	4.61	0	45	0.00055	1	3345
	R.TLGSIVM->M<-CR.G	U	2	Oxidation (M)	592.2873	1182.5600	1182.5559	3.47	0	(34)	0.0049	1	3566
	R.GQDKITYECK.K	U	1		621.2952	1240.5759	1240.5758	0.11	1	44	0.00049	1	4250
	K.CLPVTEPENGK.I	U	2		622.3046	1242.5946	1242.5914	2.54	0	36	0.0032	1	4292
	K.NGWSAQPVCIK.S		2		630.3156	1258.6165	1258.6128	2.95	0	60	1.8e-005	1	4508
	K.SCALPPELPNGK.R		2		641.8295	1281.6444	1281.6387	4.44	0	25	0.056	1	4886
	K.TPVILNGQAVLPK.A	U	4		675.4131	1348.8117	1348.8078	2.90	0	60	2.9e-006	1	5891
	K.VGDVLKFSCSQGR.I		1		726.8659	1451.7173	1451.7191	-1.27	1	4	6.5	1	7166
	K.HSICINGEWDPK.V		4		728.3394	1454.6642	1454.6612	2.01	0	41	0.0009	1	7205
	R.CAWKPCSYPVIK.H	U	2		754.8748	1507.7351	1507.7316	2.34	0	52	0.00017	1	7832
	R.LDYECVDGYENR.D		3		766.8225	1531.6303	1531.6249	3.55	0	105	4.7e-011	1	7998
	K.CLEACVISEETMR.K		3		799.3572	1596.6998	1596.6946	3.27	0	69	8.6e-007	1	8661
	R.TTGSIVCGQDGWSDK.A		3		805.8621	1609.7096	1609.7043	3.29	0	75	2.4e-007	1	8811
	K.ENYLIQDAEEIVCK.D		1		862.4188	1722.8230	1722.8134	5.54	0	80	1.7e-007	1	9905
	K.QIHCSAGGVWSAETPK.C	U	3		864.4147	1726.8148	1726.8097	2.94	0	78	2.6e-007	1	9926
	K.QIHCSAGGVWSAETPK.C	U	2		576.6131	1726.8175	1726.8097	4.50	0	(33)	0.0095	1	9928
	K.TEDTIEFMCQHGYR.Q	U	3		893.8829	1785.7513	1785.7451	3.50	0	94	1.2e-009	1	10498
	R.LDYECVDGYENRDGR.T		1		930.8954	1859.7762	1859.7744	0.97	1	0	3.2	1	11122
	R.QCIFNYLENGHTPYR.E	U	1		637.9679	1910.8819	1910.8734	4.46	0	(24)	0.051	1	11520
	R.QCIFNYLENGHTPYR.E	U	1		956.4485	1910.8825	1910.8734	4.81	0	44	0.00051	1	11521
	R.ECSIPEMDPYLNAYPR.K		3		977.9382	1953.8618	1953.8600	0.89	0	25	0.024	1	11870
	R.ECSIPEMDPYLNAYPR.K		2		652.2957	1953.8653	1953.8600	2.71	0	(24)	0.028	1	11871
	R.IENGFLSESTFTYPLNK.Q		2		980.4927	1958.9708	1958.9625	4.22	0	79	2.9e-007	1	11911
	R.IENGFLSESTFTYPLNK.Q		1		653.9982	1958.9727	1958.9625	5.18	0	(6)	5	1	11912
	R.ECSIPE->M<-DPYLNAYPR.K		2	Oxidation (M)	985.9411	1969.8676	1969.8550	6.44	0	(4)	2.4	1	12011
	K.EEYAHNEVVEYACNPR.F		1		990.4344	1978.8543	1978.8479	3.26	0	(31)	0.0049	1	12074
	K.EEYAHNEVVEYACNPR.F		1		660.6260	1978.8561	1978.8479	4.15	0	52	4.3e-005	1	12075
	R.LNDRLDYECVDGYENR.D		5		1015.9498	2029.8851	2029.8799	2.54	1	52	3.8e-005	1	12469
	R.LNDRLDYECVDGYENR.D		2		677.6362	2029.8869	2029.8799	3.41	1	(44)	0.00025	1	12473
	K.SGWTPAPTCIEITCDPPR.I	U	1		686.6550	2056.9431	2056.9347	4.09	0	(1)	9.6	1	12646
	K.SGWTPAPTCIEITCDPPR.I	U	2		1029.4789	2056.9432	2056.9347	4.15	0	56	3e-005	1	12647
	K.CLSYYQLDGSNTIQCIK.S		4		1031.9849	2061.9552	2061.9500	2.53	0	93	6.5e-009	1	12664
	R.DVSCGNPPQVENAIIHNQK.S		3		1060.5149	2119.0152	2119.0116	1.69	0	(57)	3.7e-005	1	13090
	R.DVSCGNPPQVENAIIHNQK.S		4		707.3459	2119.0158	2119.0116	1.98	0	72	1.2e-006	1	13092
	R.QCIFNYLENGHTPYREEK.Y	U	1		766.6930	2297.0573	2297.0535	1.67	1	35	0.0037	1	14456
	K.IQCVDGEWTALPVCIEEER.T		2		1152.5396	2303.0645	2303.0562	3.62	0	122	8.3e-012	1	14492
	K.IQCVDGEWTALPVCIEEER.T		2		768.6967	2303.0682	2303.0562	5.18	0	(47)	0.00024	1	14495
	R.VNQQFVYSCDHHFVPPSQR.S	U	1		1173.0493	2344.0841	2344.0808	1.42	0	(20)	0.13	1	14766
	R.VNQQFVYSCDHHFVPPSQR.S	U	5		782.3690	2344.0852	2344.0808	1.91	0	32	0.0077	1	14767
	R.VNQQFVYSCDHHFVPPSQR.S	U	2		587.0289	2344.0866	2344.0808	2.50	0	(28)	0.021	1	14770
	R.LNDRLDYECVDGYENRDGR.T		1		787.0200	2358.0381	2358.0295	3.64	2	3	3.6	1	14858
	R.SWDHLTCTAEGWSPEEPCLR.Q	U	2		1216.0313	2430.0479	2430.0369	4.55	0	77	6.8e-008	1	15294
	R.SWDHLTCTAEGWSPEEPCLR.Q	U	3		811.0239	2430.0500	2430.0369	5.38	0	(49)	4.5e-005	1	15296
	K.IGCSQPPQIDHGTISSSSSAEER.R		2		815.0453	2442.1142	2442.1081	2.50	0	52	6.6e-005	1	15345
	K.IGCSQPPQIDHGTISSSSSAEER.R		2		1222.0649	2442.1153	2442.1081	2.95	0	(17)	0.21	1	15347
	K.EIHKEEYAHNEVVEYACNPR.F		2		622.5409	2486.1345	2486.1284	2.43	1	(31)	0.0076	1	15535
	K.EIHKEEYAHNEVVEYACNPR.F		3		829.7198	2486.1375	2486.1284	3.67	1	58	1.9e-005	1	15537
	R.FITCISGEWTQPPQCIATDELR.K		2		1311.6233	2621.2320	2621.2254	2.52	0	(60)	1.4e-005	1	16186
	R.FITCISGEWTQPPQCIATDELR.K		2		874.7526	2621.2360	2621.2254	4.05	0	62	7.9e-006	1	16188
	K.ETEILSGSWTEQTYQEGTQATYK.C	U	2		1325.6132	2649.2118	2649.2082	1.34	0	77	2.5e-007	1	16307
	K.ETEILSGSWTEQTYQEGTQATYK.C	U	2		884.0779	2649.2120	2649.2082	1.43	0	(61)	1e-005	1	16308
	K.LSYTCEEGFEISENNVIICHMGK.W		1		910.7480	2729.2221	2729.2135	3.17	0	5	2.4	1	16736
	R.KETEILSGSWTEQTYQEGTQATYK.C	U	2		926.7802	2777.3188	2777.3032	5.63	1	68	3.2e-006	1	17012
	K.WSSPPQCVGLPCGLPPYVQNGVVSHK.K	U	1		955.1431	2862.4074	2862.3946	4.47	0	2	12	1	17338
	K.IQLCPPPPQVPNACD->M<-TTTVNYQDGEK.I		1	Oxidation (M)	1030.4810	3088.4211	3088.3940	8.75	0	33	0.0047	1	18007
	R.TCGNIPDLDHGDVKPSVPPYHHGDSVEFSCR.E		2		1164.8638	3491.5695	3491.5623	2.05	0	17	0.13	1	18773
	R.TCGNIPDLDHGDVKPSVPPYHHGDSVEFSCR.E		1		873.9002	3491.5717	3491.5623	2.69	0	(4)	2.5	1	18775
	R.CLGGEWSRPQDCISTNCVNLPTFEDAVLTDR.E		1		1204.2239	3609.6498	3609.6287	5.86	0	68	1.4e-006	1	18971
P81187	Complement factor B OS=Bos taurus GN=CFB PE=1 SV=2	86737	3098	164(106)	42(35)	7.29	54%	P81187_uniprot
	Peptide	Unique	Matches	Modification	Observed	Mr(expt)	Mr(calc)	ppm	Miss	Score	Expect	Rank	Query
	R.KAVYIK.N		2		361.2338	720.4530	720.4534	-0.47	1	44	0.0001	1	18
	K.YDLNAK.K	U	1		362.1877	722.3608	722.3599	1.29	0	29	0.037	1	20
	K.EKHVFK.L	U	2		394.2265	786.4384	786.4388	-0.46	1	15	1	1	172
	R.KEWEVK.E	U	2		409.7243	817.4341	817.4334	0.89	1	28	0.053	1	298
	R.KVGSQYR.L	U	1		419.2329	836.4513	836.4504	1.06	1	47	0.00029	1	375
	R.YLLDIGR.N	U	3		425.2470	848.4793	848.4756	4.43	0	42	0.0011	1	540
	K.EILFHPK.Y	U	2		442.2561	882.4977	882.4963	1.57	0	21	0.095	1	735
	K.ISVTRPSK.G	U	1		444.2692	886.5238	886.5236	0.21	0	35	0.0093	1	748
	K.VASYGVKPK.Y	U	2		474.7794	947.5442	947.5440	0.23	0	55	4.2e-005	1	1075
	R.VTYYCNR.G	U	1		488.2219	974.4293	974.4280	1.33	0	31	0.0045	1	1280
	K.DVSEVVTPR.F	U	1		501.2683	1000.5221	1000.5189	3.13	0	25	0.066	1	1537
	R.CYDGYTLR.G	U	2		524.2336	1046.4527	1046.4491	3.44	0	35	0.0022	1	1942
	K.LQNEDLGFL.-	U	3		524.7715	1047.5284	1047.5237	4.53	0	16	0.64	1	1959
	K.GDSGGPLIIHK.R	U	1		547.3056	1092.5966	1092.5928	3.56	0	69	2.2e-006	1	2393
	R.DALRAPGYEK.V	U	2		560.2940	1118.5733	1118.5720	1.21	1	40	0.0025	1	2778
	K.RPQQVPGYAR.D	U	1		586.3210	1170.6274	1170.6258	1.39	0	40	0.0026	1	3411
	K.VKDVSEVVTPR.F	U	4		614.8500	1227.6855	1227.6823	2.62	1	45	0.00067	1	4091
	K.VKDVSEVVTPR.F	U	1		410.2359	1227.6858	1227.6823	2.83	1	(27)	0.042	1	4093
	K.DIEALFVSESK.K	U	4		619.3212	1236.6279	1236.6238	3.35	0	53	0.00013	1	4207
	K.YGLVTYATEPK.V	U	6		621.3265	1240.6384	1240.6339	3.60	0	56	5.5e-005	1	4264
	K.EKLQNEDLGFL.-	U	2		653.3414	1304.6682	1304.6612	5.35	1	30	0.026	1	5223
	R.ALLEVYNMMSR.E	U	4		663.8334	1325.6522	1325.6471	3.81	0	68	2.6e-006	1	5550
	R.ALLEVYNM->M<-SR.E	U	12	Oxidation (M)	671.8302	1341.6458	1341.6421	2.82	0	(51)	0.00011	1	5777
	R.ALLEVYN->M<-->M<-SR.E	U	1	2 Oxidation (M)	679.8284	1357.6422	1357.6370	3.84	0	(21)	0.1	1	6008
	K.DIEALFVSESKK.T	U	1		683.3680	1364.7215	1364.7187	2.06	1	47	0.0004	1	6083
	R.TLGLCGMVWEHK.D	U	2		477.5694	1429.6864	1429.6846	1.22	0	(44)	0.00071	1	6783
	R.TLGLCGMVWEHK.D	U	3		715.8508	1429.6871	1429.6846	1.73	0	62	1.3e-005	1	6785
	R.TLGLCG->M<-VWEHK.D	U	2	Oxidation (M)	723.8502	1445.6859	1445.6796	4.38	0	(49)	0.00022	1	7074
	R.STGSWSTLQTQDR.K	U	2		733.8508	1465.6870	1465.6797	4.94	0	64	5e-006	1	7345
	K.RALLEVYNMMSR.E	U	2		741.8843	1481.7540	1481.7482	3.89	1	57	4e-005	1	7552
	K.RALLEVYNMMSR.E	U	1		494.9265	1481.7578	1481.7482	6.44	1	(32)	0.015	1	7554
	K.GIPEFYDYDVALVR.L	U	1		552.9490	1655.8251	1655.8195	3.36	0	(47)	0.00037	1	9291
	K.GIPEFYDYDVALVR.L	U	4		828.9201	1655.8256	1655.8195	3.70	0	85	7.1e-008	1	9293
	R.STTCQQQMQELLPAK.D	U	2		881.9302	1761.8459	1761.8389	3.96	0	68	3.8e-006	1	10321
	R.STTCQQQ->M<-QELLPAK.D	U	1	Oxidation (M)	889.9249	1777.8352	1777.8339	0.75	0	(9)	2.2	1	10458
	R.DFHINLYQVLPWLK.E	U	1		595.9979	1784.9718	1784.9614	5.82	0	(42)	0.0011	1	10492
	R.DFHINLYQVLPWLK.E	U	1		893.4941	1784.9737	1784.9614	6.93	0	62	1.2e-005	1	10493
	R.FLCTGGVDPYADPNTCK.G	U	3		957.9248	1913.8350	1913.8288	3.26	0	69	7.2e-007	1	11550
	R.CPRPQDFENGEYWPR.A	U	2		975.9326	1949.8506	1949.8479	1.38	0	14	0.27	1	11839
	R.TLGLCGMVWEHKDGTAYHK.Q	U	1		735.0220	2202.0443	2202.0350	4.19	1	2	9.6	1	13664
	K.LQGMENLEDVFVQMLDESR.T	U	2		751.6927	2252.0562	2252.0453	4.86	0	(60)	1.3e-005	1	14092
	K.LQGMENLEDVFVQMLDESR.T	U	1		1127.0370	2252.0594	2252.0453	6.27	0	(122)	8.8e-012	1	14094
	K.LQGMENLEDVFVQ->M<-LDESR.T	U	1	Oxidation (M)	757.0223	2268.0452	2268.0402	2.19	0	(57)	2.4e-005	1	14243
	K.LQG->M<-ENLEDVFVQMLDESR.T	U	1	Oxidation (M)	757.0252	2268.0538	2268.0402	5.99	0	(75)	4.6e-007	1	14244
	K.LQG->M<-ENLEDVFVQMLDESR.T	U	1	Oxidation (M)	1135.0347	2268.0548	2268.0402	6.42	0	140	1.3e-013	1	14245
	K.SSEADWVTDQLNQINYADHK.L	U	3		1167.5386	2333.0626	2333.0560	2.82	0	100	1.3e-009	1	14703
	K.SSEADWVTDQLNQINYADHK.L	U	4		778.6962	2333.0669	2333.0560	4.66	0	(90)	1.3e-008	1	14706
	K.AGQVLEYLCPSGFYPYPTQIR.T	U	1		1230.1089	2458.2032	2458.1991	1.67	0	74	7.7e-007	1	15416
	K.AGQVLEYLCPSGFYPYPTQIR.T	U	1		820.4091	2458.2054	2458.1991	2.54	0	(53)	0.0001	1	15418
	K.YETTIRPICLPCTEGSIQALR.L	U	2		1239.6306	2477.2467	2477.2406	2.44	0	(13)	0.89	1	15495
	K.YETTIRPICLPCTEGSIQALR.L	U	3		826.7570	2477.2492	2477.2406	3.47	0	62	1.2e-005	1	15497
	K.LKYETTIRPICLPCTEGSIQALR.L	U	2		680.6147	2718.4297	2718.4197	3.68	1	47	0.00023	1	16674
	K.LKYETTIRPICLPCTEGSIQALR.L	U	2		907.1506	2718.4301	2718.4197	3.83	1	(44)	0.00046	1	16675
	R.HVIIIMTDGLHNMGGDPVTVIHDIR.Y	U	1		551.4922	2752.4246	2752.4153	3.37	0	(21)	0.14	1	16864
	R.HVIIIMTDGLHNMGGDPVTVIHDIR.Y	U	8		689.1138	2752.4260	2752.4153	3.88	0	(56)	4.1e-005	1	16868
	R.HVIIIMTDGLHNMGGDPVTVIHDIR.Y	U	7		918.4836	2752.4291	2752.4153	5.01	0	66	3.9e-006	1	16874
	R.HVIIIMTDGLHN->M<-GGDPVTVIHDIR.Y	U	11	Oxidation (M)	693.1120	2768.4189	2768.4102	3.14	0	(44)	0.0007	1	16955
	R.HVIIIMTDGLHN->M<-GGDPVTVIHDIR.Y	U	1	Oxidation (M)	554.6915	2768.4210	2768.4102	3.88	0	(22)	0.11	1	16960
	R.HVIIIMTDGLHN->M<-GGDPVTVIHDIR.Y	U	6	Oxidation (M)	923.8154	2768.4243	2768.4102	5.08	0	(37)	0.0039	1	16966
	R.HVIII->M<-TDGLHNMGGDPVTVIHDIR.Y	U	1	Oxidation (M)	923.8155	2768.4246	2768.4102	5.21	0	(4)	6.9	1	16968
	R.EDYLDIYVFGVGPLVNQENINALASK.K	U	1		1441.2365	2880.4583	2880.4545	1.33	0	(80)	1.8e-007	1	17399
	R.EDYLDIYVFGVGPLVNQENINALASK.K	U	2		961.1627	2880.4662	2880.4545	4.04	0	88	2.5e-008	1	17400
	R.STTCQQQMQELLPAKDIEALFVSESK.K	U	1		994.4934	2980.4584	2980.4521	2.10	1	98	2.9e-009	1	17742
	R.TRHVIIIMTDGLHNMGGDPVTVIHDIR.Y	U	2		1004.1955	3009.5647	3009.5641	0.19	1	66	4e-006	1	17837
	R.TRHVIIIMTDGLHNMGGDPVTVIHDIR.Y	U	3		602.9224	3009.5754	3009.5641	3.77	1	(46)	0.00033	1	17840
	R.TRHVIIIMTDGLHNMGGDPVTVIHDIR.Y	U	2		753.4019	3009.5783	3009.5641	4.73	1	(51)	0.00011	1	17842
	R.TRHVIIIMTDGLHN->M<-GGDPVTVIHDIR.Y	U	1	Oxidation (M)	1009.5269	3025.5588	3025.5590	-0.08	1	(5)	4.7	1	17888
	R.TRHVIII->M<-TDGLHNMGGDPVTVIHDIR.Y	U	1	Oxidation (M)	1009.5283	3025.5631	3025.5590	1.36	1	(37)	0.003	1	17889
	R.STTCQQQMQELLPAKDIEALFVSESKK.T	U	1		1037.1942	3108.5608	3108.5471	4.41	2	22	0.11	1	18104
	K.NPREDYLDIYVFGVGPLVNQENINALASK.K	U	1		1083.5597	3247.6572	3247.6513	1.83	1	92	1.1e-008	1	18370
F1MUZ9	60 kDa heat shock protein, mitochondrial OS=Bos taurus GN=HSPD1 PE=3 SV=1	61110	2934	65(56)	18(14)	2.34	34%	F1MUZ9_uniprot
	Peptide	Unique	Matches	Modification	Observed	Mr(expt)	Mr(calc)	ppm	Miss	Score	Expect	Rank	Query
	K.VGLQVVAVK.A	U	1		456.7987	911.5829	911.5804	2.76	0	14	0.22	2	899
	K.NAGVEGSLIVEK.I	U	1		608.3334	1214.6523	1214.6507	1.38	0	24	0.095	1	4047
	R.GYISPYFINTSK.G	U	1		695.3580	1388.7015	1388.6976	2.81	0	12	1.8	1	6293
	R.GVMLAVDAVIAELK.K	U	1		714.9159	1427.8173	1427.8058	8.11	0	75	3.8e-007	1	6766
	K.TLNDELEIIEGMK.F	U	2		752.8850	1503.7555	1503.7490	4.29	0	92	1.4e-008	1	7793
	R.GVMLAVDAVIAELKK.Q	U	1		519.6435	1555.9086	1555.9007	5.09	1	(57)	1.6e-005	1	8296
	R.GVMLAVDAVIAELKK.Q	U	2		778.9637	1555.9128	1555.9007	7.77	1	88	1e-008	1	8298
	R.GV->M<-LAVDAVIAELKK.Q	U	1	Oxidation (M)	786.9583	1571.9019	1571.8956	4.01	1	(65)	2.9e-006	1	8454
	R.RGV->M<-LAVDAVIAELK.K	U	2	Oxidation (M)	800.9599	1599.9052	1599.9018	2.16	1	8	2	4	8716
	K.VGEVIVTKDDAMLLK.G	U	2		815.9606	1629.9067	1629.9011	3.42	1	63	6.7e-006	1	9036
	K.VGEVIVTKDDA->M<-LLK.G	U	1	Oxidation (M)	823.9528	1645.8911	1645.8961	-3.02	1	(3)	10	1	9207
	R.AAVEEGIVLGGGCALLR.C	U	2		562.3085	1683.9038	1683.8978	3.55	0	(54)	7.5e-005	1	9535
	R.AAVEEGIVLGGGCALLR.C	U	4		842.9595	1683.9045	1683.8978	3.99	0	62	1.2e-005	1	9536
	R.RGVMLAVDAVIAELKK.Q	U	1		571.6753	1712.0040	1712.0018	1.29	2	66	1.1e-006	1	9809
	K.TLNDELEIIEGMKFDR.G	U	1		961.9858	1921.9570	1921.9455	5.99	1	(37)	0.0049	1	11613
	K.TLNDELEIIEGMKFDR.G	U	1		641.6602	1921.9588	1921.9455	6.94	1	37	0.0043	1	11614
	R.ALMLQGVDLLADAVAVTMGPK.G	U	1		1057.0783	2112.1419	2112.1323	4.58	0	132	9e-013	1	13010
	R.ALMLQGVDLLADAVAVTMGPK.G	U	1		705.0555	2112.1446	2112.1323	5.84	0	(93)	7.4e-009	1	13011
	R.ALMLQGVDLLADAVAVT->M<-GPK.G	U	1	Oxidation (M)	1065.0742	2128.1339	2128.1272	3.14	0	(98)	3e-009	1	13188
	R.ALMLQGVDLLADAVAVT->M<-GPK.G	U	1	Oxidation (M)	710.3865	2128.1376	2128.1272	4.88	0	(87)	3.3e-008	1	13189
	R.AL->M<-LQGVDLLADAVAVTMGPK.G	U	2	Oxidation (M)	710.3884	2128.1433	2128.1272	7.56	0	(113)	8.3e-011	1	13190
	R.AL->M<-LQGVDLLADAVAVTMGPK.G	U	1	Oxidation (M)	1065.0804	2128.1463	2128.1272	8.99	0	(124)	6.6e-012	1	13192
	R.AL->M<-LQGVDLLADAVAVT->M<-GPK.G	U	1	2 Oxidation (M)	715.7170	2144.1293	2144.1221	3.35	0	(72)	1.2e-006	1	13319
	R.ALMLQGVDLLADAVAVTMGPKGR.T	U	1		776.0997	2325.2772	2325.2549	9.60	1	29	0.011	1	14651
	R.KPLVIIAEDVDGEALSTLVLNR.L	U	25		789.1161	2364.3266	2364.3264	0.09	0	(101)	4e-010	1	14892
	R.KPLVIIAEDVDGEALSTLVLNR.L	U	2		1183.1725	2364.3304	2364.3264	1.70	0	114	2e-011	1	14895
	R.TALLDAAGVASLLTTAEVVVTEIPK.E	U	1		1241.7074	2481.4002	2481.3942	2.45	0	59	7.4e-006	1	15516
	K.LVQDVANNTNEEAGDGTTTATVLAR.S	U	2		854.0888	2559.2446	2559.2413	1.31	0	83	9.6e-008	1	15913
	R.TALLDAAGVASLLTTAEVVVTEIPKEEK.D	U	1		956.8733	2867.5982	2867.5743	8.34	1	90	4.4e-009	1	17350
	K.VVRTALLDAAGVASLLTTAEVVVTEIPKEEK.D	U	1		806.4696	3221.8493	3221.8122	11.5	2	32	0.00091	1	18312
F1MY85	Complement C5a anaphylatoxin OS=Bos taurus GN=C5 PE=4 SV=2	190751	2074	95(59)	54(41)	1.26	40%	F1MY85_uniprot
	Peptide	Unique	Matches	Modification	Observed	Mr(expt)	Mr(calc)	ppm	Miss	Score	Expect	Rank	Query
	K.EILRPK.R	U	1		378.2423	754.4701	754.4701	0.05	0	12	0.62	1	93
	K.GNPPIYR.F	U	1		408.7225	815.4305	815.4290	1.89	0	25	0.09	1	288
	K.IVHFGTR.D	U	1		415.2388	828.4630	828.4606	2.92	0	22	0.15	1	337
	K.QYLIMGK.E	U	1		426.7377	851.4608	851.4575	3.87	0	18	0.22	1	560
	R.VVPEGVKR.E	U	1		442.2719	882.5293	882.5287	0.64	1	21	0.062	1	736
	K.YGVWTIR.A	U	2		447.7472	893.4798	893.4759	4.29	0	20	0.14	1	754
	K.GDLYHYK.M	U	1		448.2202	894.4258	894.4236	2.52	0	0	11	1	763
	R.IPLNMVPK.T	U	6		456.2743	910.5341	910.5310	3.40	0	36	0.0026	1	889
	K.WLSEEQR.Y	U	2		474.2344	946.4542	946.4508	3.58	0	29	0.022	1	1061
	R.KQYLIMGK.E	U	1		490.7852	979.5559	979.5524	3.52	1	3	5.3	1	1327
	R.IQAGPICIK.A	U	1		500.2884	998.5622	998.5583	3.96	0	41	0.0015	1	1522
	R.TSGIQFCVK.M	U	1		520.2680	1038.5215	1038.5168	4.47	0	43	0.001	1	1871
	K.LQGTLPVEAR.E	U	2		542.3110	1082.6075	1082.6084	-0.80	0	36	0.0035	1	2247
	K.NKGDLYHYK.M	U	1		569.2873	1136.5600	1136.5614	-1.24	1	28	0.035	1	3033
	K.DMNYVNPVIK.W	U	2		596.8073	1191.6001	1191.5958	3.60	0	(31)	0.024	1	3701
	K.SCCAIASQFR.A	U	2		600.2720	1198.5295	1198.5223	6.01	0	35	0.0021	1	3795
	K.YTATLLDIYK.A	U	2		600.8329	1199.6513	1199.6438	6.32	0	82	1.3e-007	1	3819
	K.D->M<-NYVNPVIK.W	U	1	Oxidation (M)	604.8058	1207.5971	1207.5907	5.34	0	40	0.002	1	3939
	K.SLLPVTKPEIR.S	U	4		626.8869	1251.7592	1251.7551	3.35	0	55	1.3e-005	1	4403
	K.DFTNFEITIR.A	U	2		628.3214	1254.6281	1254.6245	2.95	0	46	0.00046	1	4438
	R.NADYSYSMWK.G	U	1		632.7717	1263.5288	1263.5230	4.58	0	61	2.3e-006	1	4610
	K.FQNSATLTIQPK.Q	U	2		674.3671	1346.7196	1346.7194	0.14	0	61	1.6e-005	1	5843
	K.ITHYNFLILSK.G	U	2		674.8883	1347.7621	1347.7551	5.21	0	47	0.00023	1	5864
	R.VYSLNDDLKPAK.R	U	2		681.8697	1361.7248	1361.7191	4.24	0	63	1.2e-005	1	6075
	K.LKEGMVSIMSFR.N	U	1		699.3705	1396.7264	1396.7207	4.12	1	14	0.92	1	6397
	K.GGSASTWLTAFALR.V	U	1		719.3790	1436.7435	1436.7412	1.60	0	67	4.3e-006	1	6904
	R.EIEAFGYSSSEYK.R	U	2		755.3430	1508.6715	1508.6671	2.93	0	63	4.3e-006	1	7843
	K.ISTSEEVCSFHLK.I	U	2		768.8723	1535.7301	1535.7290	0.70	0	94	6.6e-009	1	8038
	K.ETACKPEIAYAYK.V	U	1		772.3817	1542.7489	1542.7388	6.54	0	11	1.3	1	8157
	K.VEIVAVTEENAFVK.Y	U	2		774.4216	1546.8286	1546.8243	2.79	0	47	0.00039	1	8203
	K.ELSYESLEDLNNK.Y	U	2		777.3730	1552.7314	1552.7256	3.73	0	64	6.6e-006	1	8266
	K.TLDANQEITDLESK.K	U	2		788.8923	1575.7700	1575.7628	4.58	0	101	1.7e-009	1	8475
	K.VTYSSGHVTLSAENK.F	U	1		796.9025	1591.7905	1591.7842	3.97	0	39	0.0026	1	8618
	R.GEQVQLSGTVYNYR.T	U	4		807.4013	1612.7881	1612.7845	2.19	0	74	6.3e-007	1	8859
	K.SVFLEMNIPYSVVR.G	U	1		827.4410	1652.8675	1652.8596	4.79	0	67	4.8e-006	1	9265
	K.EYVLPHFSISIEPK.S	U	2		829.9467	1657.8789	1657.8715	4.43	0	37	0.0039	1	9315
	K.EYVLPHFSISIEPK.S	U	1		553.6339	1657.8799	1657.8715	5.05	0	(9)	2.9	1	9317
	R.EIEAFGYSSSEYKR.I	U	2		833.3953	1664.7761	1664.7682	4.75	1	63	6.9e-006	1	9371
	K.TLDANQEITDLESKK.S	U	1		852.9389	1703.8632	1703.8577	3.24	1	71	1.9e-006	1	9747
	R.SYFPESWLWEVHR.V	U	1		579.2803	1734.8192	1734.8154	2.15	0	35	0.0055	1	9996
	K.DSFDHLVGGIPVTLSAK.T	U	1		585.9820	1754.9241	1754.9203	2.18	0	(9)	2.2	1	10267
	K.DSFDHLVGGIPVTLSAK.T	U	1		878.4701	1754.9256	1754.9203	3.03	0	39	0.0023	1	10268
	R.MVETTAYALLTNLNLK.D	U	1		598.9969	1793.9690	1793.9597	5.20	0	(61)	9.7e-006	1	10572
	R.MVETTAYALLTNLNLK.D	U	1		897.9923	1793.9699	1793.9597	5.72	0	127	2.4e-012	1	10573
	K.QCT->M<-FYSTSNTKLQK.V	U	1	Oxidation (M)	926.9260	1851.8375	1851.8495	-6.49	1	3	5	1	11069
	K.ALVEQVDQLLTDYEIK.D	U	1		938.9998	1875.9851	1875.9829	1.14	0	92	1.4e-008	1	11248
	K.TEDLDLPEENQASEDYR.A	U	3		1012.4424	2022.8702	2022.8654	2.38	0	68	8.3e-007	1	12408
	R.ESYAGVTLDPQGVYGIISR.R	U	1		1013.0200	2024.0254	2024.0215	1.93	0	89	2.9e-008	1	12416
	R.ESYAGVTLDPQGVYGIISR.R	U	1		675.6826	2024.0260	2024.0215	2.25	0	(53)	0.00011	1	12417
	K.LNLVATPLFVKPGIPYSVK.V	U	1		1028.6178	2055.2210	2055.2132	3.81	0	56	4e-006	1	12633
	K.LNLVATPLFVKPGIPYSVK.V	U	1		686.0828	2055.2265	2055.2132	6.44	0	(43)	7.1e-005	1	12634
	K.GLLIGEIMSAVLSQEGIDSLTR.L	U	1		768.0855	2301.2347	2301.2250	4.23	0	(112)	8.4e-011	1	14488
	K.GLLIGEIMSAVLSQEGIDSLTR.L	U	1		1151.6249	2301.2352	2301.2250	4.45	0	125	4e-012	1	14489
	K.DGHVILQLNSIPSNEFLCVR.F	U	1		1156.1016	2310.1886	2310.1790	4.12	0	53	9e-005	1	14548
	K.YVYPLDSSTWIEYWPTDSR.C	U	1		1189.5525	2377.0904	2377.0903	0.07	0	83	6.7e-008	1	15014
	K.LSDSAYQSINIPVTQDMVPSAR.L	U	1		798.0683	2391.1831	2391.1740	3.79	0	(12)	1.2	1	15116
	K.LSDSAYQSINIPVTQDMVPSAR.L	U	1		1196.5991	2391.1837	2391.1740	4.05	0	25	0.065	1	15117
	R.SSDGVASFVVNLPSEVTVLEFNIK.T	U	1		851.1207	2550.3402	2550.3217	7.23	0	38	0.0027	1	15874
	R.SSDGVASFVVNLPSEVTVLEFNIK.T	U	1		1276.1782	2550.3419	2550.3217	7.90	0	(7)	2.7	1	15876
	R.DKLSDSAYQSINIPVTQDMVPSAR.L	U	2		879.1119	2634.3138	2634.2959	6.79	1	55	5.9e-005	1	16242
	R.YGGGFYSTQDTINAIEGLTEYSLLVR.K	U	1		1434.2196	2866.4246	2866.4025	7.73	0	139	2.2e-013	1	17346
	R.YGGGFYSTQDTINAIEGLTEYSLLVR.K	U	1		956.4822	2866.4249	2866.4025	7.81	0	(82)	1e-007	1	17347
	R.IIELFEVGFLSPATFTVYEYHRPDK.Q	U	1		991.1830	2970.5273	2970.5167	3.55	0	65	4.3e-006	1	17705
	K.EMMQKA->M<-QSTALING->M<-AQVTFNSETAVK.E	U	1	2 Oxidation (M)	773.6216	3090.4575	3090.4494	2.61	1	1	11	1	18014
F1MC45	Complement factor H (Fragment) OS=Bos taurus GN=CFH PE=4 SV=2	99780	2073	141(76)	44(32)	2.76	65%	F1MC45_uniprot
	Peptide	Unique	Matches	Modification	Observed	Mr(expt)	Mr(calc)	ppm	Miss	Score	Expect	Rank	Query
	R.WKHDK.K		1		357.1897	712.3648	712.3656	-1.12	1	9	1.1	1	13
	K.ISILCK.E		4		367.2180	732.4214	732.4204	1.43	0	43	0.0013	1	50
	R.WQSIPR.C		4		393.7176	785.4207	785.4184	2.90	0	26	0.029	1	162
	R.LYAHGTK.L		1		395.2165	788.4185	788.4181	0.52	0	34	0.013	1	179
	R.WKHDKK.I		4		421.2372	840.4598	840.4606	-0.94	2	24	0.055	1	386
	R.SGEQVAFK.C		2		433.2254	864.4363	864.4341	2.52	0	48	0.0003	1	577
	K.SDGTWFR.L		4		434.7022	867.3899	867.3875	2.70	0	55	2.4e-005	1	593
	K.YLQGETVR.V		2		483.2564	964.4983	964.4978	0.50	0	34	0.0078	1	1173
	R.REIHEQR.L		2		484.2580	966.5015	966.4995	2.08	1	30	0.016	1	1192
	K.TSGLITCLK.N		4		496.7774	991.5402	991.5372	3.00	0	65	6e-006	1	1442
	K.WIGRPACR.D		1		508.2669	1014.5193	1014.5181	1.17	0	15	0.71	1	1644
	R.EAFTMIGPR.F		4		511.2621	1020.5097	1020.5062	3.38	0	52	0.00013	1	1713
	R.EAFT->M<-IGPR.F		2	Oxidation (M)	519.2601	1036.5056	1036.5012	4.27	0	(39)	0.002	1	1855
	K.GSTLFPPEGR.Q		13		530.7745	1059.5345	1059.5349	-0.36	0	28	0.054	1	2083
	R.VKSDGTWFR.L		3		548.2848	1094.5550	1094.5509	3.77	1	33	0.0073	1	2421
	R.CQAYYELR.G		6		551.7559	1101.4972	1101.4913	5.33	0	51	5.3e-005	1	2478
	K.SCDRPVFEK.A		2		569.2720	1136.5295	1136.5284	0.94	0	31	0.012	1	3028
	K.SCDRPVFEK.A		1		379.8510	1136.5311	1136.5284	2.35	0	(4)	6.9	1	3029
	K.NGWSAQPVCIK.S		2		630.3156	1258.6165	1258.6128	2.95	0	60	1.8e-005	1	4508
	K.SCALPPELPNGK.R		2		641.8295	1281.6444	1281.6387	4.44	0	25	0.056	1	4886
	K.VGDVLKFSCSQGR.I		1		726.8659	1451.7173	1451.7191	-1.27	1	4	6.5	1	7166
	K.HSICINGEWDPK.V		4		728.3394	1454.6642	1454.6612	2.01	0	41	0.0009	1	7205
	R.LDYECVDGYENR.D		3		766.8225	1531.6303	1531.6249	3.55	0	105	4.7e-011	1	7998
	K.CLEACTVSEETMR.K	U	4		793.3388	1584.6629	1584.6582	2.99	0	75	7.3e-008	1	8546
	R.TTGSIVCGQDGWSDK.A		3		805.8621	1609.7096	1609.7043	3.29	0	75	2.4e-007	1	8811
	K.NVVCQNGEWSQLPK.C		2		829.9036	1657.7927	1657.7882	2.70	0	84	5.3e-008	1	9311
	K.ENYLIQDAEEIVCK.D		1		862.4188	1722.8230	1722.8134	5.54	0	80	1.7e-007	1	9905
	K.TEDTIEFMCQYGYR.Q		1		906.8863	1811.7580	1811.7495	4.73	0	65	1.3e-006	1	10768
	R.LDYECVDGYENRDGR.T		1		930.8954	1859.7762	1859.7744	0.97	1	0	3.2	1	11122
	R.ECSIPEMDPYLNAYPR.K		3		977.9382	1953.8618	1953.8600	0.89	0	25	0.024	1	11870
	R.ECSIPEMDPYLNAYPR.K		2		652.2957	1953.8653	1953.8600	2.71	0	(24)	0.028	1	11871
	R.IENGFLSESTFTYPLNK.Q		2		980.4927	1958.9708	1958.9625	4.22	0	79	2.9e-007	1	11911
	R.IENGFLSESTFTYPLNK.Q		1		653.9982	1958.9727	1958.9625	5.18	0	(6)	5	1	11912
	R.ECSIPE->M<-DPYLNAYPR.K		2	Oxidation (M)	985.9411	1969.8676	1969.8550	6.44	0	(4)	2.4	1	12011
	K.EEYAHNEVVEYACNPR.F		1		990.4344	1978.8543	1978.8479	3.26	0	(31)	0.0049	1	12074
	K.EEYAHNEVVEYACNPR.F		1		660.6260	1978.8561	1978.8479	4.15	0	52	4.3e-005	1	12075
	R.LNDRLDYECVDGYENR.D		5		1015.9498	2029.8851	2029.8799	2.54	1	52	3.8e-005	1	12469
	R.LNDRLDYECVDGYENR.D		2		677.6362	2029.8869	2029.8799	3.41	1	(44)	0.00025	1	12473
	K.CLSYYQLDGSNTIQCIK.S		4		1031.9849	2061.9552	2061.9500	2.53	0	93	6.5e-009	1	12664
	R.DVSCGNPPQVENAIIHNQK.S		3		1060.5149	2119.0152	2119.0116	1.69	0	(57)	3.7e-005	1	13090
	R.DVSCGNPPQVENAIIHNQK.S		4		707.3459	2119.0158	2119.0116	1.98	0	72	1.2e-006	1	13092
	-->.<-QCIFNYLENGHTPHREEK.Y	U	1	Gln->pyro-Glu (N-term Q)	752.3488	2254.0244	2254.0225	0.84	1	(8)	1.6	1	14107
	-.QCIFNYLENGHTPHREEK.Y	U	1		758.0264	2271.0573	2271.0491	3.62	1	23	0.067	1	14260
	K.IQCVDGEWTALPVCIEEER.T		2		1152.5396	2303.0645	2303.0562	3.62	0	122	8.3e-012	1	14492
	K.IQCVDGEWTALPVCIEEER.T		2		768.6967	2303.0682	2303.0562	5.18	0	(47)	0.00024	1	14495
	R.LNDRLDYECVDGYENRDGR.T		1		787.0200	2358.0381	2358.0295	3.64	2	3	3.6	1	14858
	K.IGCSQPPQIDHGTISSSSSAEER.R		2		815.0453	2442.1142	2442.1081	2.50	0	52	6.6e-005	1	15345
	K.IGCSQPPQIDHGTISSSSSAEER.R		2		1222.0649	2442.1153	2442.1081	2.95	0	(17)	0.21	1	15347
	K.EIHKEEYAHNEVVEYACNPR.F		2		622.5409	2486.1345	2486.1284	2.43	1	(31)	0.0076	1	15535
	K.EIHKEEYAHNEVVEYACNPR.F		3		829.7198	2486.1375	2486.1284	3.67	1	58	1.9e-005	1	15537
	R.FITCISGEWTQPPQCIATDELR.K		2		1311.6233	2621.2320	2621.2254	2.52	0	(60)	1.4e-005	1	16186
	R.FITCISGEWTQPPQCIATDELR.K		2		874.7526	2621.2360	2621.2254	4.05	0	62	7.9e-006	1	16188
	K.LSYTCEEGFEISENNVIICHMGK.W		1		910.7480	2729.2221	2729.2135	3.17	0	5	2.4	1	16736
	K.WSSPPQCVGLPCGLPPYIQNGVISHK.K	U	1		964.4873	2890.4401	2890.4259	4.92	0	3	8.5	1	17432
	K.IQLCPPPPQVPNACD->M<-TTTVNYQDGEK.I		1	Oxidation (M)	1030.4810	3088.4211	3088.3940	8.75	0	33	0.0047	1	18007
	R.TCGNIPDLDHGDVKPSVPPYHHGDSVEFSCR.E		2		1164.8638	3491.5695	3491.5623	2.05	0	17	0.13	1	18773
	R.TCGNIPDLDHGDVKPSVPPYHHGDSVEFSCR.E		1		873.9002	3491.5717	3491.5623	2.69	0	(4)	2.5	1	18775
	R.CLGGEWSRPQDCISTNCVNLPTFEDAVLTDR.E		1		1204.2239	3609.6498	3609.6287	5.86	0	68	1.4e-006	1	18971
B0JYN6	Alpha-2-HS-glycoprotein OS=Bos taurus GN=AHSG PE=2 SV=1	39193	1932	84(63)	14(14)	6.00	52%	B0JYN6_uniprot
P12763	Alpha-2-HS-glycoprotein OS=Bos taurus GN=AHSG PE=1 SV=2	39193	1932	84(63)	14(14)		52%	P12763_uniprot
	Peptide	Unique	Matches	Modification	Observed	Mr(expt)	Mr(calc)	ppm	Miss	Score	Expect	Rank	Query
	R.AHYDLR.H	U	2		387.6982	773.3819	773.3820	-0.20	0	36	0.0053	1	147
	K.QYGFCK.G	U	2		401.6821	801.3496	801.3480	2.03	0	19	0.035	1	236
	K.ALGGEDVR.V	U	1		408.7143	815.4141	815.4137	0.44	0	53	9.9e-005	1	287
	K.CNLLAEK.Q	U	2		424.2225	846.4305	846.4269	4.25	0	45	0.00072	1	530
	K.HTLNQIDSVK.V	U	6		577.8126	1153.6107	1153.6091	1.35	0	59	2.7e-005	1	3192
	K->.<-QDGQFSVLFTK.C	U	5	Gln->pyro-Glu (N-term Q)	626.8170	1251.6194	1251.6136	4.62	0	(59)	2.6e-005	1	4391
	K.QDGQFSVLFTK.C	U	8		635.3284	1268.6422	1268.6401	1.63	0	80	2.1e-007	1	4678
	K.CDSSPDSAEDVR.K	U	1		669.2675	1336.5205	1336.5201	0.27	0	79	1.2e-008	1	5699
	K.CDSSPDSAEDVRK.L	U	1		489.2127	1464.6162	1464.6151	0.77	1	46	7.4e-005	1	7315
	K.CDSSPDSAEDVRK.L	U	1		733.3159	1464.6173	1464.6151	1.51	1	(19)	0.037	1	7316
	K.TPIVGQPSIPGGPVR.L	U	2		492.2853	1473.8340	1473.8304	2.46	0	(34)	0.0052	1	7428
	K.TPIVGQPSIPGGPVR.L	U	7		737.9257	1473.8368	1473.8304	4.33	0	64	4.9e-006	1	7433
	R->.<-QQTQHAVEGDCDIHVLK.Q	U	2	Gln->pyro-Glu (N-term Q)	980.9649	1959.9152	1959.9109	2.22	0	(41)	0.00099	1	11924
	R->.<-QQTQHAVEGDCDIHVLK.Q	U	2	Gln->pyro-Glu (N-term Q)	654.3131	1959.9175	1959.9109	3.37	0	84	5e-008	1	11925
	R.QQTQHAVEGDCDIHVLK.Q	U	2		989.4772	1976.9399	1976.9374	1.25	0	(57)	3.8e-005	1	12055
	R.QQTQHAVEGDCDIHVLK.Q	U	2		659.9885	1976.9438	1976.9374	3.20	0	(48)	0.00033	1	12059
	R.QQTQHAVEGDCDIHVLK.Q	U	1		495.2433	1976.9439	1976.9374	3.29	0	(5)	6.3	1	12060
	R.HTFSGVASVESSSGEAFHVGK.T	U	5		1060.5094	2119.0042	2118.9971	3.39	0	85	5.6e-008	1	13070
	R.HTFSGVASVESSSGEAFHVGK.T	U	17		707.3426	2119.0059	2118.9971	4.19	0	(80)	1.9e-007	1	13076
	R.HTFSGVASVESSSGEAFHVGK.T	U	1		530.7596	2119.0092	2118.9971	5.73	0	(41)	0.0016	1	13083
	K.EPACDDPDTEQAALAAVDYINK.H	U	2		1203.5427	2405.0709	2405.0693	0.68	0	58	1.1e-005	1	15169
	R.AQFVPLPVSVSVEFAVAATDCIAK.E	U	8		840.4492	2518.3257	2518.3142	4.56	0	(85)	4.8e-008	1	15702
	R.AQFVPLPVSVSVEFAVAATDCIAK.E	U	2		1260.1709	2518.3272	2518.3142	5.20	0	104	5.7e-010	1	15703
	R.VVHAVEVALATFNAESNGSYLQLVEISR.A	U	1		754.9014	3015.5764	3015.5665	3.27	0	(92)	9.2e-009	1	17863
	R.VVHAVEVALATFNAESNGSYLQLVEISR.A	U	1		1006.1999	3015.5778	3015.5665	3.75	0	105	4.4e-010	1	17864
P19120	Heat shock cognate 71 kDa protein OS=Bos taurus GN=HSPA8 PE=1 SV=2	71424	1912	72(49)	24(14)	1.94	56%	P19120_uniprot
	Peptide	Unique	Matches	Modification	Observed	Mr(expt)	Mr(calc)	ppm	Miss	Score	Expect	Rank	Query
	K.ITITNDKGR.L		1		509.2878	1016.5611	1016.5614	-0.31	1	11	2	1	1669
	K.LLQDFFNGK.E		2		541.2896	1080.5647	1080.5604	3.96	0	15	0.51	1	2214
	K.DAGTIAGLNVLR.I	U	3		600.3446	1198.6746	1198.6670	6.40	0	24	0.096	1	3806
	K.MKEIAEAYLGK.T	U	2		626.8373	1251.6600	1251.6533	5.39	1	52	0.00011	1	4399
	K.NSLESYAFNMK.A	U	1		652.3068	1302.5991	1302.5914	5.90	0	50	9.6e-005	1	5203
	R.RFDDAVVQSDMK.H	U	1		705.8373	1409.6601	1409.6609	-0.56	1	11	1.2	1	6551
	R.ARFEELNADLFR.G		1		740.8843	1479.7540	1479.7470	4.74	1	39	0.0027	1	7515
	K.SQIHDIVLVGGSTR.I	U	3		741.4095	1480.8045	1480.7998	3.20	0	63	8.9e-006	1	7539
	R.TTPSYVAFTDTER.L		3		744.3561	1486.6977	1486.6940	2.51	0	63	7.5e-006	1	7591
	K.SFYPEEVSSMVLTK.M	U	2		808.9012	1615.7878	1615.7804	4.62	0	31	0.018	1	8896
	K.NQVAMNPTNTVFDAK.R	U	1		825.4033	1648.7921	1648.7879	2.54	0	8	3.4	1	9235
	K.HWPFMVVNDAGRPK.V	U	2		551.9499	1652.8280	1652.8246	2.09	0	37	0.0045	1	9261
	R.IINEPTAAAIAYGLDK.K		1		830.4550	1658.8955	1658.8879	4.58	0	10	2.1	1	9325
	R.IINEPTAAAIAYGLDKK.V		1		596.6709	1786.9909	1786.9828	4.49	1	29	0.016	1	10513
	R.IINEPTAAAIAYGLDKK.V		1		894.5037	1786.9929	1786.9828	5.62	1	(23)	0.059	1	10514
	K.LDKSQIHDIVLVGGSTR.I	U	1		919.5140	1837.0135	1837.0058	4.22	1	12	0.78	1	10946
	K.TVTNAVVTVPAYFNDSQR.Q	U	2		991.5021	1980.9897	1980.9905	-0.40	0	(21)	0.18	1	12093
	K.TVTNAVVTVPAYFNDSQR.Q	U	1		661.3398	1980.9977	1980.9905	3.62	0	23	0.1	1	12094
	K.GPAVGIDLGTTYSCVGVFQHGK.V	U	2		1132.0660	2262.1175	2262.1104	3.17	0	(92)	1.2e-008	1	14193
	K.GPAVGIDLGTTYSCVGVFQHGK.V	U	5		755.0466	2262.1179	2262.1104	3.33	0	94	8.4e-009	1	14195
	R.GVPQIEVTFDIDANGILNVSAVDK.S	U	1		838.7805	2513.3196	2513.3013	7.24	0	19	0.21	1	15671
	R.GVPQIEVTFDIDANGILNVSAVDK.S	U	1		1257.6677	2513.3209	2513.3013	7.78	0	(12)	0.91	1	15672
	K.QTQTFTTYSDNQPGVLIQVYEGER.A		2		925.4478	2773.3214	2773.3195	0.69	0	53	7.4e-005	1	16996
	K.QTQTFTTYSDNQPGVLIQVYEGER.A		1		1387.6713	2773.3280	2773.3195	3.05	0	(7)	2.9	1	16998
	R.NVLIFDLGGGTFDVSILTIEDGIFEVK.S		5		1456.2765	2910.5384	2910.5267	4.04	0	101	9e-010	1	17545
	R.NVLIFDLGGGTFDVSILTIEDGIFEVK.S		7		971.1871	2910.5396	2910.5267	4.43	0	(87)	2.6e-008	1	17548
	R.TLSSSTQASIEIDSLYEGIDFYTSITR.A	U	5		1499.2369	2996.4593	2996.4502	3.04	0	99	2.2e-009	1	17794
	R.TLSSSTQASIEIDSLYEGIDFYTSITR.A	U	7		999.8327	2996.4763	2996.4502	8.69	0	(63)	9.6e-006	1	17801
	K.SENVQDLLLLDVTPLSLGIETAGGVMTVLIK.R	U	1		1619.8982	3237.7818	3237.7782	1.13	0	(13)	0.2	1	18354
	K.SENVQDLLLLDVTPLSLGIETAGGVMTVLIK.R	U	1		810.4550	3237.7907	3237.7782	3.88	0	(84)	1.3e-008	1	18355
	K.SENVQDLLLLDVTPLSLGIETAGGVMTVLIK.R	U	1		1080.2758	3237.8055	3237.7782	8.42	0	105	8.3e-011	1	18356
	K.SENVQDLLLLDVTPLSLGIETAGGVMTVLIKRNTTIPTK.Q	U	1		1038.3329	4149.3025	4149.2970	1.30	2	13	0.1	1	19555
	K.SINPDEAVAYGAAVQAAILSGDKSENVQDLLLLDVTPLSLGIETAGGVMTVLIK.R	U	1		1827.3184	5478.9333	5478.9059	5.00	1	(38)	0.00041	1	20107
	K.SINPDEAVAYGAAVQAAILSGDKSENVQDLLLLDVTPLSLGIETAGGVMTVLIK.R	U	1		1096.7941	5478.9340	5478.9059	5.13	1	(49)	3.3e-005	1	20108
	K.SINPDEAVAYGAAVQAAILSGDKSENVQDLLLLDVTPLSLGIETAGGVMTVLIK.R	U	1		1370.7422	5478.9397	5478.9059	6.16	1	53	1.3e-005	1	20109
Q7SIH1	Alpha-2-macroglobulin OS=Bos taurus GN=A2M PE=1 SV=2	168953	1614	110(66)	52(42)	1.51	47%	Q7SIH1_uniprot
	Peptide	Unique	Matches	Modification	Observed	Mr(expt)	Mr(calc)	ppm	Miss	Score	Expect	Rank	Query
	K.AGALCLSR.D	U	1		424.2323	846.4501	846.4382	14.1	0	33	0.015	1	533
	R.DLKPAIVK.V		1		442.2856	882.5567	882.5538	3.21	0	8	0.62	1	737
	R.VTMNMCR.K	U	1		456.2001	910.3856	910.3823	3.67	0	15	0.12	1	880
	K.RQEFEMK.I	U	1		484.2380	966.4615	966.4593	2.27	1	14	0.57	1	1186
	K.IKGTSLSIR.V	U	1		487.8050	973.5954	973.5920	3.45	1	2	5.1	1	1279
	K.ATVLNYLPK.C	U	4		509.8013	1017.5881	1017.5859	2.21	0	38	0.0023	1	1676
	R.YGAATFTSAR.K		2		522.7609	1043.5072	1043.5036	3.42	0	67	2.7e-006	1	1916
	R.SLFTDVVAEK.D	U	2		554.8001	1107.5857	1107.5812	4.04	0	54	6.9e-005	1	2564
	R.QTVSWAVTPK.S	U	3		558.8087	1115.6029	1115.5975	4.81	0	50	0.00031	1	2728
	R.STGTLLNNAIK.G	U	2		566.3237	1130.6329	1130.6295	3.00	0	53	0.00011	1	2956
	K.GATEITTTITK.L	U	2		568.3159	1134.6173	1134.6132	3.59	0	43	0.0013	1	3007
	K.ICPQPEEHR.I	U	1		583.2749	1164.5352	1164.5346	0.58	0	34	0.005	1	3316
	K.LPPNVVEESAR.A	U	5		605.8275	1209.6405	1209.6353	4.25	0	71	1.5e-006	1	3973
	R.LLTEDIYQPR.A	U	2		624.3379	1246.6613	1246.6557	4.51	0	46	0.00057	1	4330
	K.LSFVTVDSNLR.R	U	2		625.8423	1249.6700	1249.6667	2.70	0	58	3.2e-005	1	4369
	R.DTGLGLSPTASLR.V	U	3		644.3510	1286.6873	1286.6830	3.36	0	53	0.00015	1	4978
	K.TQTVQAHYVLK.G	U	2		644.3596	1286.7046	1286.6983	4.88	0	58	3.8e-005	1	4982
	K.AILYLNTGYQR.Q	U	2		656.3575	1310.7005	1310.6983	1.73	0	54	6.7e-005	1	5314
	R.NALFCLDSAWK.S		2		662.8239	1323.6333	1323.6281	3.87	0	58	2.7e-005	1	5535
	R.IQHHTLLASPVR.A	U	2		457.9348	1370.7827	1370.7783	3.23	0	36	0.0044	1	6095
	K.MVSGFIPLKPTVK.M		2		472.9503	1415.8291	1415.8210	5.71	0	(7)	1.7	1	6606
	K.MVSGFIPLKPTVK.M		3		708.9222	1415.8298	1415.8210	6.19	0	45	0.00027	1	6609
	R.SNSFVYLEPLPR.E	U	2		711.3787	1420.7428	1420.7350	5.44	0	54	7.8e-005	1	6686
	K.IQEEGTEVELTGK.G	U	2		716.8638	1431.7130	1431.7093	2.58	0	61	1.9e-005	1	6824
	K.->M<-VSGFIPLKPTVK.M		2	Oxidation (M)	716.9170	1431.8194	1431.8160	2.42	0	(23)	0.057	1	6828
	K.DMYSFLQDMGLK.A	U	1		724.3351	1446.6557	1446.6523	2.36	0	64	4.9e-006	1	7086
	R.TEVLTSLYEEAVK.E		1		741.3950	1480.7755	1480.7661	6.36	0	9	2.9	1	7535
	K.DLFHCVSFTLPR.S	U	1		497.9213	1490.7420	1490.7340	5.31	0	(9)	2.9	1	7640
	K.DLFHCVSFTLPR.S	U	2		746.3788	1490.7430	1490.7340	6.02	0	31	0.019	1	7641
	R.ASFSVLGDILGSAMR.N	U	1		762.4040	1522.7935	1522.7814	8.01	0	62	1.3e-005	1	7920
	K.HFDGSYSTFGEHR.G	U	2		770.3359	1538.6572	1538.6539	2.17	0	47	8.5e-005	1	8092
	K.HFDGSYSTFGEHR.G	U	1		513.8937	1538.6592	1538.6539	3.47	0	(25)	0.012	1	8094
	K.ALLAYAFALAGNQER.R		1		804.4319	1606.8492	1606.8467	1.56	0	71	1.6e-006	1	8788
	R.GNSEGNTWLTAFVLK.S	U	1		818.9239	1635.8332	1635.8257	4.62	0	86	6.1e-008	1	9098
	R.RTEVLTSLYEEAVK.E		1		546.6324	1636.8755	1636.8672	5.10	1	(13)	0.83	1	9109
	R.RTEVLTSLYEEAVK.E		1		819.4473	1636.8800	1636.8672	7.83	1	48	0.00029	1	9110
	R.TEVSNNHVLIYLDK.V		2		822.9358	1643.8570	1643.8519	3.14	0	57	4.8e-005	1	9192
	R.SPTSQEVMFLTIQVK.G	U	2		854.4569	1706.8993	1706.8913	4.66	0	22	0.14	1	9777
	R.SPTSQEV->M<-FLTIQVK.G	U	1	Oxidation (M)	862.4569	1722.8993	1722.8862	7.57	0	(8)	3.3	1	9906
	K.DTIIKPLLVEPEGLEK.E	U	2		897.5185	1793.0224	1793.0186	2.14	0	64	2e-006	1	10569
	R.LLIYAILPDGEVVGDSAR.Y	U	1		951.0244	1900.0343	1900.0306	1.95	0	76	4.1e-007	1	11438
	R.KDTIIKPLLVEPEGLEK.E	U	1		961.5666	1921.1187	1921.1135	2.71	1	24	0.015	1	11605
	R.KDTIIKPLLVEPEGLEK.E	U	2		641.3808	1921.1206	1921.1135	3.66	1	(14)	0.15	1	11606
	R.DFVHFDDTSEPPTETVR.K	U	2		996.4566	1990.8986	1990.8909	3.90	0	32	0.0062	1	12151
	K.GSGGTAEHPFTVEEFVLPK.F	U	1		668.0043	2000.9912	2000.9844	3.39	0	23	0.13	1	12256
	K.GSGGTAEHPFTVEEFVLPK.F	U	1		1001.5031	2000.9917	2000.9844	3.64	0	(3)	13	1	12257
	K.VGLNFSPGQSFPASQAHLR.V	U	3		1007.0221	2012.0296	2012.0228	3.39	0	(47)	0.00038	1	12321
	K.VGLNFSPGQSFPASQAHLR.V	U	2		671.6845	2012.0317	2012.0228	4.42	0	90	2.1e-008	1	12323
	R.VFQPFFVELTMPYSVIR.G	U	1		1037.0548	2072.0951	2072.0805	7.02	0	46	0.00049	1	12716
	R.NRDFVHFDDTSEPPTETVR.K	U	1		754.6874	2261.0405	2261.0349	2.47	1	68	1.6e-006	1	14184
	R.NRDFVHFDDTSEPPTETVR.K	U	2		1131.5279	2261.0413	2261.0349	2.85	1	(1)	8.3	1	14185
	R.HFPPAAATDTAADAHDPARPGAK.V	U	2		762.3748	2284.1025	2284.0985	1.74	0	8	2.9	1	14349
	R.HFPPAAATDTAADAHDPARPGAK.V	U	1		572.0339	2284.1064	2284.0985	3.46	0	(3)	9.8	1	14351
	R.GYIFIDEAHITEALTWLAQK.Q	U	1		773.7417	2318.2033	2318.1947	3.72	0	(38)	0.0031	1	14613
	R.GYIFIDEAHITEALTWLAQK.Q	U	1		1160.1091	2318.2037	2318.1947	3.90	0	77	4.3e-007	1	14614
	K.QQNCQGGFSSTQDTVVALHALSR.Y		2		835.4099	2503.2079	2503.1874	8.19	0	43	0.001	1	15605
	K.NEESLVFVQTDKPIYKPEQTVK.F	U	2		864.7938	2591.3595	2591.3483	4.32	0	36	0.0035	1	16082
	R.IVLLDESFHPLNELVPLVYVEDPK.G	U	1		926.8400	2777.4983	2777.4891	3.29	0	28	0.016	1	17017
	R.AVDQSVLLMRPEAELSAATVYNLLPVK.D	U	1		976.5362	2926.5867	2926.5837	1.03	0	46	0.00019	1	17620
	R.AVDQSVLL->M<-RPEAELSAATVYNLLPVK.D	U	1	Oxidation (M)	981.8686	2942.5839	2942.5787	1.80	0	(37)	0.0019	1	17663
	K.EVIFNSLLCPSVDFVFLGAEDGGQVLR.H	U	1		994.5116	2980.5130	2980.5005	4.19	0	56	4.1e-005	1	17756
	K.GGVDDEVTLSAYITIALLEMPLPVTHPVVR.N	U	1		1069.2510	3204.7311	3204.7104	6.45	0	73	4.4e-007	1	18292
	R.TEVLTSLYEEAVKEDNTIHWTRPQKPR.L		1		648.9416	3239.6716	3239.6575	4.36	1	(0)	12	1	18360
	R.TEVLTSLYEEAVKEDNTIHWTRPQKPR.L		1		810.9258	3239.6743	3239.6575	5.19	1	(3)	5.8	1	18361
	R.TEVLTSLYEEAVKEDNTIHWTRPQKPR.L		1		1080.9001	3239.6786	3239.6575	6.53	1	26	0.035	1	18362
	R.SGTHTLPVEQGDMQGHFSMSVPVESDIAPVAR.L	U	1		1127.2108	3378.6106	3378.5973	3.94	0	(15)	0.47	1	18640
	R.SGTHTLPVEQGDMQGHFSMSVPVESDIAPVAR.L	U	1		845.6612	3378.6157	3378.5973	5.43	0	19	0.18	1	18641
	R.RTEVLTSLYEEAVKEDNTIHWTRPQKPR.L		2		680.1606	3395.7665	3395.7586	2.34	2	19	0.17	1	18661
F1N045	Complement component C7 OS=Bos taurus GN=C7 PE=4 SV=1	96123	1452	70(48)	35(27)	1.82	49%	F1N045_uniprot
	Peptide	Unique	Matches	Modification	Observed	Mr(expt)	Mr(calc)	ppm	Miss	Score	Expect	Rank	Query
	K.WSPEVK.D		1		373.1988	744.3830	744.3806	3.22	0	13	1.5	1	64
	K.CQPWEK.L		1		424.1944	846.3742	846.3694	5.64	0	10	0.81	1	527
	K.VTISCSGGR.S		1		468.7318	935.4490	935.4495	-0.50	0	43	0.0008	1	1007
	R.ILPLTVCK.M		2		472.2879	942.5612	942.5572	4.27	0	39	0.0031	1	1041
	K.FCSSPPALK.D		1		503.7555	1005.4965	1005.4953	1.14	0	45	0.00063	1	1568
	R.CFSGQCISK.S		1		543.7391	1085.4637	1085.4634	0.29	0	32	0.002	1	2278
	K.VIFHMDSEK.V		4		553.2716	1104.5287	1104.5274	1.17	0	43	0.00098	1	2525
	K.CTTMEEVLK.S		1		555.7648	1109.5151	1109.5097	4.90	0	39	0.0013	1	2602
	R.GYNALTGQFR.N		3		563.7879	1125.5612	1125.5567	4.04	0	48	0.00028	1	2874
	K.MHVLQCQGR.N		1		564.7736	1127.5327	1127.5328	-0.12	0	(14)	0.46	1	2898
	K.->M<-HVLQCQGR.N		1	Oxidation (M)	572.7711	1143.5277	1143.5277	-0.05	0	46	0.00025	1	3123
	R.ESCTLPASAEK.A		1		596.7811	1191.5477	1191.5441	3.00	0	17	0.29	1	3699
	K.SVSENEGNLLR.G		1		609.3112	1216.6078	1216.6048	2.48	0	62	1.7e-005	1	4050
	K.EGYSLVGDPVAR.C		3		631.8238	1261.6331	1261.6303	2.29	0	32	0.015	1	4554
	K.FDFHSEDKRK.C		1		654.8239	1307.6333	1307.6258	5.68	2	7	3.5	1	5272
	K.QKLTPLYELVK.E		1		666.4019	1330.7893	1330.7860	2.46	1	3	2.6	1	5633
	K.DKPPPNIELTGR.G		3		668.8666	1335.7186	1335.7146	2.97	0	34	0.0079	1	5695
	K.CDAEGSECVCR.A		1		671.7449	1341.4753	1341.4748	0.40	0	62	6.4e-007	1	5764
	R.LSGNILSYTFQVK.I		2		735.4060	1468.7975	1468.7926	3.33	0	76	5e-007	1	7391
	R.EQTMTECEAGVLR.C		2		762.3470	1522.6795	1522.6756	2.61	0	50	7.7e-005	1	7911
	K.DGFVQDEGATFPVGK.N		3		783.8774	1565.7402	1565.7362	2.55	0	71	1.4e-006	1	8380
	K.MPYECGSSLGVCAR.D		1		793.8456	1585.6767	1585.6687	5.05	0	56	1.2e-005	1	8553
	R.SLEGPSTFLCSSSLK.W		2		806.8978	1611.7810	1611.7814	-0.27	0	94	9e-009	1	8845
	K.CASSHFQFLFTSSK.Q		2		823.8888	1645.7630	1645.7559	4.34	0	66	3.1e-006	1	9204
	R.GLSISVTGIRPCAAEAA.-	U	1		836.9406	1671.8667	1671.8614	3.16	0	40	0.0027	1	9434
	R.LLEPHCFPLSLVPTK.F		3		875.9854	1749.9561	1749.9488	4.22	0	(38)	0.002	1	10236
	R.LLEPHCFPLSLVPTK.F		5		584.3261	1749.9563	1749.9488	4.32	0	51	0.00012	1	10237
	R.YSQWAGSVPDLPEVIK.Q		3		894.9658	1787.9170	1787.9094	4.24	0	51	0.00024	1	10523
	K.ELSYLPSLYDYSAYR.R		2		920.4478	1838.8811	1838.8726	4.59	0	56	4.3e-005	1	10972
	R.RYSQWAGSVPDLPEVIK.Q		1		973.0184	1944.0223	1944.0105	6.08	1	21	0.16	1	11808
	R.CGEDLQWLVGNMHCQK.I		2		987.9327	1973.8509	1973.8546	-1.88	0	36	0.0014	1	12024
	R.GGHSGFLAGLSYLDLNNPAGNK.R		1		1101.5520	2201.0894	2201.0865	1.33	0	127	4.2e-012	1	13659
	R.LIDQYGTHYLQSGSLGGEYK.V		2		1115.0490	2228.0833	2228.0750	3.77	0	92	1.3e-008	1	13933
	R.LIDQYGTHYLQSGSLGGEYK.V		2		743.7021	2228.0844	2228.0750	4.26	0	(55)	6.2e-005	1	13934
	R.GGHSGFLAGLSYLDLNNPAGNKR.R		1		1179.6038	2357.1930	2357.1876	2.27	1	(34)	0.0074	1	14853
	R.GGHSGFLAGLSYLDLNNPAGNKR.R		2		786.7392	2357.1958	2357.1876	3.46	1	104	7.5e-010	1	14854
	R.RLIDQYGTHYLQSGSLGGEYK.V		1		795.7347	2384.1822	2384.1761	2.58	1	1	19	1	15055
	R.FLFFSSSSSSHGYSSNTNILTK.K		2		804.3925	2410.1557	2410.1441	4.82	0	31	0.015	1	15196
	K.IACVLPALMDGIQSHPHKPFYTIGEK.V		1		731.3809	2921.4946	2921.4932	0.48	0	22	0.1	1	17607
	K.IACVLPALMDGIQSHPHKPFYTIGEK.V		1		585.3072	2921.4996	2921.4932	2.19	0	(17)	0.32	1	17608
P01030	Complement C4 (Fragments) OS=Bos taurus GN=C4 PE=1 SV=2	103018	1443	82(53)	32(26)	2.39	45%	P01030_uniprot
	Peptide	Unique	Matches	Modification	Observed	Mr(expt)	Mr(calc)	ppm	Miss	Score	Expect	Rank	Query
	K.ILQVER.E		2		379.2335	756.4525	756.4494	4.20	0	40	0.0019	1	98
	R.LQLEPGK.E		1		392.7325	783.4505	783.4490	1.90	0	23	0.055	1	157
	R.AVDLIQK.G		1		393.7412	393.7412	785.4679	4.12	0	0	25	4	165
	K.LTSLSDR.Y		1		396.2174	790.4201	790.4185	2.12	0	36	0.0053	1	188
	K.FACYSPR.V		2		450.7066	899.3986	899.3960	2.98	0	36	0.0018	1	788
	R.VDYGFQVK.V		3		478.2496	954.4846	954.4811	3.72	0	47	0.00026	1	1103
	R.TRGQVGLAR.V		1		479.2831	956.5515	956.5516	-0.01	1	35	0.0079	1	1121
	R->.<-QGSFQGGFR.S		1	Gln->pyro-Glu (N-term Q)	483.7264	965.4382	965.4356	2.74	0	(6)	2.5	1	1179
	R.QGSFQGGFR.S		1		492.2394	982.4643	982.4621	2.21	0	36	0.0033	1	1352
	K.CSVFYGAPR.K		1		528.7529	1055.4913	1055.4859	5.17	0	17	0.24	1	2042
	K.LGQYTSPVAK.R		2		532.2943	1062.5741	1062.5710	2.93	0	46	0.00047	1	2124
	R.GQQDLEGYR.M		3		533.2526	1064.4907	1064.4887	1.89	0	50	0.00012	1	2148
	R.ITQVLHFTK.D		2		362.8828	1085.6265	1085.6233	2.92	0	(29)	0.023	1	2295
	R.ITQVLHFTK.D		4		543.8215	1085.6284	1085.6233	4.65	0	46	0.00052	1	2299
	R.DGSYGAWLHR.D		2		581.2776	1160.5407	1160.5363	3.83	0	34	0.0062	1	3270
	K.RCCQDGLTR.L		1		583.2625	1164.5105	1164.5128	-2.02	1	16	0.19	1	3315
	R.VAHNNLMAMAK.D		1		600.3071	1198.5997	1198.5950	3.89	0	40	0.0018	1	3802
	R.VQYTVCIWR.T		2		612.8162	1223.6179	1223.6121	4.71	0	34	0.0083	1	4072
	R.AVDLIQKGYTR.I		10		632.3527	632.3527	1262.6909	-5.85	1	7	4.6	4	4578
	R.GSFDFPVGDAISK.I		3		670.3319	1338.6493	1338.6456	2.74	0	45	0.00062	1	5724
	K.AELADQAASWLTR.Q		1		716.3660	1430.7175	1430.7154	1.50	0	64	8.8e-006	1	6810
	K.ILSLAQDQVGGSAEK.L	U	1		758.4069	1514.7992	1514.7940	3.40	0	29	0.031	1	7875
	K.EYLIMGLDGATYDLK.G		1		851.4288	1700.8431	1700.8331	5.88	0	66	4.9e-006	1	9708
	K.EYLI->M<-GLDGATYDLK.G		2	Oxidation (M)	859.4222	1716.8298	1716.8280	1.04	0	(42)	0.0014	1	9850
	R.EPFLSCCQFAESLR.K	U	2		872.3970	1742.7795	1742.7756	2.23	0	68	1.2e-006	1	10137
	K.LLSTLCSADVCQCAEGK.C		2		956.4351	1910.8557	1910.8536	1.08	0	60	7e-006	1	11518
	R.TLEIPGNSDPNIIPEGDFK.S		2		1028.5193	2055.0240	2055.0160	3.89	0	14	0.84	1	12630
	K.VGLSGMAIADITLLSGFHALR.A		1		714.7331	2141.1774	2141.1667	5.02	0	132	6.3e-013	1	13297
	K.VGLSGMAIADITLLSGFHALR.A		1		1071.5990	2141.1834	2141.1667	7.83	0	(99)	1.2e-009	1	13298
	K.VGLSG->M<-AIADITLLSGFHALR.A		1	Oxidation (M)	720.0614	2157.1624	2157.1616	0.36	0	(95)	5.4e-009	1	13420
	K.GDPQYLLDSNSWIEEMPSER.M		1		789.3592	2365.0559	2365.0532	1.15	0	(53)	3.4e-005	1	14918
	K.GDPQYLLDSNSWIEEMPSER.M		1		1183.5374	2365.0601	2365.0532	2.93	0	87	1.4e-008	1	14919
	K.GDPQYLLDSNSWIEE->M<-PSER.M		1	Oxidation (M)	1191.5305	2381.0465	2381.0481	-0.69	0	(15)	0.16	1	15029
	K.GDPQYLLDSNSWIEE->M<-PSER.M		1	Oxidation (M)	794.6930	2381.0571	2381.0481	3.79	0	(31)	0.005	1	15030
	R.EGALHREEMVYELNPLDPLGR.T		1		813.4174	2437.2303	2437.2059	9.97	1	27	0.051	1	15328
	R.LQLEPGKEYLIMGLDGATYDLK.G		1		1234.1447	2466.2747	2466.2716	1.29	1	85	5.4e-008	1	15445
	R.LQLEPGKEYLIMGLDGATYDLK.G		1		823.0997	2466.2772	2466.2716	2.27	1	(73)	8.4e-007	1	15446
	R.VTASDPLEALGSEGALSPGGLASLLR.L		1		1241.1727	2480.3309	2480.3122	7.54	0	101	1e-009	1	15513
	R.VTASDPLEALGSEGALSPGGLASLLR.L		1		827.7844	2480.3314	2480.3122	7.75	0	(30)	0.013	1	15514
	R.LQLEPGKEYLI->M<-GLDGATYDLK.G		1	Oxidation (M)	1242.1450	2482.2755	2482.2665	3.62	1	(36)	0.0044	1	15519
	R.LQLEPGKEYLI->M<-GLDGATYDLK.G		1	Oxidation (M)	828.4330	2482.2773	2482.2665	4.35	1	(13)	0.87	1	15520
	R.YVSHFETEGPHVLLYFDSVPTSR.E		3		1340.6596	2679.3045	2679.2969	2.84	0	86	4.5e-008	1	16476
	R.YVSHFETEGPHVLLYFDSVPTSR.E		3		670.8341	2679.3073	2679.2969	3.88	0	(41)	0.0016	1	16480
	R.YVSHFETEGPHVLLYFDSVPTSR.E		4		894.1101	2679.3083	2679.2969	4.25	0	(64)	7.9e-006	1	16482
	K.ATSGLLGSHASAITAYALSLTEAPEDLRR.V		1		991.1907	2970.5504	2970.5410	3.15	1	(53)	7.8e-005	1	17706
	K.ATSGLLGSHASAITAYALSLTEAPEDLRR.V		1		743.6454	2970.5525	2970.5410	3.85	1	68	2.5e-006	1	17707
	R.ECVGFGAVQEVPVGLVQPASAILYDYYNPEHK.C		1		1183.9133	3548.7182	3548.7286	-2.94	0	54	7e-005	1	18894
P06868	Plasminogen OS=Bos taurus GN=PLG PE=1 SV=2	93894	1359	105(69)	44(39)	3.37	62%	P06868_uniprot
	Peptide	Unique	Matches	Modification	Observed	Mr(expt)	Mr(calc)	ppm	Miss	Score	Expect	Rank	Query
	K.NTPVFR.M		1		367.2047	732.3948	732.3919	4.00	0	27	0.057	1	49
	R.NEYLDGR.V		1		433.7041	865.3936	865.3930	0.78	0	24	0.046	1	586
	R.AFQYHSK.E		1		440.7195	879.4244	879.4239	0.59	0	30	0.02	1	707
	R.IYLLECK.T		2		469.7562	937.4978	937.4943	3.82	0	43	0.00083	1	1020
	K.VILGAHNEK.V		2		490.7797	979.5448	979.5451	-0.24	0	45	0.0004	1	1325
	R.TPENFPCK.N		3		496.7299	991.4453	991.4433	2.05	0	44	0.00037	1	1438
	R.WEFCNLK.K		2		498.7365	995.4585	995.4535	5.01	0	26	0.034	1	1488
	K.LSRPAIITK.E		3		499.8230	997.6315	997.6284	3.13	0	46	0.00014	1	1514
	R.WSEQTPHK.H		2		506.7460	1011.4775	1011.4774	0.12	0	44	0.00037	1	1607
	K.RIYLLECK.T		2		547.8062	1093.5979	1093.5954	2.29	1	30	0.018	1	2412
	K.NLEENYCR.N		2		549.2380	1096.4615	1096.4607	0.73	0	34	0.0015	1	2433
	K.WSATSPHVPK.F		2		555.2924	1108.5703	1108.5665	3.38	0	43	0.00083	1	2591
	R.WEFCDIPR.C		3		561.7581	1121.5016	1121.4964	4.60	0	43	0.00055	1	2809
	K.EAHLPVIENK.V		4		575.3184	1148.6223	1148.6189	2.91	0	34	0.0078	1	3153
	R.->M<-RDVILYEK.R		2	Oxidation (M)	591.8141	1181.6136	1181.6114	1.87	1	23	0.085	1	3552
	R.EPSQADIALLK.L		4		592.8325	1183.6504	1183.6448	4.69	0	56	4.3e-005	1	3602
	R.EQSVQEIPVSR.L		3		636.3335	1270.6524	1270.6517	0.57	0	42	0.0014	1	4704
	K.RWEFCDIPR.C		2		639.8077	1277.6008	1277.5975	2.57	1	28	0.023	1	4843
	K.SPWCYTTDPR.V		1		641.7825	1281.5505	1281.5448	4.43	0	23	0.024	1	4879
	K.CEEETDFVCR.A		2		672.7649	1343.5152	1343.5122	2.25	0	57	2.2e-006	1	5804
	K.CQSWSSMTPHR.H		1		688.7966	1375.5787	1375.5761	1.87	0	27	0.0081	1	6126
	K.EQQCVVMAENSK.N		1		711.8225	1421.6303	1421.6279	1.73	0	58	1.5e-005	1	6696
	K.FPLAGLEENYCR.N		3		734.8508	1467.6871	1467.6816	3.74	0	69	1.7e-006	1	7366
	K.CMHCSGENYEGK.I		1		736.2732	1470.5319	1470.5326	-0.45	0	21	0.0086	1	7400
	K.APWCYTTNSEVR.W	U	2		742.3378	1482.6610	1482.6562	3.26	0	60	6.8e-006	1	7560
	K.VREQSVQEIPVSR.L		2		763.9203	1525.8260	1525.8212	3.14	1	45	0.00076	1	7947
	K.VREQSVQEIPVSR.L		1		509.6164	1525.8273	1525.8212	3.94	1	(26)	0.046	1	7948
	R.LFREPSQADIALLK.L		2		800.9597	1599.9048	1599.8984	3.98	1	51	0.0001	1	8715
	R.YDYCDIPECEDK.C		1		803.8077	1605.6008	1605.5963	2.80	0	11	0.078	1	8768
	R.VSPYVPWIEETMR.R		2		803.9028	1605.7911	1605.7861	3.12	0	52	0.00015	1	8776
	R.VSPYVPWIEET->M<-R.R		1	Oxidation (M)	811.9003	1621.7861	1621.7810	3.14	0	(25)	0.058	1	8953
	K.NYGGTVAVTESGHTCQR.W		2		918.9195	1835.8244	1835.8221	1.28	0	49	0.00015	1	10926
	K.EVIPACLPPPNYMVAAR.T		7		949.4911	1896.9677	1896.9590	4.62	0	53	0.00011	1	11414
	K.TPENYPNAGLTMNYCR.N		2		950.9219	1899.8293	1899.8243	2.62	0	81	4.4e-008	1	11428
	K.EVIPACLPPPNY->M<-VAAR.T		2	Oxidation (M)	957.4869	1912.9592	1912.9539	2.77	0	(5)	6.8	1	11541
	R.NPDADKSPWCYTTDPR.V		3		961.9212	1921.8278	1921.8265	0.71	1	51	4.2e-005	1	11608
	R.NPDGDVNGPWCYTMNPR.K		1		996.9252	1991.8358	1991.8254	5.20	0	99	4.7e-010	1	12170
	R.NPDGDVNGPWCYTMNPR.K		1		664.9529	1991.8370	1991.8254	5.80	0	(5)	1.2	1	12171
	R.NPDGEPRPWCFTTDPQK.R		2		1022.9654	2043.9162	2043.9109	2.61	0	28	0.014	1	12567
	K.FSPEKFPLAGLEENYCR.N		2		1028.9978	2055.9810	2055.9724	4.22	1	21	0.12	1	12640
	R.DCQAWDSQSPHAHGYIPSK.F		2		1092.4851	2182.9557	2182.9491	3.03	0	(20)	0.054	1	13557
	R.DCQAWDSQSPHAHGYIPSK.F		2		728.6593	2182.9561	2182.9491	3.22	0	28	0.0093	1	13558
	R.IVGGCVSKPHSWPWQVSLR.R		2		731.7206	2192.1399	2192.1313	3.91	0	33	0.0088	1	13609
	R.IVGGCVSKPHSWPWQVSLR.R		1		1097.0781	2192.1417	2192.1313	4.73	0	(16)	0.47	1	13610
	R.NPDGEPRPWCFTTDPQKR.W		2		1101.0109	2200.0072	2200.0120	-2.19	1	(5)	3.3	1	13654
	R.NPDGEPRPWCFTTDPQKR.W		2		734.3458	2200.0157	2200.0120	1.67	1	16	0.27	1	13656
	K.WVLTAAHCLDNILALSFYK.V		1		1118.0918	2234.1690	2234.1558	5.94	0	74	6.9e-007	1	13976
	R.NPDNDENGPWCYTTDPDKR.Y		3		1147.4749	2292.9351	2292.9342	0.42	1	(15)	0.057	1	14421
	R.NPDNDENGPWCYTTDPDKR.Y		2		765.3213	2292.9420	2292.9342	3.42	1	25	0.0059	1	14423
	R.TECYITGWGETQGTFGEGLLK.E		1		1174.0446	2346.0746	2346.0838	-3.95	0	81	9e-008	1	14783
	R.VKPTELCAGHLIGGTDSCQGDSGGPLVCFEK.D		1		1097.1837	3288.5294	3288.5214	2.44	0	40	0.0013	1	18448
	R.VKPTELCAGHLIGGTDSCQGDSGGPLVCFEK.D		1		823.1427	3288.5417	3288.5214	6.18	0	(24)	0.059	1	18449
	K.ATTVAGVPCQEWAAQEPHQHSIFTPETNPQSGLER.N	U	2		969.2149	3872.8305	3872.8177	3.32	0	26	0.025	1	19298
E1B726	Plasminogen OS=Bos taurus GN=PLG PE=3 SV=2	93921	1297	105(67)	45(38)	3.22	64%	E1B726_uniprot
	Peptide	Unique	Matches	Modification	Observed	Mr(expt)	Mr(calc)	ppm	Miss	Score	Expect	Rank	Query
	K.NTPVFR.M		1		367.2047	732.3948	732.3919	4.00	0	27	0.057	1	49
	R.NEYLDGR.V		1		433.7041	865.3936	865.3930	0.78	0	24	0.046	1	586
	R.AFQYHSK.E		1		440.7195	879.4244	879.4239	0.59	0	30	0.02	1	707
	R.IYLLECK.T		2		469.7562	937.4978	937.4943	3.82	0	43	0.00083	1	1020
	K.VILGAHNEK.V		2		490.7797	979.5448	979.5451	-0.24	0	45	0.0004	1	1325
	R.TPENFPCK.N		3		496.7299	991.4453	991.4433	2.05	0	44	0.00037	1	1438
	R.WEFCNLK.K		2		498.7365	995.4585	995.4535	5.01	0	26	0.034	1	1488
	K.LSRPAIITK.E		3		499.8230	997.6315	997.6284	3.13	0	46	0.00014	1	1514
	R.WSEQTPHK.H		2		506.7460	1011.4775	1011.4774	0.12	0	44	0.00037	1	1607
	K.RIYLLECK.T		2		547.8062	1093.5979	1093.5954	2.29	1	30	0.018	1	2412
	K.NLEENYCR.N		2		549.2380	1096.4615	1096.4607	0.73	0	34	0.0015	1	2433
	K.WSATSPHVPK.F		2		555.2924	1108.5703	1108.5665	3.38	0	43	0.00083	1	2591
	R.WEFCDIPR.C		3		561.7581	1121.5016	1121.4964	4.60	0	43	0.00055	1	2809
	K.EAHLPVIENK.V		4		575.3184	1148.6223	1148.6189	2.91	0	34	0.0078	1	3153
	R.->M<-RDVILYEK.R		2	Oxidation (M)	591.8141	1181.6136	1181.6114	1.87	1	23	0.085	1	3552
	R.EPSQADIALLK.L		4		592.8325	1183.6504	1183.6448	4.69	0	56	4.3e-005	1	3602
	K.APWCYTTNSK.V	U	1		614.2767	1226.5388	1226.5390	-0.17	0	19	0.089	1	4083
	R.EQSVQEIPVSR.L		3		636.3335	1270.6524	1270.6517	0.57	0	42	0.0014	1	4704
	K.RWEFCDIPR.C		2		639.8077	1277.6008	1277.5975	2.57	1	28	0.023	1	4843
	K.SPWCYTTDPR.V		1		641.7825	1281.5505	1281.5448	4.43	0	23	0.024	1	4879
	K.CEEETDFVCR.A		2		672.7649	1343.5152	1343.5122	2.25	0	57	2.2e-006	1	5804
	K.CQSWSSMTPHR.H		1		688.7966	1375.5787	1375.5761	1.87	0	27	0.0081	1	6126
	K.EQQCVVMAENSK.N		1		711.8225	1421.6303	1421.6279	1.73	0	58	1.5e-005	1	6696
	K.FPLAGLEENYCR.N		3		734.8508	1467.6871	1467.6816	3.74	0	69	1.7e-006	1	7366
	K.CMHCSGENYEGK.I		1		736.2732	1470.5319	1470.5326	-0.45	0	21	0.0086	1	7400
	K.VREQSVQEIPVSR.L		2		763.9203	1525.8260	1525.8212	3.14	1	45	0.00076	1	7947
	K.VREQSVQEIPVSR.L		1		509.6164	1525.8273	1525.8212	3.94	1	(26)	0.046	1	7948
	R.LFREPSQADIALLK.L		2		800.9597	1599.9048	1599.8984	3.98	1	51	0.0001	1	8715
	R.YDYCDIPECEDK.C		1		803.8077	1605.6008	1605.5963	2.80	0	11	0.078	1	8768
	R.VSPYVPWIEETMR.R		2		803.9028	1605.7911	1605.7861	3.12	0	52	0.00015	1	8776
	R.VSPYVPWIEET->M<-R.R		1	Oxidation (M)	811.9003	1621.7861	1621.7810	3.14	0	(25)	0.058	1	8953
	K.NYGGTVAVTESGHTCQR.W		2		918.9195	1835.8244	1835.8221	1.28	0	49	0.00015	1	10926
	K.EVIPACLPPPNYMVAAR.T		7		949.4911	1896.9677	1896.9590	4.62	0	53	0.00011	1	11414
	K.TPENYPNAGLTMNYCR.N		2		950.9219	1899.8293	1899.8243	2.62	0	81	4.4e-008	1	11428
	K.EVIPACLPPPNY->M<-VAAR.T		2	Oxidation (M)	957.4869	1912.9592	1912.9539	2.77	0	(5)	6.8	1	11541
	R.NPDADKSPWCYTTDPR.V		3		961.9212	1921.8278	1921.8265	0.71	1	51	4.2e-005	1	11608
	R.NPDGDVNGPWCYTMNPR.K		1		996.9252	1991.8358	1991.8254	5.20	0	99	4.7e-010	1	12170
	R.NPDGDVNGPWCYTMNPR.K		1		664.9529	1991.8370	1991.8254	5.80	0	(5)	1.2	1	12171
	R.NPDGEPRPWCFTTDPQK.R		2		1022.9654	2043.9162	2043.9109	2.61	0	28	0.014	1	12567
	K.FSPEKFPLAGLEENYCR.N		2		1028.9978	2055.9810	2055.9724	4.22	1	21	0.12	1	12640
	R.DCQAWDSQSPHAHGYIPSK.F		2		1092.4851	2182.9557	2182.9491	3.03	0	(20)	0.054	1	13557
	R.DCQAWDSQSPHAHGYIPSK.F		2		728.6593	2182.9561	2182.9491	3.22	0	28	0.0093	1	13558
	R.IVGGCVSKPHSWPWQVSLR.R		2		731.7206	2192.1399	2192.1313	3.91	0	33	0.0088	1	13609
	R.IVGGCVSKPHSWPWQVSLR.R		1		1097.0781	2192.1417	2192.1313	4.73	0	(16)	0.47	1	13610
	R.NPDGEPRPWCFTTDPQKR.W		2		1101.0109	2200.0072	2200.0120	-2.19	1	(5)	3.3	1	13654
	R.NPDGEPRPWCFTTDPQKR.W		2		734.3458	2200.0157	2200.0120	1.67	1	16	0.27	1	13656
	K.WVLTAAHCLDNILALSFYK.V		1		1118.0918	2234.1690	2234.1558	5.94	0	74	6.9e-007	1	13976
	R.NPDNDENGPWCYTTDPDKR.Y		3		1147.4749	2292.9351	2292.9342	0.42	1	(15)	0.057	1	14421
	R.NPDNDENGPWCYTTDPDKR.Y		2		765.3213	2292.9420	2292.9342	3.42	1	25	0.0059	1	14423
	R.TECYITGWGETQGTFGEGLLK.E		1		1174.0446	2346.0746	2346.0838	-3.95	0	81	9e-008	1	14783
	R.KLFDYCDVPQCESSFDCGKPK.V	U	1		860.7131	2579.1176	2579.1131	1.73	1	19	0.053	1	16015
	R.VKPTELCAGHLIGGTDSCQGDSGGPLVCFEK.D		1		1097.1837	3288.5294	3288.5214	2.44	0	40	0.0013	1	18448
	R.VKPTELCAGHLIGGTDSCQGDSGGPLVCFEK.D		1		823.1427	3288.5417	3288.5214	6.18	0	(24)	0.059	1	18449
	K.ATTVAGVPCQEWAAQEPHHHSIFTPETNPQSGLER.N	U	2		971.4667	3881.8376	3881.8180	5.04	0	5	3.5	1	19303
F1MSZ6	Antithrombin-III OS=Bos taurus GN=SERPINC1 PE=3 SV=1	52920	1294	52(39)	25(21)	4.76	63%	F1MSZ6_uniprot
	Peptide	Unique	Matches	Modification	Observed	Mr(expt)	Mr(calc)	ppm	Miss	Score	Expect	Rank	Query
	R.VWELSK.A	U	2		381.2145	760.4145	760.4119	3.42	0	20	0.3	1	110
	K.FDTISEK.T	U	1		420.2127	838.4109	838.4072	4.32	0	31	0.0099	1	383
	K.QLMEVFK.F	U	2		447.7427	893.4709	893.4681	3.14	0	17	0.48	1	751
	R.LPGIVAEGR.S	U	7		456.2714	910.5283	910.5236	5.14	0	53	5.4e-005	1	885
	K.SSELVSANR.L	U	1		481.7490	961.4834	961.4828	0.60	0	29	0.031	1	1149
	K.FSPENTRK.E	U	1		489.7537	977.4928	977.4930	-0.26	1	10	2	1	1296
	K.LGACDNTLK.Q	U	1		496.2482	990.4818	990.4804	1.38	0	74	8e-007	1	1423
	K.SRLPGIVAEGR.S	U	1		577.8361	1153.6576	1153.6567	0.72	1	24	0.05	1	3199
	K.ANRPFLVLIR.E	U	3		599.8774	1197.7403	1197.7346	4.79	0	46	0.00014	1	3790
	K.ANRPFLVLIR.E	U	2		400.2548	1197.7427	1197.7346	6.79	0	(31)	0.0039	1	3793
	R.FRIEDSFSVK.E	U	1		614.3249	1226.6352	1226.6295	4.64	1	29	0.024	1	4085
	R.SDLYVSDAFHK.A	U	1		641.3109	1280.6073	1280.6037	2.78	0	44	0.00053	1	4873
	K.GDDITMVLILPK.L	U	2		657.8728	1313.7310	1313.7265	3.48	0	38	0.0039	1	5350
	K.GDDIT->M<-VLILPK.L	U	1	Oxidation (M)	665.8723	1329.7301	1329.7214	6.53	0	(18)	0.36	1	5623
	K.TSDQIHFFFAK.L	U	2		670.8388	1339.6631	1339.6561	5.20	0	98	3.3e-009	1	5739
	R.EVALNTIIFMGR.V	U	1		682.3783	1362.7420	1362.7329	6.68	0	86	5.2e-008	1	6080
	R.DIPVNPMCIYR.S	U	2		689.3374	1376.6602	1376.6581	1.58	0	34	0.0075	1	6137
	R.EVALNTIIF->M<-GR.V	U	1	Oxidation (M)	690.3741	1378.7337	1378.7279	4.27	0	(42)	0.0012	1	6157
	R.VAESTQVLELPFK.G	U	2		730.9070	1459.7994	1459.7922	4.91	0	106	5.6e-010	1	7270
	K.QLMEVFKFDTISEK.T	U	1		857.9368	1713.8591	1713.8647	-3.29	1	11	1.9	1	9817
	K.ADGESCSVLMMYQESK.F	U	2		917.8881	1833.7617	1833.7583	1.85	0	87	4.9e-009	1	10917
	K.EQLQDMGLEDLFSPEK.S	U	1		939.9444	1877.8742	1877.8717	1.37	0	72	1e-006	1	11252
	K.ANSHFATAFYQHLADSK.N	U	2		954.4587	1906.9028	1906.8962	3.47	0	(58)	2.4e-005	1	11477
	K.ANSHFATAFYQHLADSK.N	U	2		636.6420	1906.9041	1906.8962	4.14	0	65	5.1e-006	1	11478
	K.NNNDNIFLSPLSISTAFAMTK.L	U	1		1149.5760	2297.1375	2297.1362	0.61	0	(53)	0.00011	1	14457
	K.NNNDNIFLSPLSISTAFAMTK.L	U	1		766.7240	2297.1502	2297.1362	6.10	0	64	9.2e-006	1	14458
	K.AFLEVNEEGSEAAASTVISIAGR.S	U	1		1161.0840	2320.1534	2320.1546	-0.53	0	157	4.8e-015	1	14623
	K.AFLEVNEEGSEAAASTVISIAGR.S	U	1		774.3953	2320.1641	2320.1546	4.09	0	(76)	5.8e-007	1	14624
	R.VAESTQVLELPFKGDDITMVLILPK.L	U	1		1378.7615	2755.5084	2755.5081	0.09	1	41	0.00046	1	16885
	R.VAESTQVLELPFKGDDITMVLILPK.L	U	1		919.5112	2755.5117	2755.5081	1.28	1	(31)	0.0038	1	16886
	R.ITDVIPPQAINEFTVLVLVNTIYFK.G	U	1		949.8719	2846.5938	2846.5834	3.68	0	(23)	0.018	1	17307
	R.ITDVIPPQAINEFTVLVLVNTIYFK.G	U	1		1424.3069	2846.5992	2846.5834	5.56	0	75	1.2e-007	1	17308
	K.VEQELTPDMLQEWLDELTETLLVVHMPR.F	U	1		1122.2382	3363.6927	3363.6730	5.83	0	103	7.5e-010	1	18622
	K.VEQELTPD->M<-LQEWLDELTETLLVVHMPR.F	U	1	Oxidation (M)	1127.5680	3379.6821	3379.6680	4.19	0	(48)	0.00021	1	18642
A4IFP2	KRT4 protein OS=Bos taurus GN=KRT4 PE=2 SV=1	58467	1265	45(41)	10(8)	0.64	13%	A4IFP2_uniprot
	Peptide	Unique	Matches	Modification	Observed	Mr(expt)	Mr(calc)	ppm	Miss	Score	Expect	Rank	Query
	K.FASFIDK.V		2		414.2197	826.4249	826.4225	2.91	0	55	4.8e-005	1	330
	K.LLEGEECR.M		1		503.2377	1004.4609	1004.4597	1.23	0	44	0.00038	1	1561
	K.DVDAAYMNK.V		1		513.7332	1025.4517	1025.4488	2.90	0	28	0.011	1	1769
	K.YEDEINKR.A		2		533.7618	1065.5090	1065.5090	-0.04	1	52	0.00011	1	2171
	K.FASFIDKVR.F		2		541.8049	1081.5952	1081.5920	2.92	1	64	6.6e-006	1	2228
	R.AQYEEIAQR.S		3		554.2765	1106.5384	1106.5356	2.56	0	41	0.0017	1	2550
	R.KLLEGEECR.M		1		567.2851	1132.5556	1132.5546	0.90	1	57	4.5e-005	1	2982
	K.LALDIEIATYR.K		31		639.3605	1276.7064	1276.7027	2.91	0	77	4.1e-007	1	4798
	R.FLEQQNKVLETK.W		1		738.8961	738.8961	1475.7776	-14.10	1	11	2	2	7469
	K.DVDAAYMNKVELEAK.V		1		848.4216	1694.8287	1694.8185	6.02	1	24	0.099	1	9655
P34955	Alpha-1-antiproteinase OS=Bos taurus GN=SERPINA1 PE=1 SV=1	46417	1232	64(43)	20(18)	3.86	46%	P34955_uniprot
	Peptide	Unique	Matches	Modification	Observed	Mr(expt)	Mr(calc)	ppm	Miss	Score	Expect	Rank	Query
	K.IVELVK.V		3		350.7353	699.4560	699.4531	4.15	0	31	0.015	1	6
	K.VPMMNR.L	U	2		374.1861	746.3576	746.3567	1.22	0	21	0.14	1	67
	K.SPLFVGK.V	U	2		374.2243	746.4340	746.4327	1.84	0	32	0.012	1	69
	K.INDYVEK.G	U	1		440.7247	879.4348	879.4338	1.22	0	38	0.0033	1	708
	K.LNNELLAK.F	U	2		457.7705	913.5264	913.5232	3.47	0	66	5.2e-006	1	919
	K.KINDYVEK.G	U	1		504.7725	1007.5305	1007.5287	1.74	1	49	0.00025	1	1582
	K.GNTHTEILK.G	U	2		506.7755	1011.5365	1011.5349	1.61	0	31	0.014	1	1614
	K.WEKPFEMK.H	U	2		547.7726	1093.5306	1093.5266	3.64	0	40	0.0018	1	2405
	K.LSISETYDLK.S	U	9		584.8113	1167.6080	1167.6023	4.89	0	71	1.5e-006	1	3370
	K.LVDTFLEDVK.N	U	3		589.8218	1177.6291	1177.6231	5.15	0	62	1.5e-005	1	3488
	K.YASSANLHLPK.L	U	5		600.8235	1199.6325	1199.6298	2.26	0	77	4.2e-007	1	3815
	K.GKWEKPFEMK.H	U	2		640.3315	1278.6485	1278.6431	4.28	1	49	0.00029	1	4853
	K.GKWEKPFE->M<-K.H	U	1	Oxidation (M)	648.3282	1294.6418	1294.6380	2.98	1	(32)	0.013	1	5067
	R.DFHVDEQTTVK.V	U	3		659.8191	1317.6236	1317.6201	2.66	0	46	0.00039	1	5434
	K.KYASSANLHLPK.L	U	3		664.8711	1327.7277	1327.7248	2.23	1	53	0.00012	1	5585
	R.LGMFDLHYCDK.L	U	2		699.8156	1397.6167	1397.6108	4.20	0	61	5.9e-006	1	6400
	K.SVLGDVGITEVFSDR.A	U	2		797.4120	1592.8094	1592.8046	3.01	0	90	2.7e-008	1	8624
	K.SVLGDVGITEVFSDR.A	U	1		531.9440	1592.8101	1592.8046	3.43	0	(23)	0.12	1	8625
	K.NLYHSEAFSINFR.D	U	5		799.3934	1596.7723	1596.7685	2.41	0	69	2.3e-006	1	8666
	K.NLYHSEAFSINFR.D	U	4		533.2654	1596.7743	1596.7685	3.66	0	(58)	3.4e-005	1	8668
	K.LQQLEDKLNNELLAK.F	U	2		590.3342	1767.9809	1767.9730	4.44	1	(39)	0.0017	1	10390
	K.LQQLEDKLNNELLAK.F	U	2		884.9981	1767.9815	1767.9730	4.83	1	70	1.2e-006	1	10391
	K.VLDPNTVFALVNYISFK.G	U	1		647.3581	1939.0524	1939.0455	3.58	0	(55)	5e-005	1	11770
	K.VLDPNTVFALVNYISFK.G	U	1		970.5344	1939.0543	1939.0455	4.53	0	89	2e-008	1	11771
	K.GTEAVGSTFLEAIPMSLPPDVEFNRPFLCILYDR.N	U	1		1285.6577	3853.9513	3853.9059	11.8	0	19	0.16	1	19283
	K.GTEAVGSTFLEAIP->M<-SLPPDVEFNRPFLCILYDR.N	U	1	Oxidation (M)	968.4857	3869.9135	3869.9008	3.28	0	(1)	8.8	1	19292
	K.GTEAVGSTFLEAIP->M<-SLPPDVEFNRPFLCILYDR.N	U	1	Oxidation (M)	1290.9788	3869.9145	3869.9008	3.52	0	(2)	7.7	1	19293
Q9N2I2	Plasma serine protease inhibitor OS=Bos taurus GN=SERPINA5 PE=1 SV=1	45439	1162	50(39)	21(18)	4.02	63%	Q9N2I2_uniprot
	Peptide	Unique	Matches	Modification	Observed	Mr(expt)	Mr(calc)	ppm	Miss	Score	Expect	Rank	Query
	K.IVDLIK.S	U	3		350.7353	699.4561	699.4531	4.41	0	45	0.00059	1	7
	K.INDYVAK.Q	U	1		411.7221	821.4296	821.4283	1.59	0	45	0.00061	1	309
	K.HILFLGK.V	U	2		414.2613	826.5080	826.5065	1.85	0	39	0.0015	1	334
	R.LELYLPK.F	U	2		438.2680	874.5215	874.5164	5.89	0	50	0.00011	1	673
	K.KINDYVAK.Q	U	1		475.7687	949.5229	949.5233	-0.41	1	37	0.0044	1	1084
	K.WETSFNLK.S	U	1		512.7611	1023.5077	1023.5025	5.02	0	43	0.00069	1	1750
	R.RLELYLPK.F	U	3		516.3189	1030.6231	1030.6175	5.50	1	30	0.0048	1	1822
	R.LPIQEAFLGAMR.T	U	3		673.3704	1344.7263	1344.7224	2.92	0	80	2.2e-007	1	5823
	R.LPIQEAFLGA->M<-R.T	U	3	Oxidation (M)	681.3694	1360.7242	1360.7173	5.09	0	(59)	3.1e-005	1	6060
	R.EGEMEQVENGLK.E	U	1		681.8160	1361.6174	1361.6133	3.04	0	39	0.00099	1	6066
	K.QQDQFYYLLDR.N	U	2		744.8628	1487.7111	1487.7045	4.48	0	50	0.00021	1	7607
	R.IVFNRPFLVLIVK.N	U	1		779.5005	1556.9865	1556.9807	3.79	0	64	4e-007	1	8310
	K.IQEVPPAVTTAPPGSR.D	U	1		810.4447	1618.8748	1618.8679	4.31	0	9	2.5	1	8922
	K.FSIEGSYQLEEVLPK.L	U	2		869.9548	1737.8950	1737.8825	7.19	0	50	0.00023	1	10095
	K.STHEQDFYVTPETVVR.V	U	3		954.4638	1906.9129	1906.9061	3.58	0	85	5.3e-008	1	11482
	K.STHEQDFYVTPETVVR.V	U	2		636.6462	1906.9167	1906.9061	5.55	0	(50)	0.00018	1	11485
	K.SLDGTQVMVMVNYIFFK.A	U	1		996.5054	1990.9962	1990.9897	3.28	0	68	3.1e-006	1	12166
	R.DIFTSDADLTGISNHSSIR.V	U	1		1024.9999	2047.9852	2047.9811	2.02	0	44	0.00075	1	12596
	R.TLYLADTFPTNFEDPEGAK.K	U	3		1065.0114	2128.0081	2128.0001	3.80	0	70	1.5e-006	1	13187
	R.TLYLADTFPTNFEDPEGAKK.K	U	2		1129.0570	2256.0995	2256.0950	1.97	1	(15)	0.58	1	14142
	R.TLYLADTFPTNFEDPEGAKK.K	U	2		753.0423	2256.1051	2256.0950	4.46	1	20	0.19	1	14144
	K.AVVEVDESGTQAAAATGMVITFK.S	U	1		1148.0857	2294.1568	2294.1464	4.54	0	0	18	2	14434
	R.ELQQPQDSLQLSLGNALFTKPR.L	U	1		1242.1703	2482.3260	2482.3180	3.25	0	(54)	6.8e-005	1	15523
	R.ELQQPQDSLQLSLGNALFTKPR.L	U	3		828.4499	2482.3280	2482.3180	4.05	0	93	6.9e-009	1	15524
	K.AQILEGLGIGPGEGSEEELHSASQR.L	U	2		1282.6362	2563.2579	2563.2514	2.54	0	(42)	0.0011	1	15934
	K.AQILEGLGIGPGEGSEEELHSASQR.L	U	3		855.4292	2563.2658	2563.2514	5.61	0	71	1.4e-006	1	15937
Q28107	Coagulation factor V OS=Bos taurus GN=F5 PE=1 SV=1	249912	1151	65(44)	41(32)	0.57	23%	Q28107_uniprot
	Peptide	Unique	Matches	Modification	Observed	Mr(expt)	Mr(calc)	ppm	Miss	Score	Expect	Rank	Query
	K.QITASSFK.K	U	1		441.2407	880.4668	880.4654	1.59	0	33	0.0056	1	727
	R.RKPLQDR.Q	U	1		456.7723	911.5301	911.5301	0.06	1	12	0.57	1	896
	K.YLDSTFTK.L	U	1		487.7455	973.4764	973.4757	0.77	0	2	10	1	1270
	K.SLSSEMYVK.S	U	1		522.2601	1042.5057	1042.5005	5.02	0	8	2.1	1	1898
	R.WTIASLIPR.H	U	1		528.8166	1055.6186	1055.6127	5.57	0	48	0.00027	1	2046
	R.LHLLNLGGSR.D	U	1		540.3226	1078.6307	1078.6247	5.56	0	22	0.039	1	2203
	K.TWNQSIALR.L	U	2		544.7975	1087.5804	1087.5774	2.76	0	38	0.0047	1	2323
	R.TWGENIPFK.N	U	1		546.2822	1090.5498	1090.5447	4.63	0	16	0.62	1	2358
	K.ETNMPVDMR.E	U	1		546.7466	1091.4786	1091.4740	4.26	0	13	0.4	1	2369
	R.MYEQEWVR.L	U	2		570.7631	1139.5116	1139.5070	4.05	0	40	0.00079	1	3070
	R.AEVDDVIQVR.F	U	2		572.3057	1142.5968	1142.5932	3.16	0	57	4e-005	1	3110
	R->.<-QFYVAAQSIR.W	U	1	Gln->pyro-Glu (N-term Q)	583.3067	1164.5988	1164.5928	5.23	0	(24)	0.088	1	3322
	R.QFYVAAQSIR.W	U	2		591.8193	1181.6240	1181.6193	3.97	0	34	0.0079	1	3556
	R.SLHLDNFSNR.I	U	2		601.8019	1201.5893	1201.5840	4.46	0	32	0.012	1	3848
	K.NFFNPPIISR.F	U	3		602.8299	1203.6452	1203.6400	4.34	0	40	0.0032	1	3886
	K.ENQIDPPVVAR.Y	U	2		619.3325	1236.6504	1236.6462	3.34	0	44	0.00095	1	4215
	R.AVRPGETYTYK.W	U	1		642.8329	1283.6513	1283.6510	0.28	0	30	0.02	1	4935
	K.SWYIEDNIYK.F	U	2		665.8225	1329.6305	1329.6241	4.80	0	21	0.11	1	5614
	R.AGMQTPFLIVDR.E	U	1		674.3619	1346.7093	1346.7017	5.69	0	28	0.033	1	5841
	K.EVLLTGIQTQGAK.H	U	2		679.3894	1356.7642	1356.7613	2.19	0	78	2.4e-007	1	5998
	R.AG->M<-QTPFLIVDR.E	U	1	Oxidation (M)	682.3565	1362.6983	1362.6966	1.30	0	(10)	4.1	1	6079
	R.AWAYYSAVNPEK.D	U	2		699.8405	1397.6663	1397.6615	3.45	0	60	1.6e-005	1	6402
	K.TYTYVWHATTR.S	U	1		699.8452	1397.6759	1397.6728	2.19	0	33	0.01	1	6404
	K.AHKPLSIHAQGIK.Y	U	1		700.4122	1398.8099	1398.8095	0.26	0	7	2.4	1	6445
	R.ISPTGSYNKPALR.L	U	2		702.3870	1402.7595	1402.7568	1.89	0	70	2.5e-006	1	6489
	R.DLASGLIGLLLICK.S	U	1		743.4447	1484.8748	1484.8636	7.56	0	65	2e-006	1	7582
	R.LNNGGSYNAWIAEK.L	U	1		768.8750	1535.7354	1535.7368	-0.89	0	48	0.00031	1	8041
	K.DIHSGLIGPLLICR.K	U	1		782.4407	1562.8668	1562.8603	4.17	0	50	0.00014	1	8365
	R.NVMYFGGNSDASTIK.E	U	2		802.3765	1602.7384	1602.7348	2.22	0	89	1.4e-008	1	8728
	K.ANNNNQWLQIDLLK.I	U	1		842.4465	1682.8784	1682.8740	2.62	0	100	1.9e-009	1	9529
	K.SWWGNYWEPFLAR.L	U	1		856.4094	1710.8042	1710.7943	5.77	0	45	0.00052	1	9801
	R.LEDPSSEGDGILGPIIR.A	U	2		884.4632	1766.9118	1766.9050	3.86	0	101	1.8e-009	1	10371
	K.FSEGASYSDHTLPMEK.M	U	1		899.9038	1797.7931	1797.7879	2.85	0	36	0.0021	1	10616
	R.AADIEQQAVFAVFDENK.S	U	1		632.3116	1893.9129	1893.9108	1.09	0	(26)	0.044	1	11388
	R.AADIEQQAVFAVFDENK.S	U	1		947.9668	1893.9190	1893.9108	4.33	0	65	6.5e-006	1	11389
	K.FVQSDDVDYVPEDTVYK.K	U	1		1009.9654	2017.9162	2017.9157	0.26	0	31	0.008	1	12371
	K.LSTEFNPEPWIQVDMQK.E	U	1		1031.5035	2060.9925	2060.9877	2.33	0	37	0.003	1	12657
	K.LSTEFNPEPWIQVD->M<-QK.E	U	1	Oxidation (M)	1039.4984	2076.9823	2076.9826	-0.18	0	(5)	5.3	1	12735
	K.ASKPGWWLLDTEVGEIQR.A	U	1		695.7009	2084.0808	2084.0691	5.62	0	(81)	1.6e-007	1	12793
	K.ASKPGWWLLDTEVGEIQR.A	U	1		1043.0477	2084.0809	2084.0691	5.68	0	102	1.2e-009	1	12794
	K.SYTIHYSDQGTDWKPYR.E	U	1		1058.9930	2115.9715	2115.9650	3.08	0	40	0.0011	1	13037
	K.LDPQGEYEEHLGILGPVIR.A	U	2		712.3781	2134.1123	2134.1058	3.03	0	(30)	0.02	1	13241
	K.LDPQGEYEEHLGILGPVIR.A	U	1		1068.0640	2134.1134	2134.1058	3.52	0	53	9.9e-005	1	13242
	K.TLLHLEAPAAGSPLEHAGLDK.N	U	1		714.0530	2139.1373	2139.1324	2.29	0	35	0.0051	1	13280
	K.TLLHLEAPAAGSPLEHAGLDK.N	U	1		1070.5784	2139.1422	2139.1324	4.58	0	(3)	7.8	1	13282
	K.NSHEFHAINGMIYNLPGLR.M	U	2		728.3676	2182.0810	2182.0742	3.14	0	49	0.00025	1	13551
	R.WNYRPESTHLSSKPFETSFK.K	U	1		814.4042	2440.1907	2440.1811	3.91	0	15	0.57	1	15340
	R.NVMYFGGNSDASTIKENQIDPPVVAR.Y	U	2		941.4677	2821.3811	2821.3705	3.77	1	3	8.2	1	17216
P17690	Beta-2-glycoprotein 1 OS=Bos taurus GN=APOH PE=1 SV=4	39538	1150	76(47)	19(15)	4.41	63%	P17690_uniprot
	Peptide	Unique	Matches	Modification	Observed	Mr(expt)	Mr(calc)	ppm	Miss	Score	Expect	Rank	Query
	K.VSFFCK.H	U	3		394.1948	786.3751	786.3735	2.15	0	37	0.0013	1	167
	K.TDASDVKPC.-	U	2		496.7215	991.4284	991.4281	0.32	0	40	0.00058	1	1434
	R.ATVIYEGER.V	U	3		519.2681	1036.5216	1036.5189	2.59	0	39	0.0024	1	1857
	K.EHSSLAFWK.T	U	1		368.8552	1103.5437	1103.5400	3.41	0	(11)	1.6	1	2503
	K.EHSSLAFWK.T	U	6		552.7794	1103.5443	1103.5400	3.91	0	41	0.0016	1	2509
	K.RATVIYEGER.V	U	2		597.3176	1192.6207	1192.6200	0.59	1	45	0.00064	1	3724
	K.RATVIYEGER.V	U	1		398.5480	1192.6222	1192.6200	1.81	1	(11)	1.7	1	3726
	R.FTCPLTGLWPINTLK.C	U	1		880.9753	1759.9360	1759.9331	1.64	0	56	5e-005	1	10311
	R.RFTCPLTGLWPINTLK.C	U	1		959.0314	1916.0482	1916.0342	7.29	1	31	0.01	1	11572
	R.TCPKPDELPFSTVVPLK.R	U	3		964.5174	1927.0202	1927.0125	4.02	0	43	0.00092	1	11672
	R.TCPKPDELPFSTVVPLK.R	U	3		643.3475	1927.0208	1927.0125	4.29	0	(40)	0.0019	1	11673
	R.TCPKPDELPFSTVVPLKR.T	U	3		1042.5652	2083.1158	2083.1136	1.07	1	77	3.1e-007	1	12773
	R.TCPKPDELPFSTVVPLKR.T	U	3		521.7864	2083.1167	2083.1136	1.47	1	(54)	6e-005	1	12774
	R.TCPKPDELPFSTVVPLKR.T	U	6		695.3801	2083.1184	2083.1136	2.29	1	(46)	0.00036	1	12779
	K.CSYTEDAQCIDGTIEIPK.C	U	4		1050.4707	2098.9268	2098.9187	3.87	0	93	3.1e-009	1	12899
	K.CSYTEDAQCIDGTIEIPK.C	U	1		700.6509	2098.9310	2098.9187	5.85	0	(2)	4.3	1	12902
	K.FASLSVYKPLAGNNSFYGSK.A	U	1		1075.5573	2149.0999	2149.0844	7.24	0	5	6.9	1	13348
	R.TYEPGEQIVFSCQPGYVSR.G	U	4		1109.0197	2216.0247	2216.0208	1.77	0	81	1.1e-007	1	13838
	R.TYEPGEQIVFSCQPGYVSR.G	U	3		739.6829	2216.0268	2216.0208	2.67	0	(64)	5.5e-006	1	13843
	K.KCSYTEDAQCIDGTIEIPK.C	U	2		1114.5175	2227.0204	2227.0137	3.01	1	55	3.5e-005	1	13915
	K.KCSYTEDAQCIDGTIEIPK.C	U	1		743.3483	2227.0232	2227.0137	4.26	1	(22)	0.08	1	13916
	K.WSPDLPVCAPITCPPPPIPK.F	U	4		1121.5786	2241.1427	2241.1326	4.48	0	90	2.1e-008	1	14027
	K.WSPDLPVCAPITCPPPPIPK.F	U	3		748.0555	2241.1448	2241.1326	5.43	0	(52)	0.00014	1	14029
	K.RTYEPGEQIVFSCQPGYVSR.G	U	2		791.7198	2372.1375	2372.1219	6.58	1	13	0.88	1	14985
	R.YTTFEYPNTISFSCHTGFYLK.G	U	1		859.4020	2575.1843	2575.1730	4.40	0	21	0.097	1	15993
	K.DTATFGCHETYSLDGPEEVECSK.F	U	2		878.0343	2631.0811	2631.0741	2.64	0	(34)	0.00069	1	16217
	K.DTATFGCHETYSLDGPEEVECSK.F	U	1		1316.5491	2631.0836	2631.0741	3.60	0	45	6e-005	1	16218
	R.CPFPSRPDNGFVNHPANPVLYYK.D	U	2		1345.1582	2688.3018	2688.2907	4.14	0	(7)	3.9	1	16513
	R.CPFPSRPDNGFVNHPANPVLYYK.D	U	2		673.0836	2688.3051	2688.2907	5.36	0	(18)	0.31	1	16514
	R.CPFPSRPDNGFVNHPANPVLYYK.D	U	3		897.1091	2688.3054	2688.2907	5.45	0	38	0.0027	1	16515
	K.CTEEGKWSPDLPVCAPITCPPPPIPK.F	U	2		982.8131	2945.4175	2945.4126	1.68	1	9	2.2	1	17675
P50448	Factor XIIa inhibitor OS=Bos taurus PE=1 SV=1	51919	1123	40(34)	16(14)	2.64	37%	P50448_uniprot
	Peptide	Unique	Matches	Modification	Observed	Mr(expt)	Mr(calc)	ppm	Miss	Score	Expect	Rank	Query
	K.FPVF->M<-GR.V		3	Oxidation (M)	435.2218	868.4291	868.4266	2.94	0	11	0.94	1	607
	K.DTFAEASQR.L		2		512.7391	1023.4636	1023.4621	1.43	0	40	0.0012	1	1746
	K.YPVASFTDR.T		2		528.2637	1054.5129	1054.5084	4.31	0	51	0.00012	1	2037
	R.TSTKPFHLK.S		1		529.8051	1057.5955	1057.5920	3.33	0	27	0.041	1	2062
	R.LYQDFSVLK.K		2		556.8048	1111.5949	1111.5914	3.23	0	47	0.00034	1	2676
	R.LLDSLPEDTR.L		2		579.8067	1157.5988	1157.5928	5.22	0	68	4.6e-006	1	3254
	K.KYPVASFTDR.T		7		592.3108	1182.6070	1182.6033	3.14	1	57	3.4e-005	1	3573
	R.LILLNAVALSAK.W		3		613.3995	1224.7845	1224.7805	3.27	0	80	2.3e-008	1	4075
	R.LYQDFSVLKK.R		1		620.8522	1239.6899	1239.6863	2.90	1	30	0.014	1	4245
	K.FHPTHLT->M<-PR.I		1	Oxidation (M)	626.8178	1251.6209	1251.6183	2.14	0	19	0.25	1	4394
	R.RLLDSLPEDTR.L		2		657.8573	1313.7000	1313.6939	4.67	1	47	0.00056	1	5344
	R.SAEAVLGEALTDFSLR.L		1		560.2930	1677.8573	1677.8573	-0.05	0	(47)	0.00048	1	9495
	R.SAEAVLGEALTDFSLR.L		1		839.9365	1677.8585	1677.8573	0.68	0	76	6.6e-007	1	9496
	K.HHLQDLEQALSTAVFK.A		1		612.9936	1835.9589	1835.9530	3.24	0	(43)	0.001	1	10929
	K.HHLQDLEQALSTAVFK.A		1		918.9869	1835.9593	1835.9530	3.45	0	78	2.9e-007	1	10930
	R.HQATLELTESGVDATAASVVSVAR.N	U	1		1206.6256	2411.2367	2411.2292	3.08	0	(43)	0.00087	1	15203
	R.HQATLELTESGVDATAASVVSVAR.N	U	3		804.7530	2411.2371	2411.2292	3.28	0	109	2.3e-010	1	15204
	R.AFMSEGFTSFSQIFHSSDLTIK.D		1		1240.5900	2479.1654	2479.1730	-3.06	0	88	2.4e-008	1	15505
	R.AFMSEGFTSFSQIFHSSDLTIK.D		1		827.3986	2479.1739	2479.1730	0.35	0	(87)	3e-008	1	15508
	R.AF->M<-SEGFTSFSQIFHSSDLTIK.D		1	Oxidation (M)	1248.5963	2495.1781	2495.1679	4.08	0	(54)	5.2e-005	1	15572
	R.AF->M<-SEGFTSFSQIFHSSDLTIK.D		1	Oxidation (M)	832.7345	2495.1817	2495.1679	5.52	0	(62)	9.6e-006	1	15573
	R.NLLLFEVQQPFLFLLWDQQHK.F		1		886.1523	2655.4352	2655.4213	5.22	0	62	6.9e-006	1	16329
	R.NLLLFEVQQPFLFLLWDQQHK.F		1		1328.7261	2655.4376	2655.4213	6.12	0	(39)	0.0014	1	16330
Q5EA67	Inter-alpha (Globulin) inhibitor H4 (Plasma Kallikrein-sensitive glycoprotein) OS=Bos taurus GN=ITIH4 PE=2 SV=1	101617	1040	74(41)	32(28)	1.67	47%	Q5EA67_uniprot
	Peptide	Unique	Matches	Modification	Observed	Mr(expt)	Mr(calc)	ppm	Miss	Score	Expect	Rank	Query
	R.LCVDLR.R		2		388.2118	774.4090	774.4058	4.16	0	56	9e-005	1	153
	R.VYLGPMR.F		2		418.2299	834.4453	834.4422	3.72	0	41	0.0016	1	365
	R.FGHSVGDR.T		2		437.7120	873.4094	873.4093	0.09	0	35	0.0034	1	661
	K.NVIFVIDK.S		2		474.2828	946.5511	946.5488	2.43	0	30	0.012	1	1065
	K.VRPQQLVK.H		1		484.3067	966.5989	966.5974	1.52	0	24	0.022	1	1196
	R.LLLQNTDR.F		2		486.7790	971.5434	971.5400	3.49	0	48	0.00045	1	1246
	K.MALENGGLAR.R		1		516.2700	1030.5254	1030.5229	2.36	0	42	0.0016	1	1810
	R.FAHTVITSR.V		1		516.2868	1030.5590	1030.5560	2.97	0	29	0.029	1	1813
	K.->M<-ALENGGLAR.R		1	Oxidation (M)	524.2679	1046.5212	1046.5179	3.21	0	(21)	0.19	1	1944
	K.LDYQESPPGK.E		3		567.2779	1132.5412	1132.5400	1.05	0	55	6.3e-005	1	2979
	R.HLGAYELLLK.V		2		578.8420	1155.6695	1155.6652	3.78	0	48	0.00027	1	3214
	R.EATFQMELPK.K		3		597.2977	1192.5809	1192.5798	0.94	0	45	0.0006	1	3704
	R.FKPTLSQQQK.Y		2		602.8386	1203.6626	1203.6612	1.17	0	34	0.0082	1	3889
	K.YIFHSFIER.L		2		404.5469	1210.6189	1210.6135	4.48	0	(14)	0.73	1	3986
	K.YIFHSFIER.L		3		606.3180	1210.6214	1210.6135	6.57	0	40	0.0018	1	3989
	K.ETLYSVMPGLK.V		3		619.3300	1236.6454	1236.6424	2.40	0	41	0.0016	1	4213
	K.ETLYSV->M<-PGLK.V		1	Oxidation (M)	627.3273	1252.6400	1252.6373	2.13	0	(20)	0.19	1	4412
	K.EGLLLLSRPDR.V		3		634.8724	1267.7302	1267.7248	4.26	0	27	0.023	1	4674
	K.AAAQEQYSAAVAR.G		2		668.3375	1334.6604	1334.6578	1.90	0	79	2.7e-007	1	5662
	K.QDTVLDGSFIVR.Y	U	2		675.3572	1348.6998	1348.6987	0.82	0	74	9.7e-007	1	5883
	R.VTIGLLFWDGPGK.G		1		701.8898	1401.7651	1401.7657	-0.39	0	70	1.8e-006	1	6480
	K.WKETLYSVMPGLK.V		2		776.4180	1550.8214	1550.8167	3.04	1	57	4.2e-005	1	8251
	K.WKETLYSV->M<-PGLK.V		1	Oxidation (M)	784.4145	1566.8145	1566.8116	1.89	1	(2)	14	1	8402
	K.VTFELVYEELLAR.H		2		791.4313	1580.8481	1580.8450	1.99	0	58	2.6e-005	1	8516
	K.LREQSPDVLLAQIR.G		2		819.4735	1636.9325	1636.9260	3.94	1	86	2.2e-008	1	9119
	R.KTEQFQVSVSVAPAAK.V		4		845.4650	1688.9155	1688.9097	3.42	1	21	0.17	1	9600
	K.VTMDKEGLLLLSRPDR.V		1		922.0106	1842.0066	1842.0033	1.78	1	(7)	3	1	10989
	K.VTMDKEGLLLLSRPDR.V		2		615.0097	1842.0073	1842.0033	2.16	1	16	0.37	1	10991
	K.YPEKQDTVLDGSFIVR.Y	U	2		622.9931	1865.9575	1865.9523	2.75	1	(28)	0.037	1	11178
	K.YPEKQDTVLDGSFIVR.Y	U	3		933.9862	1865.9579	1865.9523	2.97	1	50	0.00024	1	11179
	R.LWAYLTIQQLLEQMVSALDAEK.Q		1		855.1242	2562.3508	2562.3403	4.09	0	(1)	11	1	15927
	R.LWAYLTIQQLLEQ->M<-VSALDAEK.Q		1	Oxidation (M)	860.4579	2578.3518	2578.3352	6.44	0	35	0.0052	1	16012
	K.SYATGIQAQGGTNINDAMLMAVQLLEK.A		1		946.4816	2836.4231	2836.4099	4.65	0	74	7.4e-007	1	17270
	R.RPQELVNLLSDPDQGVEVTGHFETAK.A		3		960.4922	2878.4547	2878.4461	3.00	0	94	7.4e-009	1	17388
	R.RPQELVNLLSDPDQGVEVTGHFETAK.A		2		720.6213	2878.4563	2878.4461	3.53	0	(31)	0.016	1	17389
	R.FSSHVSGTLGQFYQDVLWGPLDTADDSK.R		1		1024.1558	3069.4455	3069.4356	3.20	0	83	8.3e-008	1	17961
	R.FSWIEVTFENPQVQIHASPEHVV->M<-TR.N		1	Oxidation (M)	1033.1848	3096.5326	3096.5128	6.41	0	18	0.25	1	18051
	R.FSSHVSGTLGQFYQDVLWGPLDTADDSKR.T		1		807.3898	3225.5300	3225.5367	-2.10	1	(52)	9.4e-005	1	18328
	R.FSSHVSGTLGQFYQDVLWGPLDTADDSKR.T		1		1076.1876	3225.5410	3225.5367	1.33	1	73	8.7e-007	1	18329
	K.ANQEELLPEGSITLIILLTDGDPTVGETNPSNIQK.N	U	1		1240.6594	3718.9564	3718.9153	11.1	0	35	0.003	1	19150
	K.ILDDLSPHDQFDLISFSSEATTWKPLLVPASTENVNEAK.S		1		1082.8015	4327.1769	4327.1536	5.39	0	18	0.13	1	19611
Q3SZH5	Angiotensinogen OS=Bos taurus GN=AGT PE=2 SV=1	45713	1031	37(29)	15(13)	3.32	54%	Q3SZH5_uniprot
	Peptide	Unique	Matches	Modification	Observed	Mr(expt)	Mr(calc)	ppm	Miss	Score	Expect	Rank	Query
	K.GFSLLPGLK.E	U	2		466.2857	930.5568	930.5538	3.18	0	26	0.039	1	970
	R.ATEKLEAEDR.L	U	1		581.2897	1160.5649	1160.5673	-2.05	1	12	1.3	1	3273
	R.FMQSVTGWNMGR.A	U	2		707.3243	1412.6341	1412.6329	0.84	0	68	1.7e-006	1	6580
	R.FMQSVTGWN->M<-GR.A	U	2	Oxidation (M)	715.3226	1428.6307	1428.6279	2.00	0	(17)	0.14	1	6769
	R.SLDLSTDPNLAAEK.I	U	2		737.3771	1472.7396	1472.7358	2.57	0	73	9.7e-007	1	7414
	K.VEALTFQHNFLTR.M	U	2		788.4192	1574.8238	1574.8205	2.10	0	67	5.2e-006	1	8466
	K.VEALTFQHNFLTR.M	U	1		525.9490	1574.8251	1574.8205	2.89	0	(9)	3	1	8467
	R.VYVHPFHLLVYSK.S	U	2		801.4476	1600.8807	1600.8766	2.57	0	30	0.016	1	8717
	R.KVEALTFQHNFLTR.M	U	2		568.6491	1702.9255	1702.9155	5.88	1	(47)	0.00039	1	9732
	R.KVEALTFQHNFLTR.M	U	2		852.4709	1702.9272	1702.9155	6.90	1	97	4e-009	1	9734
	K.SSAVDEEALWEQLVR.A	U	1		866.4330	1730.8515	1730.8475	2.32	0	85	6.2e-008	1	9969
	R.LLLSTVVGLFTAPGLHLK.Q	U	1		940.0798	1878.1450	1878.1343	5.71	0	53	5.5e-006	1	11259
	R.LLLSTVVGLFTAPGLHLK.Q	U	1		627.0559	1878.1459	1878.1343	6.20	0	(45)	3.2e-005	1	11260
	K.QPFVQSLSSFAPITLPR.S	U	2		944.5220	1887.0295	1887.0254	2.16	0	82	1.2e-007	1	11353
	K.QPFVQSLSSFAPITLPR.S	U	1		630.0182	1887.0327	1887.0254	3.87	0	(38)	0.0028	1	11354
	R.ASEVGLLLNFMGFHMYK.T	U	1		652.9991	1955.9756	1955.9637	6.07	0	(29)	0.025	1	11898
	R.ASEVGLLLNFMGFHMYK.T	U	1		978.9965	1955.9784	1955.9637	7.48	0	90	2.4e-008	1	11899
	K.VLSSLQTIQGLLVAQGGASSQAR.L	U	1		1142.6359	2283.2572	2283.2547	1.10	0	91	6.8e-009	1	14343
	K.VLSSLQTIQGLLVAQGGASSQAR.L	U	1		762.0945	2283.2616	2283.2547	3.05	0	(90)	7.6e-009	1	14344
	R.ALTAVSPDSTLLFNAYVHFQGK.M	U	1		1190.1242	2378.2337	2378.2271	2.82	0	62	1.1e-005	1	15018
	R.ALTAVSPDSTLLFNAYVHFQGK.M	U	1		793.7525	2378.2357	2378.2271	3.62	0	(55)	5.4e-005	1	15019
	R.VPLSANTYLLLIQPHHTPDLR.K	U	1		1199.6664	2397.3182	2397.3168	0.57	0	(47)	0.00017	1	15133
	R.VPLSANTYLLLIQPHHTPDLR.K	U	2		800.1166	2397.3281	2397.3168	4.69	0	80	7.1e-008	1	15135
	R.VPLSANTYLLLIQPHHTPDLR.K	U	2		600.3395	2397.3288	2397.3168	4.99	0	(36)	0.0018	1	15136
	K.SNCDQLEKPSVETPPDPTFTPVPIQTK.S	U	2		1009.1687	3024.4843	3024.4750	3.05	0	16	0.5	1	17886
Q95121	Pigment epithelium-derived factor OS=Bos taurus GN=SERPINF1 PE=1 SV=1	46314	854	26(21)	14(13)	1.45	48%	Q95121_uniprot
	Peptide	Unique	Matches	Modification	Observed	Mr(expt)	Mr(calc)	ppm	Miss	Score	Expect	Rank	Query
	K.ASFIPPLEK.S	U	1		501.2881	1000.5616	1000.5593	2.32	0	11	2.1	1	1538
	K.LSYEGELTK.S	U	3		520.2691	1038.5236	1038.5233	0.32	0	44	0.00078	1	1872
	K.DLLASVTAPQK.N	U	2		571.8269	1141.6392	1141.6343	4.35	0	69	2.2e-006	1	3099
	R.DTDTGALLFIGK.I	U	2		625.8374	1249.6602	1249.6554	3.86	0	64	7.4e-006	1	4367
	K.VPMMSDPQAVLR.Y	U	2		672.3480	1342.6814	1342.6737	5.70	0	45	0.00069	1	5793
	K.TSLEDFYLDEER.T	U	1		758.8438	1515.6729	1515.6729	0.03	0	45	0.00025	1	7879
	K.LAAAVSNFGYDLYR.V	U	3		780.3986	1558.7826	1558.7780	2.95	0	97	4.3e-009	1	8329
	R.KTSLEDFYLDEER.T	U	2		822.8958	1643.7769	1643.7679	5.53	1	53	7.8e-005	1	9189
	R.VDLQEINNWVQAQMK.G	U	1		908.4544	1814.8943	1814.8985	-2.33	0	72	1.5e-006	1	10806
	R.ALYYDLISNPDIHGTYK.D	U	2		991.9988	1981.9831	1981.9785	2.33	0	71	1.6e-006	1	12101
	R.ALYYDLISNPDIHGTYK.D	U	2		661.6707	1981.9901	1981.9785	5.86	0	(11)	1.6	1	12104
	K.IAQLPLTGSTSIIFFLPQK.V	U	1		1037.6017	2073.1888	2073.1874	0.68	0	82	4.1e-008	1	12718
	R.LTFPLDYHLNQPFIFVLR.D	U	1		745.0818	2232.2235	2232.2095	6.27	0	60	9.7e-006	1	13964
	R.VGFEWNEDGAGTNSSPGVQPAR.L	U	2		1138.0254	2274.0362	2274.0302	2.67	0	116	2.9e-011	1	14280
	R.SGESPTANVLLSPLSVATALSALSLGAEQR.T	U	1		980.5362	2938.5867	2938.5611	8.73	0	113	4.9e-011	1	17647
F1N3A1	Thrombospondin-1 OS=Bos taurus GN=THBS1 PE=4 SV=1	133300	823	42(32)	17(13)	0.47	15%	F1N3A1_uniprot
Q28178	Thrombospondin-1 OS=Bos taurus GN=THBS1 PE=2 SV=2	133442	823	42(32)	17(13)		15%	Q28178_uniprot
	Peptide	Unique	Matches	Modification	Observed	Mr(expt)	Mr(calc)	ppm	Miss	Score	Expect	Rank	Query
	R.LVPNPDQK.D	U	1		455.7533	909.4920	909.4920	0.08	0	24	0.052	1	879
	R.FYVVMWK.Q		1		486.7565	971.4984	971.4939	4.69	0	14	0.85	1	1241
	K.GFLLLASLR.Q	U	1		495.3122	988.6098	988.6069	2.87	0	41	0.00032	1	1410
	K.GPDPSSPAFR.I	U	2		515.7524	1029.4903	1029.4880	2.30	0	44	0.0004	1	1801
	K.FQDLVDAVR.A	U	2		531.7859	1061.5572	1061.5506	6.27	0	59	3.8e-005	1	2118
	R.AQLYIDCEK.M	U	2		570.2765	1138.5384	1138.5328	4.91	0	28	0.024	1	3054
	K.SITLFVQEDR.A	U	4		604.3233	1206.6320	1206.6245	6.30	0	52	0.00013	1	3925
	K.AGTLDLSLTVQGK.Q	U	6		651.8705	1301.7265	1301.7191	5.72	0	65	4.8e-006	1	5192
	R.FVFGTTPEDILR.N	U	3		697.8710	1393.7274	1393.7242	2.30	0	74	7.9e-007	1	6363
	R.IEDANLIPPVPDK.K	U	2		710.8932	1419.7718	1419.7609	7.68	0	16	0.44	1	6659
	K.DHSGQVFSVISNGK.A	U	1		737.8703	1473.7260	1473.7212	3.27	0	10	2	1	7421
	R.IEDANLIPPVPDKK.F	U	5		774.9366	1547.8586	1547.8559	1.76	1	57	3.3e-005	1	8214
	R.IEDANLIPPVPDKK.F	U	1		516.9605	1547.8595	1547.8559	2.35	1	(31)	0.011	1	8216
	K.QVTQSYWDTNPTR.A	U	2		798.3771	1594.7396	1594.7376	1.26	0	39	0.0016	1	8638
	R.KDHSGQVFSVISNGK.A	U	1		801.9183	1601.8220	1601.8162	3.63	1	7	5.4	1	8722
	K.GGVNDNFQGVLQNVR.F	U	2		808.9136	1615.8126	1615.8067	3.65	0	94	9e-009	1	8902
	K.MENAELDVPIQSIFTR.D	U	1		931.9720	1861.9294	1861.9244	2.70	0	86	5.5e-008	1	11145
	K.->M<-ENAELDVPIQSIFTR.D	U	1	Oxidation (M)	939.9735	1877.9325	1877.9193	7.01	0	(50)	0.00025	1	11257
	K.QHVVSVEEALLATGQWK.S	U	2		632.3379	1893.9918	1893.9949	-1.59	0	(41)	0.0012	1	11400
	K.QHVVSVEEALLATGQWK.S	U	2		948.0077	1894.0009	1893.9949	3.22	0	80	1.5e-007	1	11402
A6QPP2	SERPIND1 protein OS=Bos taurus GN=SERPIND1 PE=2 SV=1	55457	790	32(25)	16(12)	1.37	44%	A6QPP2_uniprot
	Peptide	Unique	Matches	Modification	Observed	Mr(expt)	Mr(calc)	ppm	Miss	Score	Expect	Rank	Query
	K.VPMMQTK.G	U	1		417.7149	833.4152	833.4139	1.59	0	19	0.36	1	360
	R.IVIDLFK.H	U	2		424.2696	846.5246	846.5215	3.64	0	47	0.0001	1	536
	R.NFGYTLR.S	U	2		435.7285	869.4425	869.4395	3.45	0	43	0.00064	1	613
	K.DYDLVGALR.A	U	2		511.2726	1020.5307	1020.5240	6.59	0	52	0.00013	1	1718
	R.ALGVTALFDK.H	U	2		517.7995	1033.5844	1033.5808	3.53	0	46	0.00037	1	1843
	R.SVSDLYVQK.Q	U	1		519.7783	1037.5421	1037.5393	2.67	0	21	0.13	1	1867
	R.TSCLLFLGR.V	U	2		533.7924	1065.5703	1065.5641	5.81	0	44	0.00061	1	2176
	R.EYYFAEVR.A	U	1		538.7582	1075.5019	1075.4974	4.18	0	6	3.5	1	2187
	K.TLESQLTPQAVER.W	U	3		736.3940	1470.7735	1470.7678	3.89	0	66	6.9e-006	1	7408
	K.FPVEMTHNHNFR.L	U	2		510.2429	1527.7068	1527.7041	1.72	0	(35)	0.0046	1	7965
	K.FPVEMTHNHNFR.L	U	2		764.8618	1527.7091	1527.7041	3.25	0	62	8.4e-006	1	7967
	R.AADFSDPAFLAHTNR.H	U	3		816.8941	1631.7736	1631.7692	2.72	0	80	1.5e-007	1	9047
	R.AADFSDPAFLAHTNR.H	U	1		544.9335	1631.7788	1631.7692	5.85	0	(13)	0.82	1	9049
	R.LNLLNAQFAFDLYR.A	U	1		849.4542	1696.8938	1696.8937	0.06	0	110	2e-010	1	9670
	K.GAFLAASDQELDCDVLR.L	U	2		940.4480	1878.8814	1878.8782	1.74	0	82	1e-007	1	11263
	R.FSVDRPFLFLIYEHR.T	U	1		647.0139	1938.0197	1938.0152	2.33	0	(45)	0.00069	1	11759
	R.FSVDRPFLFLIYEHR.T	U	1		970.0189	1938.0232	1938.0152	4.11	0	49	0.00023	1	11760
	K.HQGTITVNEEGTQAAAVTAVGFMPLSTQVR.F	U	1		1038.5342	3112.5807	3112.5612	6.28	0	25	0.058	1	18114
	R.VGAADNVFLAPVGVSAAMAMLSLGLAGDTHQEVHTALR.F	U	1		1263.9945	3788.9617	3788.9342	7.26	0	(69)	1.3e-006	1	19212
	R.VGAADNVFLAPVGVSAAMAMLSLGLAGDTHQEVHTALR.F	U	1		948.2481	3788.9633	3788.9342	7.69	0	84	4e-008	1	19213
Q3ZCH0	Stress-70 protein, mitochondrial OS=Bos taurus GN=HSPA9 PE=2 SV=1	73981	726	26(15)	9(5)	0.36	27%	Q3ZCH0_uniprot
	Peptide	Unique	Matches	Modification	Observed	Mr(expt)	Mr(calc)	ppm	Miss	Score	Expect	Rank	Query
	K.SDIGEVILVGGMTR.M	U	2		723.8878	1445.7611	1445.7548	4.33	0	74	1.1e-006	1	7081
	R.EQQIVIQSSGGLSK.D	U	1		737.4020	1472.7895	1472.7835	4.12	0	9	2.5	1	7415
	K.SQVFSTAADGQTQVEIK.V	U	10		904.9573	1807.9001	1807.8952	2.72	0	102	1.6e-009	1	10731
	R.VEAVNMAEGIIHDTETK.M	U	1		928.9583	1855.9021	1855.8986	1.89	0	5	6.1	1	11091
	K.GAVVGIDLGTTNSCVAVMEGK.Q	U	3		1039.5198	2077.0250	2077.0184	3.18	0	86	4.9e-008	1	12738
	R.GVPQIEVTFDIDANGIVHVSAK.D	U	1		1155.1151	2308.2157	2308.2063	4.05	0	68	2.7e-006	1	14534
	R.EQQIVIQSSGGLSKDDIENMVK.N	U	1		806.7466	2417.2181	2417.2108	3.02	1	7	4.5	1	15243
	R.EQQIVIQSSGGLSKDDIENMVK.N	U	1		1209.6224	2417.2303	2417.2108	8.08	1	(0)	19	1	15245
	K.AKCELSSSVQTDINLPYLT->M<-DASGPK.H	U	2	Oxidation (M)	947.7947	2840.3622	2840.3572	1.77	1	14	0.71	1	17285
	K.AVNPDEAVAIGAAIQGGVLAGDVTDVLLLDVTPLSLGIETLGGVFTK.L	U	1		918.7078	4588.5027	4588.4892	2.95	0	84	1e-008	1	19755
	K.AVNPDEAVAIGAAIQGGVLAGDVTDVLLLDVTPLSLGIETLGGVFTK.L	U	2		1148.1335	4588.5051	4588.4892	3.46	0	(81)	2.1e-008	1	19756
	K.AVNPDEAVAIGAAIQGGVLAGDVTDVLLLDVTPLSLGIETLGGVFTK.L	U	1		1530.5179	4588.5320	4588.4892	9.33	0	(82)	1.3e-008	1	19758
P0CB32	Heat shock 70 kDa protein 1-like OS=Bos taurus GN=HSPA1L PE=3 SV=1	70744	612	23(20)	12(10)	0.80	27%	P0CB32_uniprot
	Peptide	Unique	Matches	Modification	Observed	Mr(expt)	Mr(calc)	ppm	Miss	Score	Expect	Rank	Query
	R.DNNLLGR.F		1		401.2155	800.4164	800.4140	2.95	0	25	0.045	1	224
	K.ITITNDKGR.L		1		509.2878	1016.5611	1016.5614	-0.31	1	11	2	1	1669
	K.YKAEDEVQR.E		1		569.2799	1136.5453	1136.5462	-0.80	1	35	0.0062	1	3032
	K.DAGVIAGLNVLR.I		3		599.3538	1196.6931	1196.6877	4.49	0	56	3.6e-005	1	3780
	K.NALESYAFNMK.S		2		644.3067	1286.5988	1286.5965	1.84	0	88	1.6e-008	1	4957
	R.TTPSYVAFTDTER.L		3		744.3561	1486.6977	1486.6940	2.51	0	63	7.5e-006	1	7591
	K.AFYPEEISSMVLTK.M		2		807.9097	1613.8048	1613.8011	2.30	0	40	0.0021	1	8872
	R.IINEPTAAAIAYGLDK.A		1		830.4550	1658.8955	1658.8879	4.58	0	10	2.1	1	9325
	K.ATAGDTHLGGEDFDNR.L		1		838.3702	1674.7259	1674.7234	1.51	0	39	0.00065	1	9460
	K.GTAIGIDLGTTYSCVGVFQHGK.V	U	1		761.0586	2280.1539	2280.1209	14.5	0	35	0.0064	1	14320
	K.SINPDEAVAYGAAVQAAILMGDK.S		1		768.7222	2303.1449	2303.1467	-0.80	0	102	1.2e-009	1	14497
	K.SINPDEAVAYGAAVQAAILMGDK.S		1		1152.5830	2303.1515	2303.1467	2.06	0	(90)	1.8e-008	1	14498
	K.SINPDEAVAYGAAVQAAIL->M<-GDK.S		1	Oxidation (M)	1160.5824	2319.1502	2319.1416	3.72	0	(73)	9.6e-007	1	14618
	K->.<-QTQIFTTYSDNQPGVLIQVYEGER.A		1	Gln->pyro-Glu (N-term Q)	923.7842	2768.3309	2768.3294	0.55	0	(18)	0.31	1	16945
	K.QTQIFTTYSDNQPGVLIQVYEGER.A		1		1393.6836	2785.3526	2785.3559	-1.17	0	62	1.1e-005	1	17075
	K.QTQIFTTYSDNQPGVLIQVYEGER.A		2		929.4669	2785.3789	2785.3559	8.27	0	(48)	0.00028	1	17078
F1N5M2	Vitamin D-binding protein OS=Bos taurus GN=GC PE=4 SV=2	54918	598	31(22)	15(11)	1.13	32%	F1N5M2_uniprot
I7CT57	Vitamin D binding protein OS=Bos taurus PE=2 SV=1	54890	598	31(22)	15(11)		32%	I7CT57_uniprot
	Peptide	Unique	Matches	Modification	Observed	Mr(expt)	Mr(calc)	ppm	Miss	Score	Expect	Rank	Query
	R.LSHLIK.F	U	1		355.7319	709.4493	709.4486	0.94	0	18	0.042	1	12
	K.LCMAALK.H	U	1		403.7179	805.4213	805.4190	2.88	0	12	1.5	1	257
	K.KLCMAALK.H	U	1		467.7666	933.5187	933.5139	5.10	1	15	0.58	1	993
	R.IPEVFLTK.I	U	2		473.7860	945.5573	945.5535	4.06	0	47	0.00021	1	1058
	K.ELPEYAVK.L	U	1		474.7568	947.4991	947.4964	2.85	0	18	0.45	1	1074
	K.LCDNLSTK.N	U	1		475.7349	949.4553	949.4539	1.49	0	33	0.0099	1	1081
	K.TRIPEVFLTK.I	U	4		602.3618	1202.7090	1202.7023	5.54	1	26	0.017	1	3871
	K.HFSLLTIMTNR.I	U	2		666.8602	1331.7058	1331.7020	2.86	0	56	8e-005	1	5644
	K.VLDQYIFELSR.K	U	3		691.8725	1381.7304	1381.7242	4.56	0	75	6.8e-007	1	6194
	R.DDFTSLSMVLYSR.K	U	1		767.3690	1532.7234	1532.7181	3.44	0	50	0.00015	1	8015
	K.FPDATETDLQELVAK.R	U	1		838.9258	1675.8370	1675.8305	3.90	0	7	4.1	1	9484
	R.GKFPDATETDLQELVAK.R	U	3		621.3261	1860.9563	1860.9469	5.06	1	(45)	0.00074	1	11137
	R.GKFPDATETDLQELVAK.R	U	4		931.4855	1860.9564	1860.9469	5.10	1	84	9.1e-008	1	11138
	K.GQELCADYSENTFTEYK.K	U	2		1027.9383	2053.8621	2053.8575	2.27	0	59	3.4e-006	1	12622
	K.VPTAHLEDVLPLAEDITTILSK.C	U	2		792.4441	2374.3104	2374.2995	4.60	0	(61)	7e-006	1	14998
	K.VPTAHLEDVLPLAEDITTILSK.C	U	1		1188.1669	2374.3192	2374.2995	8.28	0	63	4.5e-006	1	14999
	K.HQPQEFPTYVEPTNDEICEAFR.K	U	1		903.0696	2706.1871	2706.2020	-5.52	0	26	0.016	1	16628
A6QPD4	LOC790886 protein OS=Bos taurus GN=LOC790886 PE=2 SV=1	46767	551	50(20)	16(12)	1.27	45%	A6QPD4_uniprot
	Peptide	Unique	Matches	Modification	Observed	Mr(expt)	Mr(calc)	ppm	Miss	Score	Expect	Rank	Query
	R.WKHDK.K		1		357.1897	712.3648	712.3656	-1.12	1	9	1.1	1	13
	R.LYAHGTK.L		1		395.2165	788.4185	788.4181	0.52	0	34	0.013	1	179
	K.HHIQLR.W		7		402.2357	802.4569	802.4562	0.87	0	36	0.0058	1	245
	R.WKHDKK.I		4		421.2372	840.4598	840.4606	-0.94	2	24	0.055	1	386
	R.KHHIQLR.W		10		466.2839	930.5533	930.5511	2.28	1	18	0.22	1	962
	R.REIHEQR.L		2		484.2580	966.5015	966.4995	2.08	1	30	0.016	1	1192
	R.CQAYYELR.G		6		551.7559	1101.4972	1101.4913	5.33	0	51	5.3e-005	1	2478
	K.LSYTCEEGFK.I		2		617.2789	1232.5432	1232.5383	3.94	0	34	0.0033	1	4134
	K.ISGNNVIICHMGK.W	U	1		721.8692	1441.7238	1441.7170	4.76	0	82	1.5e-007	1	7031
	R.LYQSYSGYFPAR.V	U	3		726.3532	1450.6917	1450.6881	2.52	0	68	3.2e-006	1	7150
	K.CLEACLISEETMR.K		4		806.3647	1610.7149	1610.7102	2.94	0	57	1.4e-005	1	8819
	R.NVVCQNGEWSQLPK.C		2		829.9036	1657.7927	1657.7882	2.70	0	84	5.3e-008	1	9311
	K.TEDTIEFMCQYGYR.Q		1		906.8863	1811.7580	1811.7495	4.73	0	65	1.3e-006	1	10768
	R.ECIFNNLENGYTPSSER.K	U	2		1015.4529	2028.8912	2028.8847	3.21	0	75	2.2e-007	1	12454
	R.CYYGYSLQNNQNTMTCTESGWSPPPR.C	U	1		1037.7634	3110.2685	3110.2957	-8.75	0	17	0.019	1	18107
	K.WSSPPQCIDVSCVNPPQVENAIIHNQK.S	U	3		1039.8390	3116.4951	3116.4808	4.61	0	8	2	1	18130
Q3T0D0	Heterogeneous nuclear ribonucleoprotein K OS=Bos taurus GN=HNRNPK PE=2 SV=1	51272	475	12(11)	8(7)	0.86	21%	Q3T0D0_uniprot
	Peptide	Unique	Matches	Modification	Observed	Mr(expt)	Mr(calc)	ppm	Miss	Score	Expect	Rank	Query
	K.NIKALR.T	U	1		357.7348	713.4550	713.4548	0.39	1	1	5.8	1	17
	K.IILDLISESPIK.G	U	1		670.9072	1339.7999	1339.7962	2.74	0	29	0.01	1	5749
	R.LLIHQSLAGGIIGVK.G	U	1		759.9734	1517.9322	1517.9293	1.90	0	83	7.5e-009	1	7884
	R.LLIHQSLAGGIIGVK.G	U	2		506.9851	1517.9336	1517.9293	2.80	0	(69)	2e-007	1	7886
	R.ILSISADIETIGEILK.K	U	1		857.9991	1713.9837	1713.9764	4.30	0	72	4.4e-007	1	9823
	R.ILSISADIETIGEILKK.I	U	1		922.0492	1842.0838	1842.0713	6.78	1	(70)	2.9e-007	1	10993
	R.ILSISADIETIGEILKK.I	U	1		615.0355	1842.0847	1842.0713	7.27	1	75	9.8e-008	1	10994
	R.IITITGTQDQIQNAQYLLQNSVK.Q	U	1		863.8070	2588.3992	2588.3810	7.05	0	62	5.3e-006	1	16065
	R.AQPYDPNFYDETYDYGGFTMMFDDR.R	U	1		1529.6127	3057.2108	3057.2110	-0.05	0	98	1.5e-010	1	17939
	R.AQPYDPNFYDETYDYGGFTMMFDDR.R	U	1		1020.0786	3057.2138	3057.2110	0.94	0	(39)	0.00012	1	17940
	R.AQPYDPNFYDETYDYGGFTMMFDDRR.G	U	1		1072.1138	3213.3195	3213.3121	2.31	1	21	0.012	1	18302
P02081	Hemoglobin fetal subunit beta OS=Bos taurus PE=1 SV=1	15963	424	16(12)	10(9)	4.65	74%	P02081_uniprot
	Peptide	Unique	Matches	Modification	Observed	Mr(expt)	Mr(calc)	ppm	Miss	Score	Expect	Rank	Query
	K.AAVTSLFAK.V	U	2		454.2679	906.5212	906.5175	4.14	0	28	0.019	1	852
	K.VDEVGGEALGR.L		1		551.2822	1100.5499	1100.5462	3.37	0	24	0.069	1	2464
	K.LHVDPENFR.L	U	2		563.7881	1125.5617	1125.5567	4.48	0	29	0.023	1	2875
	K.VLDSFCEGLK.Q	U	1		584.2903	1166.5661	1166.5642	1.68	0	28	0.029	1	3344
	K.VVTGVANALAHR.Y	U	1		403.2365	1206.6876	1206.6833	3.57	0	(17)	0.2	1	3931
	K.VVTGVANALAHR.Y	U	2		604.3525	1206.6904	1206.6833	5.89	0	74	3.7e-007	1	3933
	R.LLGNVLVVVLAR.R		1		633.4193	1264.8239	1264.8231	0.68	0	57	2.1e-006	1	4628
	R.LLVVYPWTQR.F		3		637.8683	1273.7220	1273.7183	2.93	0	57	2.9e-005	1	4755
	R.FGSEFSPELQASFQK.V	U	1		851.4110	1700.8075	1700.8046	1.69	0	53	6.8e-005	1	9707
	R.RFGSEFSPELQASFQK.V	U	1		619.9768	1856.9084	1856.9057	1.47	1	37	0.0033	1	11099
	R.FFESFGDLSSADAILGNPK.V	U	1		1007.9920	2013.9694	2013.9684	0.54	0	174	7.8e-017	1	12334
A5D984	Pyruvate kinase OS=Bos taurus GN=PKM2 PE=2 SV=1	58482	424	25(14)	13(8)	0.83	33%	A5D984_uniprot
	Peptide	Unique	Matches	Modification	Observed	Mr(expt)	Mr(calc)	ppm	Miss	Score	Expect	Rank	Query
	R.QAHLYR.G		1		394.2140	786.4135	786.4137	-0.13	0	19	0.3	1	170
	R.MQHLIAR.E		1		434.7451	867.4756	867.4749	0.87	0	30	0.013	1	601
	K.GDYPLEAVR.M		1		510.2644	1018.5142	1018.5083	5.73	0	18	0.36	1	1683
	R.KASDVHEVR.K	U	1		520.7785	1039.5424	1039.5410	1.35	1	26	0.039	1	1877
	R.GDLGIEIPAEK.V	U	2		571.3115	1140.6085	1140.6026	5.14	0	38	0.0031	1	3089
	K.GVNLPGAAVDLPAVSEK.D	U	1		818.9504	1635.8863	1635.8832	1.92	0	34	0.0079	1	9100
	R.RFDEILEASDGIMVAR.G	U	3		911.4656	1820.9166	1820.9091	4.15	1	132	1.5e-012	1	10848
	R.RFDEILEASDGIMVAR.G	U	3		607.9796	1820.9170	1820.9091	4.36	1	(83)	1.1e-007	1	10849
	R.RFDEILEASDGI->M<-VAR.G	U	2	Oxidation (M)	919.4611	1836.9076	1836.9040	1.96	1	(20)	0.23	1	10935
	R.AGKPVICATQMLESMIK.K	U	1		938.9905	1875.9665	1875.9620	2.40	0	41	0.0021	1	11246
	R.LNFSHGTHEYHAETIK.N	U	1		628.6404	1882.8995	1882.8962	1.75	0	7	4	1	11309
	R.EAEAAIYHLQLFEELR.R	U	1		966.4998	1930.9851	1930.9788	3.25	0	79	3.1e-007	1	11701
	R.EAEAAIYHLQLFEELR.R	U	1		644.6696	1930.9869	1930.9788	4.16	0	(38)	0.0037	1	11702
	R.EAEAAIYHLQLFEELRR.L	U	1		1044.5505	2087.0865	2087.0799	3.16	1	(30)	0.023	1	12818
	R.EAEAAIYHLQLFEELRR.L	U	2		696.7029	2087.0868	2087.0799	3.30	1	31	0.018	1	12819
	R.EAEAAIYHLQLFEELRR.L	U	1		522.7803	2087.0922	2087.0799	5.89	1	(13)	1.1	1	12821
	R.LSPITSDPTEAAAVGAVEASFK.C	U	1		721.0430	2160.1071	2160.0950	5.59	0	20	0.22	1	13432
	M.SKHHSDAGTAFIQTQQLHAA->M<-ADTFLEHMCR.L	U	1	Oxidation (M)	711.9397	3554.6621	3554.6242	10.7	1	17	0.23	1	18903
F1MB08	Alpha-enolase OS=Bos taurus GN=ENO1 PE=3 SV=1	47596	410	21(15)	14(11)	1.39	46%	F1MB08_uniprot
Q9XSJ4	Alpha-enolase OS=Bos taurus GN=ENO1 PE=1 SV=4	47639	410	21(15)	14(11)		46%	Q9XSJ4_uniprot
	Peptide	Unique	Matches	Modification	Observed	Mr(expt)	Mr(calc)	ppm	Miss	Score	Expect	Rank	Query
	K.GVPLYR.H		1		352.7096	703.4047	703.4017	4.27	0	11	2.5	1	9
	K.TIAPALVSK.K	U	2		450.2830	898.5515	898.5488	3.04	0	28	0.018	1	785
	K.KLNVVEQEK.I	U	1		543.8110	1085.6075	1085.6080	-0.48	1	31	0.021	1	2293
	R.IGAEVYHNLK.N	U	2		572.3138	1142.6130	1142.6084	4.05	0	47	0.00052	1	3113
	K.LMIEMDGTENK.S	U	1		640.7984	1279.5822	1279.5788	2.70	0	38	0.0017	1	4864
	R.YITPDELANLYK.S	U	1		720.3768	1438.7390	1438.7344	3.22	0	35	0.0069	1	6926
	K.LAQSNGWGVMVSHR.S		1		771.3896	1540.7647	1540.7569	5.11	0	9	2.2	1	8121
	K.VNQIGSVTESLQACK.L	U	1		817.4163	1632.8180	1632.8141	2.36	0	42	0.0016	1	9059
	R.AAVPSGASTGIYEALELR.D		2		902.9786	1803.9426	1803.9366	3.30	0	103	1.2e-009	1	10665
	R.AAVPSGASTGIYEALELR.D		1		602.3226	1803.9459	1803.9366	5.12	0	(49)	0.00027	1	10666
	K.DATNVGDEGGFAPNILENK.E	U	2		980.9701	1959.9257	1959.9174	4.26	0	73	8.5e-007	1	11928
	K.LAMQEFMILPVGAENFR.E	U	1		983.4997	1964.9848	1964.9852	-0.19	0	79	3.2e-007	1	11969
	K.LAMQEFMILPVGAENFR.E	U	1		656.0029	1964.9868	1964.9852	0.81	0	(45)	0.00065	1	11970
	K.FTASAGIQVVGDDLTVTNPK.R	U	2		1017.0371	2032.0597	2032.0477	5.88	0	3	10	1	12485
	R.SGETEDTFIADLVVGLCTGQIK.T		1		1177.0872	2352.1598	2352.1519	3.34	0	48	0.00031	1	14812
	R.DYPVVSIEDPFDQDDWEAWQK.F	U	1		1291.5753	2581.1361	2581.1285	2.93	0	53	3.4e-005	1	16033
P98140	Coagulation factor XII OS=Bos taurus GN=F12 PE=1 SV=2	69511	401	28(19)	14(11)	0.82	26%	P98140_uniprot
	Peptide	Unique	Matches	Modification	Observed	Mr(expt)	Mr(calc)	ppm	Miss	Score	Expect	Rank	Query
	R.LEPAGVVK.C		1		406.7482	811.4819	811.4803	1.92	0	29	0.014	1	273
	R.CAPSFAGR.L		1		433.2036	864.3927	864.3912	1.68	0	37	0.0023	1	575
	K.WLSSLNR.V		3		438.2418	874.4691	874.4661	3.44	0	28	0.044	1	670
	R.LSWNYCR.L		3		499.7305	997.4465	997.4440	2.54	0	39	0.00089	1	1503
	R.WAYCLEPK.K		1		533.7570	1065.4994	1065.4953	3.79	0	9	1.7	1	2170
	K.ELTVVLGQDR.H		2		565.3162	1128.6179	1128.6139	3.54	0	48	0.00042	1	2921
	K.CFEPQFFR.F		2		565.7600	1129.5055	1129.5015	3.50	0	37	0.0011	1	2925
	R.CICADHFTGK.H		1		604.7651	1207.5157	1207.5114	3.56	0	42	0.00036	1	3936
	R.GIVSWGSGCGNR.L		2		625.2914	1248.5682	1248.5670	0.99	0	38	0.0017	1	4346
	R.FFHENEIWHR.L		1		472.2278	1413.6616	1413.6578	2.69	0	(18)	0.24	1	6587
	R.FFHENEIWHR.L		2		707.8381	1413.6617	1413.6578	2.76	0	53	8.2e-005	1	6588
	K.GPNAQCKPLASQVCR.T		1		843.4141	1684.8137	1684.8137	-0.03	0	18	0.25	1	9544
	R.LKPGVYTDVANYLAWIR.E		1		660.3637	1978.0691	1978.0676	0.76	0	(48)	0.00023	1	12071
	R.LKPGVYTDVANYLAWIR.E		1		990.0423	1978.0700	1978.0676	1.23	0	93	6e-009	1	12072
	R.LHEAFSPITYQHDLALVR.L		2		704.0418	2109.1036	2109.1007	1.37	0	(38)	0.0029	1	12972
	R.LHEAFSPITYQHDLALVR.L		2		1055.5603	2109.1060	2109.1007	2.53	0	81	1.4e-007	1	12973
	R.LHEAFSPITYQHDLALVR.L		1		528.2854	2109.1125	2109.1007	5.59	0	(20)	0.17	1	12976
	K.LTDSEHTVVLTVTGEPCHFPFQYHR.Q	U	1		990.8189	2969.4347	2969.4131	7.29	0	2	11	1	17703
F1MM86	Complement component C6 OS=Bos taurus GN=C6 PE=4 SV=1	108104	397	22(20)	13(13)	0.56	16%	F1MM86_uniprot
Q29RU4	Complement component C6 OS=Bos taurus GN=C6 PE=2 SV=1	108122	397	22(20)	13(13)		16%	Q29RU4_uniprot
	Peptide	Unique	Matches	Modification	Observed	Mr(expt)	Mr(calc)	ppm	Miss	Score	Expect	Rank	Query
	K.SISLVQGGR.S	U	2		458.7658	915.5170	915.5138	3.53	0	36	0.0063	1	936
	R.VPIFYSSK.R	U	2		470.7630	939.5114	939.5066	5.14	0	24	0.057	1	1025
	K.AVGYQYFR.C	U	2		502.2547	1002.4949	1002.4923	2.59	0	40	0.0022	1	1546
	K.FDPCQCAR.C	U	1		527.2165	1052.4185	1052.4168	1.67	0	23	0.0073	1	2014
	K.DLQLSDVFLK.A	U	2		589.3291	1176.6436	1176.6390	3.92	0	52	0.00011	1	3476
	R.SAYAAALAWEK.G	U	2		590.8066	1179.5986	1179.5924	5.28	0	50	0.00018	1	3528
	R.VFSDWLESVK.E	U	2		605.3140	1208.6134	1208.6077	4.65	0	44	0.00078	1	3960
	K.IGDSIELTCPR.G	U	1		630.8199	1259.6252	1259.6180	5.75	0	66	5.3e-006	1	4533
	R.GEVLDNSFTGGVCR.T	U	2		755.8532	1509.6917	1509.6882	2.34	0	92	5.9e-009	1	7856
	R.ECNWQTCPINCR.L	U	1		819.3360	1636.6574	1636.6545	1.82	0	18	0.022	1	9104
	K.ALNHLPLEYNSALYSR.I	U	1		930.9869	1859.9593	1859.9529	3.43	0	(28)	0.042	1	11131
	K.ALNHLPLEYNSALYSR.I	U	1		620.9953	1859.9641	1859.9529	5.98	0	52	0.00014	1	11132
	K.ENPSVIDFALAPITDLVR.N	U	1		985.5408	1969.0671	1969.0520	7.66	0	56	3.5e-005	1	12007
	K.ENPSVIDFALAPITDLVR.N	U	1		657.3635	1969.0686	1969.0520	8.39	0	(31)	0.011	1	12008
	R.TECLKPIVPEGLTLSPFQTLYK.I	U	1		845.4615	2533.3628	2533.3502	4.99	0	59	1.5e-005	1	15791
P01044	Kininogen-1 OS=Bos taurus GN=KNG1 PE=1 SV=1	69930	388	36(19)	19(10)	0.66	38%	P01044_uniprot
	Peptide	Unique	Matches	Modification	Observed	Mr(expt)	Mr(calc)	ppm	Miss	Score	Expect	Rank	Query
	K.HYDWR.T		1		388.6781	775.3416	775.3402	1.91	0	32	0.0035	1	155
	K.LHGLGLGHK.H		1		466.2798	930.5450	930.5399	5.48	0	10	1.7	1	959
	K.DFVQPPTR.L	U	2		480.2527	958.4908	958.4872	3.68	0	29	0.024	1	1134
	K.YSIVFIAR.E		4		484.7839	967.5533	967.5491	4.38	0	37	0.0022	1	1203
	K.QHGLGHGHK.H		1		485.7518	969.4891	969.4893	-0.20	0	14	0.72	1	1221
	K.ATVQVVAGLK.Y	U	2		493.3073	984.5999	984.5968	3.21	0	35	0.005	1	1372
	K.SPDLEPVLR.Y		4		513.2871	1024.5595	1024.5553	4.15	0	33	0.0057	1	1760
	K.RPPGFSPFR.S		3		530.7916	1059.5687	1059.5614	6.90	0	26	0.075	1	2103
	K.SGNQFVLYR.I		3		542.2844	1082.5542	1082.5509	3.03	0	55	5e-005	1	2240
	R.MDNPDTFYSLK.Y		3		665.8046	1329.5946	1329.5911	2.63	0	62	5.1e-006	1	5609
	K.LISDFPETTSPK.C		2		667.8480	1333.6815	1333.6765	3.71	0	59	2.9e-005	1	5659
	R.->M<-DNPDTFYSLK.Y		1	Oxidation (M)	673.8005	1345.5865	1345.5860	0.38	0	(49)	6.8e-005	1	5827
	K.ESHDFDLVDALL.-		1		687.3334	1372.6522	1372.6511	0.82	0	54	5.4e-005	1	6106
	K.LNAEHDGAFYFK.I	U	2		706.3373	1410.6600	1410.6568	2.27	0	56	3.2e-005	1	6567
	K.EQGPTHGHGWDHGK.Q		1		771.8441	1541.6737	1541.6760	-1.51	0	10	0.36	1	8127
	K.DSAQAATGECTATVAK.R	U	1		790.8651	1579.7155	1579.7148	0.47	0	16	0.28	1	8503
	K.VYPTVNCQPLGQTSLMK.R		1		968.4873	1934.9600	1934.9594	0.33	0	4	8.5	1	11733
	K.SLSSGDTGECTDKAHVDVK.L		1		669.3114	2004.9124	2004.9059	3.24	1	4	3.8	1	12275
	R.LCAGCPKPIPVDSPDLEEPLSHSIAK.L	U	1		944.1427	2829.4063	2829.4041	0.77	0	9	2.4	1	17256
	K.SCEINIHGQILHCDANVYVVPWEEK.V		1		1004.1480	3009.4220	3009.4113	3.56	0	8	2.3	1	17836
Q3MHL7	T-complex protein 1 subunit zeta OS=Bos taurus GN=CCT6A PE=1 SV=3	58376	383	15(12)	7(5)	0.47	21%	Q3MHL7_uniprot
	Peptide	Unique	Matches	Modification	Observed	Mr(expt)	Mr(calc)	ppm	Miss	Score	Expect	Rank	Query
	R.AQAALAVNISAAR.G	U	5		628.3643	1254.7141	1254.7044	7.73	0	47	0.00029	1	4447
	R.IITEGFEAAKEK.A	U	2		668.3561	668.3561	1334.6977	-7.80	1	7	4.5	2	5670
	K.QADLYISEGLHPR.I		1		749.8888	1497.7630	1497.7576	3.65	0	22	0.11	1	7735
	K.VLAQNSGFDLQETLVK.V	U	1		881.4811	1760.9476	1760.9309	9.51	0	74	6.9e-007	1	10316
	R.AQLGVQAFADALLIIPK.V	U	1		590.0196	1767.0369	1767.0294	4.25	0	(56)	1.1e-005	1	10372
	R.AQLGVQAFADALLIIPK.V	U	2		884.5260	1767.0374	1767.0294	4.54	0	82	2.8e-008	1	10373
	K.VHAELADVLTEAVVDSILAIK.K	U	1		736.0850	2205.2331	2205.2256	3.36	0	26	0.019	1	13763
	K->.<-QLLHSCTVIATNILLVDEIMR.A		1	Gln->pyro-Glu (N-term Q)	1211.6516	2421.2887	2421.2760	5.24	0	(55)	4.3e-005	1	15262
	K.QLLHSCTVIATNILLVDEIMR.A		1		813.7767	2438.3084	2438.3025	2.40	0	116	3.1e-011	1	15337
Q3MHN2	Complement component C9 OS=Bos taurus GN=C9 PE=2 SV=1	63327	380	24(15)	14(9)	0.74	29%	Q3MHN2_uniprot
	Peptide	Unique	Matches	Modification	Observed	Mr(expt)	Mr(calc)	ppm	Miss	Score	Expect	Rank	Query
	K.MFLHVK.G	U	3		387.7219	773.4293	773.4258	4.49	0	24	0.17	1	150
	K.MKDAHLK.K	U	1		421.7313	841.4480	841.4480	0.05	1	31	0.0098	1	394
	R.VVEESELAR.T	U	1		516.2729	1030.5312	1030.5295	1.71	0	23	0.12	1	1811
	K.YTPVEAIEK.N	U	3		525.2794	1048.5443	1048.5441	0.23	0	34	0.0095	1	1973
	R.QGTPLPIDCR.M	U	1		578.7953	1155.5761	1155.5706	4.76	0	6	5.4	1	3212
	R.SIEIFGQFNGR.K	U	2		634.3278	1266.6411	1266.6357	4.27	0	43	0.00094	1	4650
	K.LVPIYDLIPVK.M	U	1		635.3962	1268.7779	1268.7744	2.78	0	29	0.0084	1	4693
	R.VWDGNTLTYYR.R	U	1		694.3369	1386.6591	1386.6568	1.68	0	21	0.14	1	6261
	R.AIEDYINEFSVR.K	U	2		728.3617	1454.7088	1454.7041	3.23	0	78	2.6e-007	1	7212
	R.TENHEESIQILR.T	U	3		734.8755	1467.7364	1467.7317	3.20	0	58	3.8e-005	1	7369
	R.TENHEESIQILR.T	U	1		490.2530	1467.7371	1467.7317	3.62	0	(14)	0.81	1	7371
	R.RPWNVASLTYDTK.A	U	2		775.9049	1549.7951	1549.7889	4.05	0	63	1.2e-005	1	8240
	K.GMGQTETNPEADLFDDVITFIR.G	U	1		1235.0879	2468.1612	2468.1530	3.35	0	125	4.3e-012	1	15450
	K.KGMGQTETNPEADLFDDVITFIR.G	U	1		866.4269	2596.2590	2596.2479	4.26	1	50	0.00018	1	16104
	R.TAGFGINILGMDPLSTPFDNQYYNGLCDR.V	U	1		1083.8427	3248.5061	3248.4907	4.75	0	21	0.083	1	18371
Q2KIG3	Carboxypeptidase B2 OS=Bos taurus GN=CPB2 PE=1 SV=1	49247	372	21(16)	16(12)	1.18	47%	Q2KIG3_uniprot
	Peptide	Unique	Matches	Modification	Observed	Mr(expt)	Mr(calc)	ppm	Miss	Score	Expect	Rank	Query
	K.AVADFLR.R	U	1		396.2250	790.4354	790.4337	2.12	0	27	0.039	1	189
	R.YPDMVEK.I	U	1		441.2087	880.4029	880.4000	3.21	0	6	2.6	1	726
	K.YPLYVLK.V	U	1		448.2699	894.5252	894.5215	4.16	0	17	0.16	1	768
	R.GQVLSALPR.T	U	1		470.7840	939.5534	939.5502	3.44	0	30	0.0074	1	1026
	K.IHIGSSYEK.Y	U	1		517.2706	1032.5267	1032.5240	2.64	0	38	0.0039	1	1835
	K.YSFTFELR.D		3		531.7690	1061.5235	1061.5182	5.03	0	44	0.00091	1	2115
	K.NACVGTDLNR.N	U	1		560.2657	1118.5168	1118.5139	2.66	0	41	0.00091	1	2768
	K.IVFPYSYSR.S	U	2		566.2983	1130.5821	1130.5760	5.39	0	45	0.00092	1	2954
	R.VLVENVEDLIR.Q	U	2		649.8722	1297.7298	1297.7242	4.37	0	63	8.4e-006	1	5111
	R.EAVFAMENIHR.N	U	1		658.8254	1315.6362	1315.6343	1.47	0	59	2.4e-005	1	5412
	R.SKDHEELSLVAR.E	U	2		692.3669	1382.7192	1382.7154	2.78	1	64	7.2e-006	1	6213
	K.NAMWIDCGIHAR.E	U	1		722.3349	1442.6552	1442.6547	0.37	0	10	0.86	1	7043
	K.IVLWQPVAAEYIVK.G	U	1		814.9761	1627.9377	1627.9337	2.45	0	40	0.00091	1	9017
	K.YGFLLPESYIRPTCSEALVAVAK.I	U	1		862.1232	2583.3477	2583.3407	2.72	0	5	4.9	1	16044
	R.YTHGSGSESLYLAPGGSDDWIYDLGIK.Y	U	1		967.7963	2900.3672	2900.3505	5.76	0	58	2.7e-005	1	17500
	R.ASSSYYEQYHSLNEIYSWIEVMTER.Y	U	1		1029.1415	3084.4026	3084.3811	6.99	0	66	2.2e-006	1	17995
P01045	Kininogen-2 OS=Bos taurus GN=KNG2 PE=1 SV=1	69750	360	35(17)	17(9)	0.58	32%	P01045_uniprot
	Peptide	Unique	Matches	Modification	Observed	Mr(expt)	Mr(calc)	ppm	Miss	Score	Expect	Rank	Query
	K.HYDWR.T		1		388.6781	775.3416	775.3402	1.91	0	32	0.0035	1	155
	K.LHGLGLGHK.H		1		466.2798	930.5450	930.5399	5.48	0	10	1.7	1	959
	K.YSIVFIAR.E		4		484.7839	967.5533	967.5491	4.38	0	37	0.0022	1	1203
	K.QHGLGHGHK.H		1		485.7518	969.4891	969.4893	-0.20	0	14	0.72	1	1221
	K.ATVQVVGGLK.Y	U	4		486.2993	970.5840	970.5811	2.91	0	38	0.0029	1	1236
	K.SPDLEPVLR.Y		4		513.2871	1024.5595	1024.5553	4.15	0	33	0.0057	1	1760
	R.SHGLGHGHQK.Q	U	1		529.2662	1056.5179	1056.5213	-3.22	0	2	8.6	1	2049
	K.RPPGFSPFR.S		3		530.7916	1059.5687	1059.5614	6.90	0	26	0.075	1	2103
	K.SGNQFVLYR.I		3		542.2844	1082.5542	1082.5509	3.03	0	55	5e-005	1	2240
	R.MDNPDTFYSLK.Y		3		665.8046	1329.5946	1329.5911	2.63	0	62	5.1e-006	1	5609
	K.LISDFPETTSPK.C		2		667.8480	1333.6815	1333.6765	3.71	0	59	2.9e-005	1	5659
	R.->M<-DNPDTFYSLK.Y		1	Oxidation (M)	673.8005	1345.5865	1345.5860	0.38	0	(49)	6.8e-005	1	5827
	K.ESHDFDLVDALL.-		1		687.3334	1372.6522	1372.6511	0.82	0	54	5.4e-005	1	6106
	K.LNAEHDGTFYFK.I	U	2		721.3433	1440.6721	1440.6674	3.27	0	50	0.00015	1	7017
	K.EQGPTHGHGWDHGK.Q		1		771.8441	1541.6737	1541.6760	-1.51	0	10	0.36	1	8127
	K.VYPTVNCQPLGQTSLMK.R		1		968.4873	1934.9600	1934.9594	0.33	0	4	8.5	1	11733
	K.SLSSGDTGECTDKAHVDVK.L		1		669.3114	2004.9124	2004.9059	3.24	1	4	3.8	1	12275
	K.SCEINIHGQILHCDANVYVVPWEEK.V		1		1004.1480	3009.4220	3009.4113	3.56	0	8	2.3	1	17836
K4JDR8	Alpha-2-macroglobulin variant 5 OS=Bos taurus GN=A2M PE=2 SV=1	45388	338	27(14)	12(9)	1.02	32%	K4JDR8_uniprot
	Peptide	Unique	Matches	Modification	Observed	Mr(expt)	Mr(calc)	ppm	Miss	Score	Expect	Rank	Query
	R.DLKPAIVK.V		1		442.2856	882.5567	882.5538	3.21	0	8	0.62	1	737
	R.YGAATFTSAR.K		2		522.7609	1043.5072	1043.5036	3.42	0	67	2.7e-006	1	1916
	R.VLTEDIYQPR.A	U	2		617.3296	1232.6446	1232.6401	3.68	0	63	1.2e-005	1	4143
	R.NALFCLDSAWK.S		2		662.8239	1323.6333	1323.6281	3.87	0	58	2.7e-005	1	5535
	K.MVSGFIPLKPTVK.M		2		472.9503	1415.8291	1415.8210	5.71	0	(7)	1.7	1	6606
	K.MVSGFIPLKPTVK.M		3		708.9222	1415.8298	1415.8210	6.19	0	45	0.00027	1	6609
	K.->M<-VSGFIPLKPTVK.M		2	Oxidation (M)	716.9170	1431.8194	1431.8160	2.42	0	(23)	0.057	1	6828
	R.TEVLTSLYEEAVK.E		1		741.3950	1480.7755	1480.7661	6.36	0	9	2.9	1	7535
	K.ALLAYAFALAGNQER.R		1		804.4319	1606.8492	1606.8467	1.56	0	71	1.6e-006	1	8788
	R.RTEVLTSLYEEAVK.E		1		546.6324	1636.8755	1636.8672	5.10	1	(13)	0.83	1	9109
	R.RTEVLTSLYEEAVK.E		1		819.4473	1636.8800	1636.8672	7.83	1	48	0.00029	1	9110
	R.TEVSNNHVLIYLDK.V		2		822.9358	1643.8570	1643.8519	3.14	0	57	4.8e-005	1	9192
	K.QQNCQGGFSSTQDTVVALHALSR.Y		2		835.4099	2503.2079	2503.1874	8.19	0	43	0.001	1	15605
	R.TEVLTSLYEEAVKEDNTIHWTRPQKPR.V		1		648.9416	3239.6716	3239.6575	4.36	1	(0)	12	1	18360
	R.TEVLTSLYEEAVKEDNTIHWTRPQKPR.V		1		810.9258	3239.6743	3239.6575	5.19	1	(3)	5.8	1	18361
	R.TEVLTSLYEEAVKEDNTIHWTRPQKPR.V		1		1080.9001	3239.6786	3239.6575	6.53	1	26	0.035	1	18362
	R.RTEVLTSLYEEAVKEDNTIHWTRPQKPR.V		2		680.1606	3395.7665	3395.7586	2.34	2	19	0.17	1	18661
P00735	Prothrombin OS=Bos taurus GN=F2 PE=1 SV=2	71886	335	24(12)	18(10)	0.79	35%	P00735_uniprot
	Peptide	Unique	Matches	Modification	Observed	Mr(expt)	Mr(calc)	ppm	Miss	Score	Expect	Rank	Query
	K.LLHAGFK.G	U	1		393.2379	784.4613	784.4595	2.22	0	10	1.2	1	159
	R.VTGWGNR.R	U	1		395.2042	788.3939	788.3929	1.20	0	33	0.015	1	178
	K.IYIHPR.Y	U	2		399.7354	797.4563	797.4548	1.93	0	36	0.0024	1	213
	R.VTVEVIPR.S	U	1		456.7810	911.5475	911.5440	3.78	0	46	0.00016	1	898
	R.CLAWSSEQAK.A	U	1		590.2797	1178.5448	1178.5390	4.91	0	8	1.9	2	3492
	K.YGFYTHVFR.L	U	2		595.2955	1188.5765	1188.5716	4.10	0	58	2.7e-005	1	3666
	K.ENLDRDIALLK.L	U	2		650.3700	1298.7254	1298.7194	4.68	1	24	0.066	1	5123
	R.LGEDPDPDAAIEGR.T	U	2		727.8453	1453.6760	1453.6685	5.17	0	71	8.2e-007	1	7195
	R.TSEDHFQPFFNEK.T	U	2		813.3690	1624.7235	1624.7158	4.74	0	35	0.0031	1	8982
	K.SPQELLCGASLISDR.W	U	1		823.4169	1644.8192	1644.8141	3.09	0	40	0.0023	1	9194
	R.KSPQELLCGASLISDR.W	U	1		887.4681	1772.9217	1772.9091	7.15	1	27	0.045	1	10425
	K.TFGAGEADCGLRPLFEK.K	U	1		934.4516	1866.8886	1866.8934	-2.56	0	22	0.1	1	11183
	R.SGGSTTSQSPLLETCVPDR.G	U	2		996.4736	1990.9326	1990.9266	3.01	0	6	3.8	1	12152
	K.RPIELSDYIHPVCLPDK.Q	U	1		1026.5348	2051.0550	2051.0510	1.97	0	17	0.43	1	12610
	K.QVQDQTEKELFESYIEGR.I	U	1		733.6934	2198.0584	2198.0491	4.24	1	7	3.5	1	13636
	R.IVEGQDAEVGLSPWQVMLFR.K	U	1		1137.5880	2273.1615	2273.1514	4.41	0	88	3.5e-008	1	14277
	K.LKRPIELSDYIHPVCLPDK.Q	U	1		765.0873	2292.2402	2292.2300	4.45	1	21	0.086	1	14419
	R.ETWTTSVAEVQPSVLQVVNLPLVERPVCK.A	U	1		1093.5919	3277.7539	3277.7381	4.84	0	64	3.6e-006	1	18431
F1MWR8	T-complex protein 1 subunit eta (Fragment) OS=Bos taurus GN=CCT7 PE=3 SV=2	59656	303	10(6)	7(5)	0.38	16%	F1MWR8_uniprot
	Peptide	Unique	Matches	Modification	Observed	Mr(expt)	Mr(calc)	ppm	Miss	Score	Expect	Rank	Query
	-.PTPVILLK.E	U	1		440.7993	879.5840	879.5793	5.27	0	5	0.32	4	725
	K.NDSVVAGGGAIEMELSK.Y	U	3		838.9152	1675.8159	1675.8087	4.30	0	46	0.00048	1	9474
	K.MVVDAVMMLDDLLQLK.M	U	1		917.4841	1832.9537	1832.9450	4.76	0	76	5.9e-007	1	10916
	R.AIKNDSVVAGGGAIEMELSK.Y	U	1		995.0258	1988.0371	1988.0248	6.18	1	6	4.8	1	12141
	R.INALTAASEAACLIVSVDETIK.N	U	1		763.7413	2288.2022	2288.1933	3.86	0	87	3.9e-008	1	14382
	R.INALTAASEAACLIVSVDETIK.N	U	1		1145.1089	2288.2032	2288.1933	4.33	0	(69)	2.5e-006	1	14383
	R.VHTVEDYQAIVDAEWNILYDK.L	U	1		841.0833	2520.2281	2520.2173	4.30	0	79	2.3e-007	1	15707
	R.INALTAASEAACLIVSVDETIKNPR.S	U	1		886.1458	2655.4156	2655.3901	9.60	1	71	8.8e-007	1	16328
P68103	Elongation factor 1-alpha 1 OS=Bos taurus GN=EEF1A1 PE=1 SV=1	50451	300	16(11)	6(6)	0.66	21%	P68103_uniprot
	Peptide	Unique	Matches	Modification	Observed	Mr(expt)	Mr(calc)	ppm	Miss	Score	Expect	Rank	Query
	R.LPLQDVYK.I		2		488.2808	974.5470	974.5437	3.44	0	46	0.00058	1	1284
	K.IGGIGTVPVGR.V		2		513.3113	1024.6081	1024.6030	5.05	0	36	0.0018	1	1765
	R.EHALLAYTLGVK.Q		3		657.8757	1313.7368	1313.7343	1.88	0	51	0.00017	1	5363
	K.THINIVVIGHVDSGK.S	U	5		794.9470	1587.8794	1587.8733	3.82	0	32	0.011	1	8593
	R.VETGVLKPGMVVTFAPVNVTTEVK.S	U	1		839.1358	2514.3856	2514.3768	3.49	0	55	1.8e-005	1	15682
	K.NMITGTSQADCAVLIVAAGVGEFEAGISK.N	U	1		1455.2249	2908.4351	2908.4310	1.41	0	76	4.8e-007	1	17530
	K.NMITGTSQADCAVLIVAAGVGEFEAGISK.N	U	1		970.4919	2908.4538	2908.4310	7.83	0	(69)	2.5e-006	1	17531
	K.N->M<-ITGTSQADCAVLIVAAGVGEFEAGISK.N	U	1	Oxidation (M)	975.8231	2924.4475	2924.4260	7.38	0	(67)	3.1e-006	1	17615
P28800	Alpha-2-antiplasmin OS=Bos taurus GN=SERPINF2 PE=1 SV=2	54961	298	16(9)	10(7)	0.59	25%	P28800_uniprot
	Peptide	Unique	Matches	Modification	Observed	Mr(expt)	Mr(calc)	ppm	Miss	Score	Expect	Rank	Query
	K.LPPLSLLK.L	U	4		440.7993	879.5840	879.5793	5.29	0	44	4e-005	1	725
	K.GEDLANINR.W	U	1		501.2565	1000.4985	1000.4937	4.76	0	39	0.0021	1	1536
	K.LSPTPEQTR.R	U	1		514.7725	1027.5305	1027.5298	0.65	0	24	0.056	1	1792
	R.GDKPFDPDLK.L	U	1		566.2890	1130.5634	1130.5608	2.35	0	13	0.92	1	2952
	R.SKFDPNLTQR.G	U	2		603.3195	1204.6245	1204.6200	3.70	1	34	0.011	1	3900
	R.LCQDLGPGAFR.L	U	1		617.3080	1232.6015	1232.5972	3.51	0	35	0.0063	1	4138
	K.EVLHADSGPCLPHLLSR.L	U	1		950.9938	1899.9731	1899.9625	5.59	0	11	1.4	1	11436
	R.LKEVLHADSGPCLPHLLSR.L	U	2		714.7252	2141.1538	2141.1415	5.75	1	14	0.58	1	13295
	K.YQLDLVATLSQLGLQELFQAPDLR.G	U	1		1366.2417	2730.4688	2730.4592	3.53	0	127	1.9e-012	1	16744
	K.YQLDLVATLSQLGLQELFQAPDLR.G	U	1		911.1652	2730.4737	2730.4592	5.29	0	(89)	1.4e-008	1	16745
	K.IEDFLSDLPDDTVLLLLNAIHFQGFWR.S	U	1		1063.2209	3186.6410	3186.6390	0.64	0	45	0.00047	1	18266
Q0VCM5	Inter-alpha-trypsin inhibitor heavy chain H1 OS=Bos taurus GN=ITIH1 PE=2 SV=1	101686	286	19(11)	14(9)	0.33	19%	Q0VCM5_uniprot
F1MMP5	Inter-alpha-trypsin inhibitor heavy chain H1 OS=Bos taurus GN=ITIH1 PE=4 SV=1	101687	286	19(11)	14(9)		19%	F1MMP5_uniprot
	Peptide	Unique	Matches	Modification	Observed	Mr(expt)	Mr(calc)	ppm	Miss	Score	Expect	Rank	Query
	R.MKLEGQEK.A	U	1		481.7529	961.4912	961.4902	1.05	1	18	0.41	1	1150
	R.LTYEEVLR.R	U	1		511.7817	1021.5489	1021.5444	4.39	0	25	0.059	1	1736
	K.LMQYDIVIK.V	U	1		561.8184	1121.6222	1121.6154	5.99	0	15	0.49	1	2816
	K.EVSFNVEIPK.T	U	2		581.3135	1160.6124	1160.6077	4.03	0	33	0.014	1	3278
	R.KLDVEASFLPK.E	U	2		623.8578	1245.7011	1245.6969	3.44	1	18	0.32	1	4320
	R.KLMQYDIVIK.V	U	1		625.8654	1249.7162	1249.7104	4.61	1	13	0.53	1	4371
	R.KAAISGENAGLVR.A	U	1		643.3630	1284.7114	1284.7150	-2.77	1	25	0.067	1	4943
	R.MAVDAAVDGVVIR.S	U	1		658.3650	1314.7154	1314.6966	14.3	0	66	5.5e-006	1	5383
	K.GSLVQASPANLEAAR.N	U	2		742.3979	1482.7812	1482.7790	1.49	0	52	0.00013	1	7565
	K.QYYEGSEIMVAGR.I	U	2		751.8534	1501.6923	1501.6871	3.49	0	36	0.0033	1	7774
	R.LWAYLTIQELLAK.R	U	1		781.4559	1560.8972	1560.8915	3.63	0	66	1.7e-006	1	8348
	R.FAHYIITSQVVNSADTAK.E	U	2		983.0103	1964.0061	1964.0003	2.92	0	109	2.7e-010	1	11958
	K.TAFISDFAITADENAFTGDIK.D	U	1		1124.0485	2246.0824	2246.0743	3.59	0	27	0.034	1	14057
	R.IYEDHDATQQLQGFYEQVANPLLR.D	U	1		950.1373	2847.3902	2847.3828	2.60	0	58	2.7e-005	1	17313
Q3SZR3	Alpha-1-acid glycoprotein OS=Bos taurus GN=ORM1 PE=2 SV=1	23453	250	10(8)	7(5)	1.23	35%	Q3SZR3_uniprot
Q5GN72	Alpha-1-acid glycoprotein OS=Bos taurus GN=agp PE=2 SV=2	23429	250	10(8)	7(5)		35%	Q5GN72_uniprot
	Peptide	Unique	Matches	Modification	Observed	Mr(expt)	Mr(calc)	ppm	Miss	Score	Expect	Rank	Query
	K.WFYIGSAFR.N	U	1		573.7920	1145.5694	1145.5658	3.16	0	30	0.025	1	3131
	R.AIQAAFFYLEPR.H	U	2		713.3819	1424.7492	1424.7452	2.83	0	94	9.6e-009	1	6730
	K.VESDREHFVDLLLSK.H	U	2		893.9721	1785.9297	1785.9261	2.00	1	51	0.00018	1	10500
	K.VESDREHFVDLLLSK.H	U	1		596.3176	1785.9311	1785.9261	2.78	1	(28)	0.035	1	10501
	K.CIGIQESEIIYTDEK.K	U	1		899.4384	1796.8621	1796.8502	6.65	0	1	15	1	10610
	K.CIGIQESEIIYTDEKK.D	U	1		963.4818	1924.9489	1924.9452	1.97	1	37	0.0041	1	11638
	K.NVGVSFYADKPEVTQEQK.K	U	1		1020.0097	2038.0048	2038.0007	2.02	0	74	7.3e-007	1	12525
	K.NVGVSFYADKPEVTQEQKK.E	U	1		723.0420	2166.1041	2166.0957	3.90	1	12	1.4	1	13475
A3KMV5	Ubiquitin-like modifier-activating enzyme 1 OS=Bos taurus GN=UBA1 PE=2 SV=1	118839	240	16(8)	11(6)	0.24	19%	A3KMV5_uniprot
	Peptide	Unique	Matches	Modification	Observed	Mr(expt)	Mr(calc)	ppm	Miss	Score	Expect	Rank	Query
	R.QFLFRPWDVTK.L	U	1		718.8896	1435.7647	1435.7612	2.45	0	4	7.3	1	6891
	K.YFLVGAGAIGCELLK.N	U	1		805.9373	1609.8601	1609.8538	3.91	0	56	4.9e-005	1	8813
	R.LAGTQPLEVLEAVQR.S	U	1		812.4581	1622.9017	1622.8992	1.57	0	7	2.9	1	8964
	K.NFPNAIEHTLQWAR.D	U	1		848.9312	1695.8477	1695.8481	-0.22	0	20	0.19	1	9661
	K.VLGPYTFSICDTSNFSDYIR.G	U	1		1178.0533	2354.0921	2354.0889	1.37	0	105	4.1e-010	1	14837
	K.AVTLHDQGTAQWADLSSQFYLR.E	U	1		836.4152	2506.2238	2506.2241	-0.10	0	38	0.0031	1	15622
	R.ALVLELCCNDESGEDVEVPYVR.Y	U	2		1283.5995	2565.1844	2565.1727	4.57	0	48	0.00019	1	15959
	R.ALVLELCCNDESGEDVEVPYVR.Y	U	3		856.0695	2565.1867	2565.1727	5.47	0	(36)	0.0034	1	15960
	K.IHVSDQELQSANASVDDSRLEELK.A	U	1		895.1136	2682.3189	2682.3096	3.47	1	30	0.021	1	16493
	K.AVTLHDQGTAQWADLSSQFYLREEDIGK.N	U	1		1060.1915	3177.5528	3177.5367	5.06	1	58	2.4e-005	1	18255
	K.AVTLHDQGTAQWADLSSQFYLREEDIGK.N	U	1		795.3965	3177.5568	3177.5367	6.33	1	(12)	1.1	1	18256
	K.NFA->M<-IGLGCAEDGEIVVTD->M<-DTIEKSNLNR.Q	U	1	2 Oxidation (M)	1115.5242	3343.5507	3343.5370	4.08	1	0	10	1	18571
	R.HQYYNQEWTLWDRFEVQGLQPNGEEMTLK.Q	U	1		1213.9006	3638.6801	3638.6888	-2.41	1	12	0.49	1	18997
P01966	Hemoglobin subunit alpha OS=Bos taurus GN=HBA PE=1 SV=2	15175	234	13(7)	7(6)	3.10	66%	P01966_uniprot
	Peptide	Unique	Matches	Modification	Observed	Mr(expt)	Mr(calc)	ppm	Miss	Score	Expect	Rank	Query
	R.->M<-FLSFPTTK.T	U	1	Oxidation (M)	544.2812	1086.5478	1086.5420	5.38	0	42	0.0013	1	2306
	K.LRVDPVNFK.L	U	1		544.3187	1086.6228	1086.6186	3.86	1	6	4.1	1	2311
	M.VLSAADKGNVK.A	U	1		551.3175	1100.6204	1100.6190	1.35	1	31	0.019	1	2468
	K.FLANVSTVLTSK.Y	U	2		640.3695	1278.7245	1278.7184	4.78	0	57	2.3e-005	1	4858
	K.VGGHAAEYGAEALER.M	U	1		510.5838	1528.7295	1528.7270	1.63	0	(10)	1.8	1	7980
	K.VGGHAAEYGAEALER.M	U	1		765.3729	1528.7312	1528.7270	2.73	0	32	0.01	1	7981
	K.TYFPHFDLSHGSAQVK.G	U	2		917.4553	1832.8961	1832.8846	6.27	0	70	2e-006	1	10915
	K.AVEHLDDLPGALSELSDLHAHK.L	U	1		1184.1036	2366.1927	2366.1866	2.58	0	(24)	0.093	1	14934
	K.AVEHLDDLPGALSELSDLHAHK.L	U	1		592.5562	2366.1955	2366.1866	3.75	0	(24)	0.088	1	14935
	K.AVEHLDDLPGALSELSDLHAHK.L	U	2		789.7392	2366.1958	2366.1866	3.87	0	80	2.1e-007	1	14936
Q3SZV7	Hemopexin OS=Bos taurus GN=HPX PE=2 SV=1	52974	231	16(8)	13(6)	0.53	32%	Q3SZV7_uniprot
	Peptide	Unique	Matches	Modification	Observed	Mr(expt)	Mr(calc)	ppm	Miss	Score	Expect	Rank	Query
	R.YYCFR.G	U	1		404.6770	807.3394	807.3374	2.48	0	17	0.14	1	267
	R.DGWHSWR.I	U	1		472.2145	942.4144	942.4097	5.05	0	10	0.47	1	1033
	K.TKDLPQAQR.M	U	1		528.7935	1055.5724	1055.5723	0.02	1	39	0.0028	1	2045
	K.DAPSPVDAAFR.Y	U	1		573.2852	1144.5558	1144.5513	3.92	0	25	0.064	1	3128
	R.DYFMSCPNR.G	U	1		595.2437	1188.4727	1188.4692	2.98	0	37	0.00027	1	3656
	R.MNSLLGCAPHQHS.-	U	1		726.3320	1450.6495	1450.6445	3.42	0	7	1.8	1	7145
	R.WKDAPSPVDAAFR.Y	U	3		730.3728	1458.7310	1458.7256	3.77	1	47	0.00043	1	7255
	K.FWVYPPEKGEEYPK.L	U	1		884.9337	1767.8529	1767.8508	1.18	1	6	5.5	1	10379
	K.FPGIPFPLDAAVECHR.G	U	1		913.4591	1824.9037	1824.8981	3.03	0	68	3.3e-006	1	10871
	R.LDLNLGAQATWTELPWLHTK.V	U	1		769.7434	2306.2084	2306.2059	1.08	0	60	1.5e-005	1	14516
	R.IEHLWPQGPSTVDAAFLWDK.K	U	1		770.7267	2309.1582	2309.1481	4.39	0	69	2.7e-006	1	14544
	R.IEHLWPQGPSTVDAAFLWDK.K	U	1		1155.5879	2309.1612	2309.1481	5.70	0	(35)	0.0075	1	14545
	R.APELGHGVEGGNVAKPDPEVTER.C	U	1		786.7278	2357.1617	2357.1611	0.23	0	22	0.11	1	14851
	R.IEHLWPQGPSTVDAAFLWDKK.L	U	1		813.4263	2437.2570	2437.2430	5.73	1	4	7.2	1	15329
B8Y9S9	Embryo-specific fibronectin 1 transcript variant OS=Bos taurus GN=FN1 PE=2 SV=1	265798	214	29(13)	20(12)	0.16	12%	B8Y9S9_uniprot
	Peptide	Unique	Matches	Modification	Observed	Mr(expt)	Mr(calc)	ppm	Miss	Score	Expect	Rank	Query
	K.YEKPGSPPR.E	U	2		515.7695	1029.5245	1029.5243	0.18	0	28	0.043	1	1803
	R.VGDTYERPK.D	U	1		532.7724	1063.5302	1063.5298	0.41	0	42	0.0018	1	2137
	R.STTPDITGYR.I	U	1		555.7767	1109.5388	1109.5353	3.14	0	24	0.061	1	2604
	R.DLQFVEVTDVK.I	U	1		646.8405	1291.6663	1291.6660	0.27	0	28	0.039	1	5038
	R.ESKPLTAQQATK.L	U	1		651.3560	1300.6975	1300.6987	-0.90	0	9	3	1	5168
	K.LGVRPSQGGEAPR.E	U	1		662.3597	1322.7049	1322.7055	-0.42	0	24	0.066	1	5532
	K.IHLYTLNDNAR.S	U	1		665.3514	1328.6882	1328.6837	3.42	0	37	0.0045	1	5599
	R.VPGTSASATLTGLTR.G	U	1		716.3950	1430.7755	1430.7729	1.80	0	31	0.018	1	6813
	R.SYTITGLQPGTDYK.I	U	2		772.3885	1542.7624	1542.7566	3.78	0	28	0.027	1	8159
	R.VDVIPVNLPGEHGQR.L	U	2		815.4427	1628.8708	1628.8635	4.52	0	16	0.53	1	9024
	R.VDVIPVNLPGEHGQR.L	U	1		543.9647	1628.8722	1628.8635	5.33	0	(15)	0.64	1	9025
	R.NLQPGSEYAVSLVAVK.G	U	2		837.9593	1673.9040	1673.8988	3.11	0	23	0.097	1	9454
	R.HTSLQTTSAGSGSFTDVR.T	U	1		926.4501	1850.8856	1850.8759	5.23	0	1	15	1	11057
	R.VTWAPPSSIELTNLLVR.Y	U	1		948.5319	1895.0493	1895.0516	-1.24	0	33	0.0059	1	11408
	R.SSPVVIDASTAIDAPSNLR.F	U	1		638.3392	1911.9959	1911.9902	2.98	0	(3)	10	1	11537
	R.SSPVVIDASTAIDAPSNLR.F	U	2		957.0077	1912.0009	1911.9902	5.64	0	78	3.4e-007	1	11538
	R.FLATTPNSLLVSWQPPR.A	U	1		964.0283	1926.0420	1926.0363	2.93	0	23	0.091	1	11646
	K.EESLPLVGQQSTVSDVPR.D	U	2		971.0033	1939.9920	1939.9851	3.59	0	9	2.5	1	11780
	R.NTFAEVTGLSPGVTYHFK.V	U	1		984.4999	1966.9853	1966.9789	3.27	0	35	0.0067	1	11983
	K.GLRPGVVYEGQLISVQHYGQR.E	U	1		786.0934	2355.2585	2355.2448	5.83	0	41	0.0014	1	14846
	K.DDKESVPISDTIIPAVPPPTDLR.F	U	2		825.7778	2474.3115	2474.2904	8.51	1	31	0.011	1	15487
	R.TEIDKPSQMQVTDVQDNSISVR.W	U	1		830.7447	2489.2124	2489.2068	2.26	0	17	0.33	1	15551
F1MKS5	Histidine-rich glycoprotein OS=Bos taurus GN=HRG PE=4 SV=2	61504	213	8(5)	7(5)	0.30	15%	F1MKS5_uniprot
Q9BGU1	Histidine-rich glycoprotein OS=Bos taurus GN=BTHRG PE=2 SV=1	62708	213	8(5)	7(5)		15%	Q9BGU1_uniprot
	Peptide	Unique	Matches	Modification	Observed	Mr(expt)	Mr(calc)	ppm	Miss	Score	Expect	Rank	Query
	K.FLHISK.F		1		372.7244	372.7244	743.4343	1.76	0	10	2.9	2	63
	R.RPSETVIGQCK.V	U	1		637.8293	1273.6441	1273.6449	-0.56	0	51	0.00022	1	4753
	R.WDGYLFQLLR.V	U	1		655.8502	1309.6858	1309.6819	2.95	0	42	0.0014	1	5301
	K.DIVTNCEVFNLK.E		2		726.3684	1450.7223	1450.7126	6.65	0	19	0.31	1	7157
	K.VIAITLLAGPEDLR.V		1		740.9430	1479.8714	1479.8661	3.63	0	76	1.5e-007	1	7520
	R.GGEGTSYFLDFSVR.N		1		767.8658	1533.7171	1533.7100	4.65	0	78	2.9e-007	1	8022
	R.ADLFYDVEASDLETPK.D		1		906.9311	1811.8476	1811.8465	0.62	0	59	2.1e-005	1	10769
Q8SPJ1	Junction plakoglobin OS=Bos taurus GN=JUP PE=2 SV=1	82510	206	18(7)	13(6)	0.31	22%	Q8SPJ1_uniprot
	Peptide	Unique	Matches	Modification	Observed	Mr(expt)	Mr(calc)	ppm	Miss	Score	Expect	Rank	Query
	K.->M<-VPLLNK.N	U	1	Oxidation (M)	415.7446	829.4746	829.4731	1.81	0	2	24	1	339
	R.LNYGIPAIVK.L	U	3		544.3312	1086.6478	1086.6437	3.77	0	38	0.0019	1	2313
	K.AA->M<-IVNQLSK.K	U	1	Oxidation (M)	545.8016	1089.5886	1089.5852	3.10	0	18	0.46	1	2353
	R.ISEDKNPDYR.K	U	1		618.7958	1235.5770	1235.5782	-0.97	1	68	1.9e-006	1	4186
	R.VSVELTNSLFK.H	U	1		618.8484	1235.6822	1235.6761	4.92	0	11	1.3	1	4191
	K.LLNDEDPVVVTK.A	U	1		671.3731	1340.7315	1340.7188	9.55	0	45	0.0005	1	5761
	R.HPEAE->M<-AQNSVR.L	U	1	Oxidation (M)	692.8182	1383.6219	1383.6201	1.33	0	32	0.0066	1	6220
	R.AL->M<-GSPQLVAAVVR.T	U	1	Oxidation (M)	714.4101	1426.8056	1426.7966	6.33	0	12	0.97	1	6750
	K.LLNQPNQWPLVK.A	U	2		725.4174	1448.8203	1448.8140	4.36	0	15	0.36	1	7130
	R.HVAAGTQQPYTDGVR.M	U	1		800.3980	1598.7813	1598.7801	0.76	0	17	0.36	1	8698
	K.TLVTQNSGVEALIHAILR.A	U	1		645.7087	1934.1044	1934.0949	4.91	0	87	7.5e-009	1	11724
	K.SAIVHLINYQDDAELATR.A	U	1		1015.0244	2028.0341	2028.0276	3.23	0	(9)	2.8	1	12448
	K.SAIVHLINYQDDAELATR.A	U	2		677.0195	2028.0366	2028.0276	4.43	0	40	0.0024	1	12450
	R.NLALCPANHAPLQEAAVIPR.L	U	1		719.0554	2154.1443	2154.1367	3.48	0	21	0.14	1	13396
Q2KJF1	Alpha-1B-glycoprotein OS=Bos taurus GN=A1BG PE=1 SV=1	54091	201	10(7)	8(6)	0.43	22%	Q2KJF1_uniprot
	Peptide	Unique	Matches	Modification	Observed	Mr(expt)	Mr(calc)	ppm	Miss	Score	Expect	Rank	Query
	R.GVTFLLR.L	U	1		403.2515	804.4884	804.4858	3.32	0	15	0.26	1	255
	R.GAEEQLVPR.A	U	1		499.7687	997.5228	997.5192	3.58	0	57	3.4e-005	1	1505
	R.ALWTGALTPGR.D	U	2		571.8235	1141.6324	1141.6244	7.04	0	50	0.00022	1	3096
	R.FPLGPVTSTTR.G	U	1		588.3271	1174.6397	1174.6346	4.35	0	16	0.51	1	3452
	R.VLSPAGPEAQFELR.G	U	1		757.4084	1512.8022	1512.7936	5.69	0	72	1.2e-006	1	7866
	R.CEAEVPDVSFLLLR.A	U	1		824.4275	1646.8404	1646.8338	4.03	0	26	0.059	1	9215
	K.VLRPGSSASLTCVAPLSGVDFQLR.R	U	2		844.1229	2529.3468	2529.3374	3.71	0	24	0.054	1	15761
	R.LEGEDQFLEVAEAPEATQATFPVHR.A	U	1		928.7902	2783.3487	2783.3402	3.03	0	68	2.9e-006	1	17046
Q2KIS7	Tetranectin OS=Bos taurus GN=CLEC3B PE=2 SV=1	22586	193	7(5)	6(4)	1.00	35%	Q2KIS7_uniprot
	Peptide	Unique	Matches	Modification	Observed	Mr(expt)	Mr(calc)	ppm	Miss	Score	Expect	Rank	Query
	K.WFDKR.C	U	1		376.1986	750.3827	750.3813	1.90	1	13	0.68	1	77
	K.CFLAFVQAK.T	U	1		542.2892	1082.5638	1082.5583	5.10	0	34	0.0065	1	2244
	K.EQQALQTVCLK.G	U	1		659.3464	1316.6783	1316.6758	1.90	0	54	0.0001	1	5427
	K.TFHEASEDCISR.G	U	1		726.3192	1450.6237	1450.6147	6.25	0	17	0.13	1	7142
	K.TQLDSLAQEVALLK.E	U	1		764.9377	1527.8609	1527.8508	6.63	0	84	4.9e-008	1	7975
	R.GGTLGTPQTGSENDALYEYLR.Q	U	1		748.0242	2241.0507	2241.0549	-1.90	0	(36)	0.0038	1	14020
	R.GGTLGTPQTGSENDALYEYLR.Q	U	1		1121.5366	2241.0587	2241.0549	1.67	0	76	4e-007	1	14021
J9QDU2	Periostin variant 6 OS=Bos taurus PE=2 SV=1	84320	191	14(6)	10(6)	0.26	20%	J9QDU2_uniprot
	Peptide	Unique	Matches	Modification	Observed	Mr(expt)	Mr(calc)	ppm	Miss	Score	Expect	Rank	Query
	K.LILQNHILK.V	U	2		546.3520	1090.6895	1090.6862	3.04	0	29	0.0027	1	2364
	K.GFEPGVTNILK.T	U	2		587.8284	1173.6422	1173.6394	2.40	0	19	0.3	1	3442
	K.LLQEDTPVRK.I	U	1		599.8445	1197.6745	1197.6717	2.34	1	12	1.1	1	3789
	K.GVNDTLLVNELK.S	U	3		657.8755	657.8755	1313.7365	13.3	0	12	1.2	2	5361
	R.AAAITSDILETLGR.D	U	1		715.8989	1429.7832	1429.7776	3.87	0	86	5.3e-008	1	6795
	R.ISTTGGETEETLKK.L	U	1		747.3876	1492.7606	1492.7621	-0.98	1	55	6.4e-005	1	7674
	R.DGHFTLFAPTNEAFEK.L	U	1		912.4357	1822.8569	1822.8526	2.36	0	34	0.0077	1	10860
	R.GLESNVNVELLNALHSHMVNK.R	U	1		773.4053	2317.1940	2317.1848	3.95	0	9	2.3	1	14611
[truncated: 211 more rows]

## Sheet: (b)_CdSe-p-B
Accession	Description	Mass	Score	Matches	Sequences	emPAI	Coverage
Q2UVX4	Complement C3 OS=Bos taurus GN=C3 PE=1 SV=2	188675	5689	278(192)	100(88)	6.06	69%	Q2UVX4_uniprot
	Peptide	Unique	Matches	Modification	Observed	Mr(expt)	Mr(calc)	ppm	Miss	Score	Expect	Rank	Query
	K.FISHIK.C	U	1		372.7241	743.4337	743.4330	0.93	0	10	3.3	1	46
	K.VVPEGVR.V	U	2		378.2245	754.4345	754.4337	0.98	0	24	0.054	1	71
	K.ISYIIGK.D	U	1		397.2461	792.4776	792.4745	3.92	0	33	0.0019	1	172
	R.VGLVAVDK.G	U	2		400.7487	799.4829	799.4804	3.23	0	54	7.6e-005	1	186
	K.WLILEK.Q	U	3		401.2481	800.4817	800.4796	2.58	0	38	0.0044	1	192
	R.FYHPDK.E	U	1		403.6949	805.3752	805.3759	-0.82	0	8	3	1	215
	R.LPYSVVR.N	U	2		417.2504	832.4863	832.4807	6.76	0	15	0.4	1	294
	R.SVQLMEK.R		1		417.7239	833.4333	833.4317	1.92	0	29	0.035	1	297
	R.DGALELAR.S		1		422.7315	843.4485	843.4450	4.10	0	30	0.024	1	449
	R.WLNEQR.Y	U	2		423.2177	844.4209	844.4191	2.06	0	29	0.024	1	453
	R.VFTVDHK.L	U	2		423.2298	844.4450	844.4443	0.79	0	53	0.00014	1	455
	K.EVTLEDR.L	U	1		431.2207	860.4269	860.4239	3.44	0	32	0.016	1	500
	K.DLCETVK.W	U	1		432.7105	863.4065	863.4059	0.69	0	18	0.23	1	503
	K.LMNVFLK.D	U	1		432.7552	863.4959	863.4939	2.32	0	(19)	0.12	1	509
	R.KFISHIK.C	U	3		436.7716	871.5287	871.5280	0.82	1	36	0.0045	1	566
	K.L->M<-NVFLK.D	U	4	Oxidation (M)	440.7531	879.4916	879.4888	3.19	0	43	0.00068	1	648
	K.GVFVLNKK.N	U	2		452.7864	903.5581	903.5542	4.39	1	34	0.0018	1	747
	R.AILYNYR.E	U	2		456.7530	911.4914	911.4865	5.38	0	28	0.028	1	815
	R.DPLTITVR.T	U	6		457.7699	913.5253	913.5233	2.21	0	33	0.011	1	831
	K.LSINTQNK.R	U	1		459.2570	916.4994	916.4978	1.81	0	35	0.0096	1	856
	R->.<-QESLELIR.K	U	1	Gln->pyro-Glu (N-term Q)	485.7650	969.5154	969.5131	2.39	0	(16)	0.38	1	1088
	R.QESLELIR.K	U	2		494.2791	986.5436	986.5396	4.04	0	53	0.00014	1	1213
	R.SVQL->M<-EKR.M		1	Oxidation (M)	503.7656	1005.5167	1005.5277	-10.93	1	1	19	1	1370
	R.KIWDVVEK.A	U	3		508.7948	1015.5751	1015.5702	4.81	1	50	0.00021	1	1458
	R.ISLTHSLTR.V	U	2		514.3003	1026.5860	1026.5822	3.74	0	51	0.00012	1	1578
	K.GYTQQLAFR.Q	U	3		542.2850	1082.5555	1082.5509	4.27	0	59	2.2e-005	1	1972
	K.ADIGCTPGSGR.N	U	1		545.7512	1089.4878	1089.4873	0.41	0	47	0.00015	1	2057
	K.NTLIIYLDK.V	U	1		546.8199	1091.6252	1091.6226	2.38	0	40	0.00093	1	2094
	K.DSCMGTLVVK.N	U	2		555.2718	1108.5290	1108.5257	3.02	0	28	0.025	1	2275
	K.AGQYSSDLRK.C		1		562.7889	1123.5632	1123.5622	0.93	1	32	0.011	1	2504
	K.GSMILDICTK.Y	U	4		569.2884	1136.5622	1136.5570	4.63	0	36	0.006	1	2672
	K.RQESLELIR.K	U	3		572.3300	1142.6454	1142.6407	4.06	1	49	0.00029	1	2751
	K.RQESLELIR.K	U	1		381.8893	1142.6460	1142.6407	4.62	1	(9)	2.8	1	2753
	R.TKKDNIPEGR.Q	U	1		579.3175	1156.6204	1156.6200	0.38	2	22	0.15	1	2851
	K.DYDTTPPVVR.W	U	2		581.7928	1161.5710	1161.5666	3.79	0	41	0.0017	1	2903
	R.HQQTITIPAR.S	U	2		582.8307	1163.6468	1163.6411	4.92	0	57	3.2e-005	1	2928
	R.ILWESASLLR.S	U	3		594.3445	1186.6744	1186.6710	2.89	0	41	0.0017	1	3224
	R->.<-QVLLNGVQPSR.A	U	2	Gln->pyro-Glu (N-term Q)	597.3383	1192.6620	1192.6564	4.64	0	(42)	0.00092	1	3309
	R.VSIRPAPETVK.K	U	1		399.5721	1195.6945	1195.6925	1.71	0	(19)	0.11	1	3346
	R.VSIRPAPETVK.K	U	2		598.8552	1195.6958	1195.6925	2.77	0	48	0.00012	1	3347
	K.NRWEEPNQK.L	U	1		600.7917	1199.5688	1199.5683	0.44	1	36	0.0034	1	3383
	R.QVLLNGVQPSR.A	U	1		605.8507	1209.6869	1209.6830	3.22	0	43	0.00067	1	3535
	R.KGYTQQLAFR.Q	U	2		606.3323	1210.6500	1210.6458	3.44	1	63	9.3e-006	1	3550
	R.KGYTQQLAFR.Q	U	2		404.5576	1210.6509	1210.6458	4.21	1	(8)	2.6	1	3551
	K.AGDFLENHYR.E	U	1		611.2875	1220.5604	1220.5574	2.45	0	49	0.00018	1	3606
	R.YYTYMIMNK.G	U	3		613.7841	1225.5537	1225.5511	2.10	0	74	3.5e-007	1	3615
	R.YYTY->M<-IMNK.G	U	1	Oxidation (M)	621.7822	1241.5498	1241.5460	3.02	0	(43)	0.00039	1	3787
	R.YYTYMI->M<-NK.G	U	2	Oxidation (M)	621.7830	1241.5514	1241.5460	4.29	0	(46)	0.00022	1	3790
	R.LVAYYTLINAK.G	U	6		634.8677	1267.7208	1267.7176	2.54	0	69	1.4e-006	1	4144
	R.KDYDTTPPVVR.W	U	3		645.8387	1289.6628	1289.6616	0.96	1	58	4e-005	1	4462
	K.ACEPGVDYVYK.T	U	2		650.8001	1299.5855	1299.5805	3.86	0	32	0.0039	1	4588
	K.HHRPGQQITLK.I	U	4		438.9196	1313.7369	1313.7316	4.03	0	(15)	0.62	1	4806
	K.HHRPGQQITLK.I	U	1		657.8771	1313.7397	1313.7316	6.15	0	20	0.17	1	4811
	R.VPINDGNGEAILK.R	U	4		670.3665	1338.7184	1338.7143	3.03	0	101	1.3e-009	1	5181
	K.FYYIDDPDGLK.V	U	2		673.3228	1344.6309	1344.6238	5.33	0	49	0.00015	1	5263
	R.EVVADSVWVDVK.D	U	6		673.3565	1344.6985	1344.6926	4.40	0	83	1.4e-007	1	5278
	R.AQFILQGDACVK.A		4		675.3497	1348.6848	1348.6809	2.87	0	20	0.23	1	5337
	K.DICEAQVNSLGR.S	U	1		681.3317	1360.6488	1360.6405	6.09	0	61	1.9e-005	1	5513
	K.TIYTPGSTVLYR.V	U	2		685.8724	1369.7302	1369.7242	4.41	0	42	0.0013	1	5548
	R.SSVAVPYVIVPLK.I	U	2		686.4172	1370.8198	1370.8173	1.80	0	39	0.00076	1	5556
	K.AAVYNHFISDGVK.K	U	3		710.8672	1419.7198	1419.7147	3.64	0	84	9.1e-008	1	6020
	K.VSHTVEDCLSFK.V	U	2		711.3427	1420.6707	1420.6657	3.57	0	68	2.6e-006	1	6037
	K.VFALAANLIAIDSK.D	U	3		723.4230	1444.8315	1444.8289	1.78	0	81	6.6e-008	1	6385
	K.KRHQQTITIPAR.S	U	1		483.6210	1447.8412	1447.8372	2.77	2	16	0.16	1	6430
	K.GQGTLSVVTVYHAK.L	U	5		730.4013	1458.7879	1458.7831	3.33	0	86	6.1e-008	1	6553
	R.NYAGVFTDAGLTLK.T	U	3		735.3882	1468.7618	1468.7562	3.82	0	69	2.1e-006	1	6668
	K.ELNLDVSIQLPSR.N	U	1		742.4136	1482.8127	1482.8042	5.76	0	40	0.0018	1	6859
	R.VPINDGNGEAILKR.Q	U	1		499.2817	1494.8233	1494.8154	5.30	1	(10)	1.9	1	6971
	R.VPINDGNGEAILKR.Q	U	2		748.4190	1494.8233	1494.8154	5.31	1	88	2.5e-008	1	6972
	R.TLNPEHLGQGGVQR.E	U	3		753.3971	1504.7796	1504.7746	3.31	0	54	0.00012	1	7096
	R.TLNPEHLGQGGVQR.E	U	1		502.6007	1504.7804	1504.7746	3.82	0	(32)	0.016	1	7097
	R.DSNKNTLIIYLDK.V	U	1		768.9177	1535.8209	1535.8195	0.91	1	29	0.023	1	7341
	R.FYHPDKEDGMLSK.L	U	2		783.8691	1565.7237	1565.7184	3.39	1	34	0.0054	1	7714
	R.FYHPDKEDGMLSK.L	U	1		522.9158	1565.7255	1565.7184	4.51	1	(22)	0.095	1	7715
	K.FVTVVATFGNVQVEK.V	U	7		819.4514	1636.8881	1636.8825	3.46	0	85	5.3e-008	1	8514
	K.AFLDCCEYITQLR.Q		2		844.8948	1687.7750	1687.7698	3.08	0	96	2.5e-009	1	8984
	R.CAEENCFMHHTEK.E	U	1		564.8918	1691.6535	1691.6490	2.65	0	17	0.029	1	9021
	K.VYSYYNLDETCIR.F	U	2		848.3903	1694.7660	1694.7610	2.93	0	83	4.7e-008	1	9056
	K.VHQYFNVGLIQPGAVK.V	U	2		885.4896	1768.9646	1768.9624	1.20	0	66	3.8e-006	1	9838
	R.RPYTVAIAAYALALLGK.L	U	1		896.0344	1790.0543	1790.0454	4.97	0	43	0.00021	1	9995
	R.RPYTVAIAAYALALLGK.L	U	1		597.6921	1790.0546	1790.0454	5.14	0	(37)	0.00071	1	9996
	R.VELLYNPAFCSLATAK.K	U	3		898.9684	1795.9223	1795.9178	2.50	0	69	2.6e-006	1	10050
	R.TGIPIVTSPYQIHFTK.T	U	3		901.4993	1800.9840	1800.9774	3.64	0	(57)	3.5e-005	1	10116
	R.TGIPIVTSPYQIHFTK.T	U	2		601.3357	1800.9854	1800.9774	4.44	0	62	1e-005	1	10117
	R.SDLDDDIIPEEDIISR.S	U	3		922.9449	1843.8752	1843.8687	3.54	0	73	1e-006	1	10505
	R.VELKPGETLNVNFHLR.T	U	4		933.5176	1865.0207	1865.0159	2.58	0	73	5.7e-007	1	10666
	R.VELKPGETLNVNFHLR.T	U	4		622.6812	1865.0218	1865.0159	3.16	0	(72)	6.5e-007	1	10668
	R.VELKPGETLNVNFHLR.T	U	2		467.2629	1865.0227	1865.0159	3.61	0	(52)	6.6e-005	1	10672
	K.LYNVEATSYALLALLAR.K	U	1		941.0324	1880.0503	1880.0407	5.09	0	101	7.6e-010	1	10776
	K.LYNVEATSYALLALLAR.K	U	1		627.6908	1880.0506	1880.0407	5.25	0	(80)	9.6e-008	1	10777
	K.DSITTWEILAVSLSDKK.G	U	1		953.5154	1905.0163	1905.0095	3.59	1	75	4.9e-007	1	10967
	K.EYVLPSFEVQLEPEEK.F	U	2		645.9931	1934.9575	1934.9513	3.19	0	(14)	0.94	1	11201
	K.EYVLPSFEVQLEPEEK.F	U	3		968.4863	1934.9581	1934.9513	3.52	0	61	1.9e-005	1	11202
	R.SQFPESWLWTVIEDLK.Q		1		989.5074	1977.0002	1976.9884	6.00	0	93	1.2e-008	1	11515
	R.EKDVSLTAFVLIALHEAK.D	U	1		662.0425	1983.1056	1983.1040	0.79	1	(61)	6.9e-006	1	11550
	R.EKDVSLTAFVLIALHEAK.D	U	1		992.5613	1983.1081	1983.1040	2.06	1	74	3.7e-007	1	11551
	K.FYYIDDPDGLKVNIIAR.F	U	2		1006.5316	2011.0487	2011.0415	3.60	1	(54)	7.5e-005	1	11731
	K.FYYIDDPDGLKVNIIAR.F	U	2		671.3571	2011.0495	2011.0415	4.01	1	55	6.9e-005	1	11733
	K.VRVELLYNPAFCSLATAK.K	U	1		1026.5532	2051.0919	2051.0874	2.21	1	8	2.9	1	11975
	K.LEDDFDEYIMVIENIIK.S	U	1		1050.0228	2098.0311	2098.0180	6.25	0	51	0.00014	1	12242
	K.AYYEDSPQQVFSAEFEVK.E	U	2		712.9991	2135.9756	2135.9688	3.22	0	(30)	0.011	1	12585
	K.AYYEDSPQQVFSAEFEVK.E	U	4		1068.9955	2135.9764	2135.9688	3.59	0	104	4.6e-010	1	12586
	K.ILLQGTPVAQMTEDAIDGER.L	U	2		719.7025	2156.0855	2156.0783	3.34	0	76	4.7e-007	1	12728
	K.ILLQGTPVAQMTEDAIDGER.L	U	2		1079.0504	2156.0863	2156.0783	3.69	0	(75)	6.3e-007	1	12729
	R.EEVPAADLSDQVPDTESETK.I	U	1		720.6680	2158.9823	2158.9754	3.20	0	(17)	0.22	1	12746
	R.EEVPAADLSDQVPDTESETK.I	U	2		1080.4984	2158.9823	2158.9754	3.20	0	122	6.6e-012	1	12747
	K.ILLQGTPVAQ->M<-TEDAIDGER.L	U	2	Oxidation (M)	1087.0477	2172.0809	2172.0732	3.53	0	(37)	0.0049	1	12814
	K.ILLQGTPVAQ->M<-TEDAIDGER.L	U	1	Oxidation (M)	725.0344	2172.0813	2172.0732	3.69	0	(16)	0.57	1	12815
	K.KLEDDFDEYIMVIENIIK.S	U	1		1114.0675	2226.1204	2226.1129	3.37	1	91	1.9e-008	1	13258
	K.KLEDDFDEYIMVIENIIK.S	U	1		743.0475	2226.1206	2226.1129	3.46	1	(35)	0.0069	1	13259
	K.LLPVGQTVFITIETPDGIPVK.R	U	1		1119.1422	2236.2699	2236.2719	-0.91	0	95	1.4e-009	1	13338
	K.LLPVGQTVFITIETPDGIPVK.R	U	1		746.4341	2236.2806	2236.2719	3.89	0	(70)	3.9e-007	1	13339
	K.EGAHYLVWGVSSDLWGEKPK.I	U	2		753.3780	2257.1121	2257.1168	-2.05	0	(38)	0.0037	1	13521
	K.EGAHYLVWGVSSDLWGEKPK.I	U	1		1129.5673	2257.1200	2257.1168	1.42	0	50	0.0002	1	13522
	R.HIPVVTQGSNVQSLTQDDGVAK.L	U	3		1147.0956	2292.1766	2292.1710	2.44	0	110	2e-010	1	13736
	R.HIPVVTQGSNVQSLTQDDGVAK.L	U	5		765.0666	2292.1781	2292.1710	3.10	0	(66)	5.6e-006	1	13739
	K.LLPVGQTVFITIETPDGIPVKR.D	U	1		599.1020	2392.3791	2392.3730	2.55	1	(55)	1.1e-005	1	14411
	K.LLPVGQTVFITIETPDGIPVKR.D	U	2		798.4677	2392.3813	2392.3730	3.47	1	68	4.4e-007	1	14412
	K.LLPVGQTVFITIETPDGIPVKR.D	U	1		1197.1986	2392.3827	2392.3730	4.04	1	(62)	1.9e-006	1	14413
	R.EPGQDLVVLPLTITSDFIPSFR.L	U	1		1222.6628	2443.3111	2443.2999	4.60	0	69	1.6e-006	1	14655
	R.EPGQDLVVLPLTITSDFIPSFR.L	U	1		815.4444	2443.3114	2443.2999	4.70	0	(36)	0.0032	1	14656
	K.GICVADPYEVTVMQDFFIDLR.L	U	1		1244.5995	2487.1844	2487.1814	1.20	0	66	3.6e-006	1	14835
	K.GICVADPYEVTVMQDFFIDLR.L	U	1		830.0723	2487.1950	2487.1814	5.44	0	(59)	2.3e-005	1	14836
	K.LKEGAHYLVWGVSSDLWGEKPK.I	U	1		833.7746	2498.3020	2498.2958	2.48	1	2	9.9	1	14862
	K->.<-QVLSNENTQLNSNNGYLSTVTIK.I	U	1	Gln->pyro-Glu (N-term Q)	840.7623	2519.2652	2519.2504	5.88	0	(0)	19	1	14982
	K.QVLSNENTQLNSNNGYLSTVTIK.I	U	2		1269.1487	2536.2828	2536.2769	2.33	0	(35)	0.0073	1	15089
	K.QVLSNENTQLNSNNGYLSTVTIK.I	U	2		846.4350	2536.2832	2536.2769	2.48	0	59	3.3e-005	1	15090
	K->.<-QKPDGIFQEDGPVIHQEMIGGFR.D	U	2	Gln->pyro-Glu (N-term Q)	861.0917	2580.2532	2580.2431	3.89	0	(62)	1.2e-005	1	15320
	R.FLYGEQVDGTAFVIFGVQDGDRR.I	U	1		863.7667	2588.2782	2588.2660	4.70	1	17	0.39	1	15362
	K.QKPDGIFQEDGPVIHQEMIGGFR.D	U	3		866.7668	2597.2785	2597.2697	3.40	0	67	3.9e-006	1	15415
	K.QKPDGIFQEDGPVIHQEMIGGFR.D	U	2		650.3271	2597.2795	2597.2697	3.78	0	(25)	0.066	1	15417
	K.FFKPAMPFDLMVYVTNPDGSPAR.H	U	1		867.4286	2599.2639	2599.2603	1.38	0	(54)	8.8e-005	1	15426
	K.QKPDGIFQEDGPVIHQE->M<-IGGFR.D	U	1	Oxidation (M)	872.0981	2613.2724	2613.2646	2.99	0	(5)	6.5	1	15459
	K.FFKPAMPFDL->M<-VYVTNPDGSPAR.H	U	2	Oxidation (M)	872.7612	2615.2617	2615.2553	2.45	0	54	7e-005	1	15474
	R.TMQALPYNTQGNSNNYLHLSVPR.V	U	1		1309.6436	2617.2725	2617.2707	0.71	0	(1)	16	1	15490
	R.TMQALPYNTQGNSNNYLHLSVPR.V	U	2		873.4340	2617.2802	2617.2707	3.65	0	90	1.9e-008	1	15491
	R.T->M<-QALPYNTQGNSNNYLHLSVPR.V	U	2	Oxidation (M)	878.7645	2633.2718	2633.2656	2.34	0	(53)	8.6e-005	1	15570
	R.YYGGGYGSTQATFMVFQALAQYQK.D	U	1		893.7568	2678.2487	2678.2475	0.43	0	43	0.00057	1	15808
	K.SSQNQFGILTLSWNIPELVNMGVWK.I	U	1		1431.2434	2860.4723	2860.4582	4.93	0	27	0.027	1	16815
	R.QYREPGQDLVVLPLTITSDFIPSFR.L	U	1		1446.2676	2890.5206	2890.5229	-0.79	1	(1)	8.7	1	16896
	R.QYREPGQDLVVLPLTITSDFIPSFR.L	U	1		964.5192	2890.5357	2890.5229	4.42	1	66	2.9e-006	1	16898
	K.YLGDQDATMSILDISMMTGFSPDVEDLK.T	U	1		1546.7144	3091.4142	3091.4076	2.13	0	72	4.5e-007	1	17556
	K.YLGDQDATMSILDISMMTGFSPDVEDLK.T	U	1		1031.4830	3091.4273	3091.4076	6.36	0	(19)	0.12	1	17557
F1N1I6	Gelsolin OS=Bos taurus GN=GSN PE=4 SV=1	85976	4065	189(117)	44(38)	9.16	73%	F1N1I6_uniprot
	Peptide	Unique	Matches	Modification	Observed	Mr(expt)	Mr(calc)	ppm	Miss	Score	Expect	Rank	Query
	K.GGVASGFK.H	U	1		361.6959	721.3773	721.3759	2.01	0	11	1.5	1	15
	R.TPITVVK.Q	U	2		379.2454	756.4763	756.4745	2.30	0	31	0.014	1	79
	R.AVEVMPK.A	U	2		387.2162	772.4179	772.4153	3.35	0	47	0.00067	1	116
	K.MDAHPPR.L	U	2		412.1973	822.3800	822.3806	-0.80	0	31	0.0098	1	260
	R.LFACSNK.I	U	1		420.2079	838.4012	838.4007	0.55	0	40	0.001	1	317
	K.KGGVASGFK.H	U	2		425.7430	849.4713	849.4709	0.58	1	60	2.3e-005	1	484
	K.GIRDNER.S	U	1		430.2229	858.4312	858.4308	0.50	1	29	0.023	1	499
	K.TASDFISK.M	U	4		434.7251	867.4356	867.4338	2.07	0	48	0.00018	1	521
	K.TGALELLR.V	U	4		436.7647	871.5149	871.5127	2.56	0	(68)	4.6e-006	1	560
	R.LKATQVSK.G	U	1		437.7713	873.5280	873.5284	-0.35	1	39	0.0014	1	608
	R.RTPITVVK.Q	U	2		457.2961	912.5776	912.5757	2.14	1	23	0.055	1	822
	K.KMDAHPPR.L	U	3		476.2445	950.4745	950.4756	-1.19	1	(51)	0.00017	1	966
	K.K->M<-DAHPPR.L	U	1	Oxidation (M)	484.2431	966.4716	966.4705	1.11	1	62	1e-005	1	1064
	K.EPGLQIWR.V	U	5		499.7771	997.5396	997.5345	5.10	0	45	0.00045	1	1319
	R.YIETDPANR.D	U	2		539.7624	1077.5102	1077.5091	1.08	0	42	0.0011	1	1932
	K.RYIETDPANR.D	U	1		617.8123	1233.6100	1233.6102	-0.16	1	40	0.0024	1	3673
	K.AGKEPGLQIWR.V	U	3		627.8533	1253.6920	1253.6880	3.15	1	(49)	0.0002	1	3910
	K.AGKEPGLQIWR.V	U	3		418.9048	1253.6925	1253.6880	3.60	1	66	3.1e-006	1	3912
	K.HVVPNEVVVQR.L	U	2		425.9118	1274.7136	1274.7095	3.17	0	(47)	0.00029	1	4228
	K.HVVPNEVVVQR.L	U	6		638.3643	1274.7141	1274.7095	3.57	0	61	1.3e-005	1	4230
	R.LATPARPGATQAR.A	U	1		437.2490	1308.7251	1308.7262	-0.82	0	17	0.29	1	4753
	R.LATPARPGATQAR.A	U	1		655.3700	1308.7254	1308.7262	-0.58	0	(17)	0.31	1	4754
	K.AGALNSNDAFVLK.T	U	5		660.3536	1318.6927	1318.6881	3.51	0	74	9.8e-007	1	4892
	R.SEDCFILDHGK.D	U	2		440.8697	1319.5872	1319.5816	4.27	0	(16)	0.18	1	4907
	R.SEDCFILDHGK.D	U	6		660.8013	1319.5881	1319.5816	4.93	0	68	1.1e-006	1	4912
	R.YIETDPANRDR.R	U	1		675.3259	1348.6372	1348.6371	0.05	1	21	0.16	1	5330
	R.SEDCFILDHGKDGK.I	U	2		810.8691	1619.7237	1619.7250	-0.77	1	69	1.3e-006	1	8306
	K.DSQEEEKTEALTSAK.R	U	1		555.9327	1664.7762	1664.7740	1.30	1	(47)	0.00025	1	8767
	K.DSQEEEKTEALTSAK.R	U	2		833.3962	1664.7779	1664.7740	2.33	1	92	8.1e-009	1	8768
	R.EVQGFESATFLGYFK.S	U	2		861.9226	1721.8307	1721.8301	0.33	0	94	8e-009	1	9327
	K.TPSAAYLWVGAGASEAEK.T	U	14		904.4475	1806.8803	1806.8788	0.86	0	100	1.9e-009	1	10162
	K.TPSAAYLWVGAGASEAEK.T	U	2		603.3010	1806.8811	1806.8788	1.25	0	(36)	0.0046	1	10165
	R->.<-QTQVSVLPEGGETPLFK.Q	U	3	Gln->pyro-Glu (N-term Q)	906.9754	1811.9362	1811.9306	3.14	0	(55)	6.7e-005	1	10265
	R.QTQVSVLPEGGETPLFK.Q	U	7		915.4878	1828.9611	1828.9571	2.22	0	68	4.1e-006	1	10397
	R.VTEARPGSMVVEHPEFLK.A	U	2		1013.5283	2025.0420	2025.0353	3.27	0	(34)	0.0086	1	11836
	R.VTEARPGSMVVEHPEFLK.A	U	1		507.2689	2025.0463	2025.0353	5.43	0	(18)	0.3	1	11841
	R.VTEARPGSMVVEHPEFLK.A	U	2		676.0228	2025.0465	2025.0353	5.50	0	41	0.0017	1	11842
	R.VTEARPGS->M<-VVEHPEFLK.A	U	1	Oxidation (M)	681.3530	2041.0373	2041.0303	3.43	0	(7)	4.6	1	11922
	R.VTEARPGS->M<-VVEHPEFLK.A	U	1	Oxidation (M)	1021.5266	2041.0385	2041.0303	4.06	0	(2)	14	1	11923
	K.EPAHLMSLFGGKPMIIYR.G	U	1		1030.5491	2059.0836	2059.0747	4.33	0	(18)	0.33	1	12014
	K.EPAHLMSLFGGKP->M<-IIYR.G	U	1	Oxidation (M)	692.6990	2075.0753	2075.0696	2.75	0	(9)	2.8	1	12075
	K.EPAHLMSLFGGKP->M<-IIYR.G	U	1	Oxidation (M)	1038.5452	2075.0758	2075.0696	2.98	0	23	0.12	1	12076
	R.AQPVQVAEGSEPDSFWEALGGK.A	U	3		1151.5558	2301.0970	2301.0913	2.47	0	93	9.8e-009	1	13808
	R.AQPVQVAEGSEPDSFWEALGGK.A	U	2		768.0409	2301.1010	2301.0913	4.21	0	(85)	5.8e-008	1	13809
	R.DPDQTDGPGLSYLSSHIANVER.V	U	2		1186.0638	2370.1131	2370.1088	1.83	0	151	1e-014	1	14250
	R.DPDQTDGPGLSYLSSHIANVER.V	U	2		791.0468	2370.1186	2370.1088	4.14	0	(66)	4.1e-006	1	14254
	K.VSNGAGTMSVSLVADENPFAQGALR.S	U	2		1246.1182	2490.2218	2490.2173	1.80	0	90	1.9e-008	1	14845
	K.VSNGAGTMSVSLVADENPFAQGALR.S	U	1		831.0819	2490.2239	2490.2173	2.66	0	(49)	0.00024	1	14846
	K.VSNGAGT->M<-SVSLVADENPFAQGALR.S	U	2	Oxidation (M)	1254.1145	2506.2144	2506.2122	0.90	0	(42)	0.0011	1	14894
	K.VSNGAGT->M<-SVSLVADENPFAQGALR.S	U	2	Oxidation (M)	836.4137	2506.2193	2506.2122	2.82	0	(78)	3e-007	1	14895
	R.VPFDAATLHTSTAMAAQHGMDDDGR.G	U	3		872.3938	2614.1596	2614.1541	2.11	0	86	1.6e-008	1	15465
	R.VPFDAATLHTSTAMAAQHGMDDDGR.G	U	2		654.5481	2614.1633	2614.1541	3.54	0	(34)	0.003	1	15466
	R.VPFDAATLHTSTAMAAQHGMDDDGR.G	U	1		1308.0927	2614.1707	2614.1541	6.39	0	(4)	3.1	1	15470
	R.VPFDAATLHTSTA->M<-AAQHGMDDDGR.G	U	3	Oxidation (M)	877.7258	2630.1555	2630.1490	2.48	0	(56)	1.6e-005	1	15545
	K.FDLVPVPPNLYGDFFTGDAYVILK.T	U	3		1350.7089	2699.4032	2699.3887	5.35	0	(48)	0.00021	1	15947
	K.FDLVPVPPNLYGDFFTGDAYVILK.T	U	4		900.8096	2699.4069	2699.3887	6.73	0	53	6.2e-005	1	15948
	K.VPVDPATYGQFYGGDSYIILYNYR.H	U	1		1386.1690	2770.3233	2770.3279	-1.64	0	114	5.2e-011	1	16392
	K.VPVDPATYGQFYGGDSYIILYNYR.H	U	1		924.4515	2770.3328	2770.3279	1.77	0	(68)	2.3e-006	1	16393
	K.NWRDPDQTDGPGLSYLSSHIANVER.V	U	5		943.1200	2826.3382	2826.3321	2.14	1	103	6.9e-010	1	16674
	K.NWRDPDQTDGPGLSYLSSHIANVER.V	U	3		707.5924	2826.3403	2826.3321	2.89	1	(64)	5.7e-006	1	16677
	R.VEKFDLVPVPPNLYGDFFTGDAYVILK.T	U	2		1019.5435	3055.6087	3055.5947	4.60	1	43	0.00055	1	17492
	K.QGFEPPSFVGWFLGWDDNYWSVDPLDR.A	U	1		1615.2350	3228.4554	3228.4618	-1.97	0	(71)	5.3e-007	1	17838
	K.QGFEPPSFVGWFLGWDDNYWSVDPLDR.A	U	2		1077.1664	3228.4773	3228.4618	4.81	0	79	1.1e-007	1	17839
	R.VHVSEEGAEPEAMLEVLGPKPALPAGTEDTAK.E	U	4		818.9158	3271.6340	3271.6282	1.77	0	(51)	0.00013	1	17919
	R.VHVSEEGAEPEAMLEVLGPKPALPAGTEDTAK.E	U	4		1091.5520	3271.6342	3271.6282	1.83	0	68	2.7e-006	1	17920
	R.VHVSEEGAEPEA->M<-LEVLGPKPALPAGTEDTAK.E	U	2	Oxidation (M)	1096.8842	3287.6307	3287.6231	2.29	0	(9)	1.6	1	17940
	R.IEGSDKVPVDPATYGQFYGGDSYIILYNYR.H	U	1		1700.8269	3399.6392	3399.6299	2.74	1	(17)	0.29	1	18165
	R.IEGSDKVPVDPATYGQFYGGDSYIILYNYR.H	U	1		850.9177	3399.6418	3399.6299	3.48	1	(51)	0.00012	1	18166
	R.IEGSDKVPVDPATYGQFYGGDSYIILYNYR.H	U	1		1134.2223	3399.6450	3399.6299	4.45	1	87	2.8e-008	1	18167
	R.VHVSEEGAEPEAMLEVLGPKPALPAGTEDTAKEDAANR.K	U	4		982.9889	3927.9265	3927.9160	2.67	1	44	0.00045	1	18752
	R.VHVSEEGAEPEAMLEVLGPKPALPAGTEDTAKEDAANR.K	U	3		1310.3168	3927.9285	3927.9160	3.19	1	(8)	1.8	1	18755
	R.VHVSEEGAEPEAMLEVLGPKPALPAGTEDTAKEDAANR.K	U	2		786.5931	3927.9293	3927.9160	3.40	1	(16)	0.29	1	18757
	R.ATEVPVSWESFNNGDCFILDLGNDIYQWCGSSSNR.F	U	1		1346.6013	4036.7821	4036.7632	4.68	0	64	1.5e-006	1	18853
	R.VHVSEEGAEPEAMLEVLGPKPALPAGTEDTAKEDAANRK.L	U	3		1015.0120	4056.0187	4056.0109	1.93	2	(13)	0.52	1	18869
	R.VHVSEEGAEPEAMLEVLGPKPALPAGTEDTAKEDAANRK.L	U	4		812.2128	4056.0275	4056.0109	4.08	2	17	0.23	1	18870
	R.FVIEEVPGELMQEDLATDDVMLLDTWDQVFVWVGK.D	U	1		1356.3344	4065.9812	4065.9632	4.43	0	(43)	0.00063	1	18888
	R.FVIEEVPGELMQEDLATDDVMLLDTWDQVFVWVGK.D	U	1		1017.5042	4065.9877	4065.9632	6.04	0	55	4.3e-005	1	18889
	R.FVIEEVPGELMQEDLATDDV->M<-LLDTWDQVFVWVGK.D	U	1	Oxidation (M)	1361.6668	4081.9784	4081.9581	4.97	0	(27)	0.027	1	18900
	R->.<-QGQIIYNWQGAQSTQDEVAASAILTAQLDEELGGTPVQSR.V	U	1	Gln->pyro-Glu (N-term Q)	1419.3693	4255.0860	4255.0669	4.47	0	(23)	0.064	1	18966
	R.QGQIIYNWQGAQSTQDEVAASAILTAQLDEELGGTPVQSR.V	U	1		1069.0317	4272.0979	4272.0935	1.03	0	104	4.4e-010	1	18971
P02769	Serum albumin OS=Bos taurus GN=ALB PE=1 SV=4	71244	2925	162(102)	48(41)	10.91	73%	P02769_uniprot
	Peptide	Unique	Matches	Modification	Observed	Mr(expt)	Mr(calc)	ppm	Miss	Score	Expect	Rank	Query
	K.GACLLPK.I		2		379.7164	757.4183	757.4156	3.53	0	33	0.012	1	84
	K.LVTDLTK.V		3		395.2404	788.4662	788.4644	2.28	0	44	0.0008	1	156
	R.LSQKFPK.A		1		424.2557	846.4968	846.4963	0.57	1	33	0.0059	1	470
	R.LCVLHEK.T		2		449.7452	897.4758	897.4742	1.78	0	35	0.0057	1	708
	K.YLYEIAR.R		1		464.2525	926.4905	926.4861	4.73	0	17	0.29	1	861
	K.DLGEEHFK.G		1		487.7338	973.4531	973.4505	2.68	0	29	0.012	1	1131
	K.LVVSTQTALA.-		4		501.7967	1001.5789	1001.5757	3.17	0	19	0.19	1	1354
	K.QTALVELLK.H		3		507.8153	1013.6161	1013.6121	3.94	0	58	2.1e-005	1	1436
	R.NECFLSHK.D		1		517.7405	1033.4665	1033.4651	1.38	0	10	0.88	1	1627
	K->.<-QNCDQFEK.L		1	Gln->pyro-Glu (N-term Q)	526.2129	1050.4112	1050.4077	3.39	0	14	0.05	1	1744
	K.EACFAVEGPK.L		2		554.2623	1106.5100	1106.5066	3.03	0	49	0.00017	1	2238
	K.CCTESLVNR.R		2		569.7544	1137.4942	1137.4907	3.12	0	35	0.0016	1	2684
	K.KQTALVELLK.H		3		571.8633	1141.7121	1141.7070	4.46	1	65	1.1e-006	1	2740
	K.LVNELTEFAK.T		4		582.3211	1162.6277	1162.6234	3.70	0	71	1.4e-006	1	2915
	R.DTHKSEIAHR.F	U	1		597.3056	1192.5966	1192.5949	1.50	1	30	0.024	1	3287
	R.DTHKSEIAHR.F	U	1		398.5396	1192.5968	1192.5949	1.64	1	(24)	0.091	1	3288
	R.FKDLGEEHFK.G		4		625.3159	1248.6173	1248.6139	2.73	1	53	0.00011	1	3837
	R.FKDLGEEHFK.G		3		417.2132	1248.6179	1248.6139	3.19	1	(39)	0.0026	1	3838
	R.HPEYAVSVLLR.L		4		642.3619	1282.7093	1282.7034	4.66	0	36	0.0033	1	4371
	K.ECCDKPLLEK.S		1		646.3051	1290.5957	1290.5948	0.68	0	38	0.0018	1	4478
	K.HLVDEPQNLIK.Q		5		653.3644	1304.7143	1304.7088	4.21	0	73	8.4e-007	1	4684
	K.TVMENFVAFVDK.C	U	2		700.3525	1398.6904	1398.6853	3.62	0	(57)	3.6e-005	1	5827
	K.TV->M<-ENFVAFVDK.C	U	3	Oxidation (M)	708.3489	1414.6833	1414.6803	2.16	0	83	8e-008	1	5958
	K.SLHTLFGDELCK.V		3		710.3525	1418.6905	1418.6864	2.91	0	57	4.3e-005	1	6004
	K.SLHTLFGDELCK.V		1		473.9041	1418.6906	1418.6864	2.95	0	(21)	0.16	1	6005
	R.RHPEYAVSVLLR.L		13		720.4124	1438.8103	1438.8045	4.04	1	(61)	9.5e-006	1	6302
	R.RHPEYAVSVLLR.L		11		480.6109	1438.8109	1438.8045	4.46	1	73	5.3e-007	1	6306
	K.YICDNQDTISSK.L		2		722.3261	1442.6375	1442.6347	1.94	0	62	4.4e-006	1	6368
	K.TCVADESHAGCEK.S		1		732.2972	1462.5798	1462.5817	-1.28	0	72	1.2e-007	1	6588
	K.TCVADESHAGCEK.S		1		488.5342	1462.5809	1462.5817	-0.54	0	(20)	0.019	1	6589
	R.ETYGDMADCCEK.Q	U	1		739.7654	1477.5162	1477.5160	0.17	0	9	0.13	1	6768
	K.LGEYGFQNALIVR.Y	U	3		740.4042	1478.7938	1478.7881	3.81	0	98	3.3e-009	1	6797
	K.EYEATLEECCAK.D		3		751.8121	1501.6096	1501.6065	2.08	0	49	2.4e-005	1	7059
	K.VPQVSTPTLVEVSR.S		2		756.4270	1510.8394	1510.8355	2.60	0	55	4.4e-005	1	7160
	K.LKECCDKPLLEK.S		1		511.5991	1531.7755	1531.7738	1.13	1	(25)	0.076	1	7288
	K.LKECCDKPLLEK.S		2		766.8967	1531.7789	1531.7738	3.33	1	73	1.3e-006	1	7292
	K.LKHLVDEPQNLIK.Q		1		773.9539	1545.8933	1545.8878	3.52	1	34	0.0031	1	7485
	K.DDPHACYSTVFDK.L	U	3		777.8332	1553.6518	1553.6457	3.96	0	58	6.5e-006	1	7585
	K.DAFLGSFLYEYSR.R		2		784.3759	1566.7371	1566.7354	1.09	0	63	8.1e-006	1	7731
	K.LKPDPNTLCDEFK.A		4		788.8904	1575.7662	1575.7603	3.76	0	59	2.3e-005	1	7815
	R.KVPQVSTPTLVEVSR.S		3		547.3186	1638.9340	1638.9305	2.13	1	(58)	1.2e-005	1	8544
	R.KVPQVSTPTLVEVSR.S		4		820.4753	1638.9360	1638.9305	3.37	1	78	1.4e-007	1	8546
	R.MPCTEDYLSLILNR.L	U	1		575.6177	1723.8314	1723.8273	2.37	0	(23)	0.083	1	9344
	R.MPCTEDYLSLILNR.L	U	1		862.9232	1723.8319	1723.8273	2.66	0	(91)	1.4e-008	1	9345
	R.->M<-PCTEDYLSLILNR.L	U	1	Oxidation (M)	870.9199	1739.8252	1739.8222	1.69	0	92	8.9e-009	1	9557
	K.YNGVFQECCQAEDK.G		1		874.3622	1746.7098	1746.6978	6.89	0	8	0.16	1	9607
	R.RPCFSALTPDETYVPK.A		3		940.9672	1879.9198	1879.9138	3.16	0	40	0.0021	1	10768
	R.RPCFSALTPDETYVPK.A		3		627.6480	1879.9222	1879.9138	4.45	0	(25)	0.07	1	10771
	R.HPYFYAPELLYYANK.Y		1		944.9687	1887.9228	1887.9195	1.75	0	(43)	0.001	1	10845
	R.HPYFYAPELLYYANK.Y		2		630.3151	1887.9235	1887.9195	2.12	0	46	0.00056	1	10846
	R.NECFLSHKDDSPDLPK.L		1		951.4429	1900.8713	1900.8625	4.62	1	17	0.22	1	10929
	R.NECFLSHKDDSPDLPK.L		1		634.6316	1900.8729	1900.8625	5.48	1	(11)	1	1	10931
	K.LFTFHADICTLPDTEK.Q		4		954.4661	1906.9176	1906.9135	2.13	0	83	8.2e-008	1	10985
	K.LFTFHADICTLPDTEK.Q		3		636.6465	1906.9176	1906.9135	2.15	0	(68)	2.6e-006	1	10986
	K.CCAADDKEACFAVEGPK.L		2		643.2695	1926.7866	1926.7910	-2.30	1	(32)	0.0014	1	11135
	K.CCAADDKEACFAVEGPK.L		2		964.4092	1926.8038	1926.7910	6.64	1	47	7e-005	1	11139
	K.DAIPENLPPLTADFAEDK.D		1		978.4851	1954.9555	1954.9524	1.63	0	41	0.0014	1	11350
	K.LKPDPNTLCDEFKADEK.K		3		1010.4894	2018.9642	2018.9619	1.15	1	(9)	2.4	1	11796
	K.LKPDPNTLCDEFKADEK.K		3		673.9958	2018.9655	2018.9619	1.81	1	37	0.0037	1	11798
	R.RHPYFYAPELLYYANK.Y		1		512.0131	2044.0231	2044.0206	1.23	1	(23)	0.12	1	11939
	R.RHPYFYAPELLYYANK.Y		3		1023.0199	2044.0252	2044.0206	2.26	1	(41)	0.0016	1	11940
	R.RHPYFYAPELLYYANK.Y		1		682.3491	2044.0255	2044.0206	2.40	1	46	0.00061	1	11941
	K.DAIPENLPPLTADFAEDKDVCK.N		1		1229.5964	2457.1783	2457.1733	2.03	1	(5)	5.5	1	14700
	K.DAIPENLPPLTADFAEDKDVCK.N		3		820.0680	2457.1821	2457.1733	3.58	1	78	2.8e-007	1	14701
	K.GLVLIAFSQYLQQCPFDEHVK.L		2		831.4320	2491.2742	2491.2570	6.92	0	73	9.3e-007	1	14855
	K.GLVLIAFSQYLQQCPFDEHVK.L		1		1246.6467	2491.2789	2491.2570	8.80	0	(36)	0.0048	1	14856
	K.QEPERNECFLSHKDDSPDLPK.L		1		847.7305	2540.1696	2540.1601	3.72	2	18	0.18	1	15112
	K.SHCIAEVEKDAIPENLPPLTADFAEDKDVCK.N		1		1171.2305	3510.6696	3510.6647	1.40	2	25	0.04	1	18312
P81187	Complement factor B OS=Bos taurus GN=CFB PE=1 SV=2	86737	2897	158(99)	39(32)	5.64	54%	P81187_uniprot
	Peptide	Unique	Matches	Modification	Observed	Mr(expt)	Mr(calc)	ppm	Miss	Score	Expect	Rank	Query
	R.KAVYIK.N		2		361.2339	720.4532	720.4534	-0.22	1	44	9.7e-005	1	13
	K.YDLNAK.K	U	1		362.1875	722.3604	722.3599	0.70	0	42	0.0019	1	16
	K.EKHVFK.L	U	1		394.2265	786.4384	786.4388	-0.54	1	13	1.7	1	143
	R.KEWEVK.E	U	2		409.7246	817.4347	817.4334	1.65	1	27	0.069	1	254
	R.KVGSQYR.L	U	1		419.2328	836.4511	836.4504	0.78	1	12	0.88	1	309
	R.YLLDIGR.N	U	3		425.2470	848.4793	848.4756	4.43	0	42	0.0011	1	475
	K.EILFHPK.Y	U	2		442.2560	882.4974	882.4963	1.23	0	22	0.087	1	664
	K.ISVTRPSK.G	U	1		444.2693	886.5241	886.5236	0.54	0	32	0.016	1	680
	K.VASYGVKPK.Y	U	2		474.7796	947.5446	947.5440	0.61	0	46	0.00033	1	955
	R.VTYYCNR.G	U	1		488.2217	974.4288	974.4280	0.84	0	27	0.011	1	1139
	K.DVSEVVTPR.F	U	2		501.2686	1000.5226	1000.5189	3.69	0	58	3.8e-005	1	1350
	R.CYDGYTLR.G	U	2		524.2340	1046.4533	1046.4491	4.03	0	29	0.0096	1	1698
	K.LQNEDLGFL.-	U	2		524.7709	1047.5273	1047.5237	3.50	0	17	0.48	1	1711
	K.GDSGGPLIIHK.R	U	1		547.3060	1092.5974	1092.5928	4.24	0	74	6.9e-007	1	2110
	R.DALRAPGYEK.V	U	2		560.2941	1118.5736	1118.5720	1.43	1	31	0.018	1	2433
	K.RPQQVPGYAR.D	U	2		586.3211	1170.6277	1170.6258	1.61	0	45	0.00074	1	3017
	K.VKDVSEVVTPR.F	U	3		614.8496	1227.6847	1227.6823	1.92	1	60	1.9e-005	1	3622
	K.VKDVSEVVTPR.F	U	2		410.2355	1227.6847	1227.6823	1.92	1	(48)	0.00035	1	3623
	K.DIEALFVSESK.K	U	5		619.3213	1236.6280	1236.6238	3.45	0	52	0.00016	1	3730
	K.YGLVTYATEPK.V	U	5		621.3264	1240.6381	1240.6339	3.39	0	56	4.8e-005	1	3775
	K.EKLQNEDLGFL.-	U	2		653.3408	1304.6671	1304.6612	4.51	1	28	0.034	1	4674
	R.ALLEVYNMMSR.E	U	4		663.8323	1325.6501	1325.6471	2.25	0	64	7.1e-006	1	4999
	R.ALLEVYNM->M<-SR.E	U	12	Oxidation (M)	671.8317	1341.6489	1341.6421	5.10	0	(57)	2.8e-005	1	5234
	R.ALLEVYN->M<-->M<-SR.E	U	2	2 Oxidation (M)	679.8284	1357.6422	1357.6370	3.84	0	(21)	0.11	1	5461
	R.TLGLCGMVWEHK.D	U	1		477.5685	1429.6838	1429.6846	-0.59	0	(24)	0.071	1	6154
	R.TLGLCGMVWEHK.D	U	3		715.8502	1429.6858	1429.6846	0.80	0	62	1.2e-005	1	6158
	R.TLGLCG->M<-VWEHK.D	U	1	Oxidation (M)	723.8497	1445.6849	1445.6796	3.71	0	(30)	0.018	1	6395
	R.STGSWSTLQTQDR.K	U	3		733.8511	1465.6877	1465.6797	5.44	0	73	6.4e-007	1	6636
	K.RALLEVYNMMSR.E	U	1		494.9246	1481.7519	1481.7482	2.50	1	14	0.81	1	6844
	K.GIPEFYDYDVALVR.L	U	1		552.9481	1655.8225	1655.8195	1.82	0	(12)	1.2	1	8699
	K.GIPEFYDYDVALVR.L	U	2		828.9200	1655.8254	1655.8195	3.56	0	80	2e-007	1	8701
	R.STTCQQQMQELLPAK.D	U	3		881.9299	1761.8452	1761.8389	3.54	0	61	1.6e-005	1	9763
	R.STTCQQQ->M<-QELLPAK.D	U	1	Oxidation (M)	889.9249	1777.8353	1777.8339	0.81	0	(2)	9.9	1	9901
	R.DFHINLYQVLPWLK.E	U	1		893.4937	1784.9727	1784.9614	6.38	0	71	1.5e-006	1	9945
	R.DFHINLYQVLPWLK.E	U	1		595.9990	1784.9751	1784.9614	7.67	0	(37)	0.0034	1	9946
	R.FLCTGGVDPYADPNTCK.G	U	2		957.9247	1913.8349	1913.8288	3.20	0	75	1.7e-007	1	11038
	K.LQGMENLEDVFVQMLDESR.T	U	2		751.6924	2252.0555	2252.0453	4.52	0	(59)	1.7e-005	1	13468
	K.LQGMENLEDVFVQMLDESR.T	U	1		1127.0366	2252.0587	2252.0453	5.94	0	(111)	1.3e-010	1	13470
	K.LQG->M<-ENLEDVFVQMLDESR.T	U	1	Oxidation (M)	1135.0350	2268.0555	2268.0402	6.74	0	117	3e-011	1	13604
	K.LQG->M<-ENLEDVFVQMLDESR.T	U	1	Oxidation (M)	757.0262	2268.0567	2268.0402	7.27	0	(88)	2.5e-008	1	13605
	K.SSEADWVTDQLNQINYADHK.L	U	2		1167.5370	2333.0594	2333.0560	1.47	0	98	2e-009	1	14004
	K.SSEADWVTDQLNQINYADHK.L	U	4		778.6945	2333.0616	2333.0560	2.38	0	(75)	4.6e-007	1	14006
	K.AGQVLEYLCPSGFYPYPTQIR.T	U	1		820.4060	2458.1962	2458.1991	-1.18	0	(56)	4.6e-005	1	14714
	K.AGQVLEYLCPSGFYPYPTQIR.T	U	1		1230.1103	2458.2061	2458.1991	2.86	0	72	1.3e-006	1	14715
	K.YETTIRPICLPCTEGSIQALR.L	U	1		1239.6312	2477.2479	2477.2406	2.93	0	(17)	0.35	1	14794
	K.YETTIRPICLPCTEGSIQALR.L	U	3		826.7572	2477.2498	2477.2406	3.68	0	76	4.9e-007	1	14795
	K.LKYETTIRPICLPCTEGSIQALR.L	U	2		907.1505	2718.4297	2718.4197	3.69	1	(41)	0.0011	1	16054
	K.LKYETTIRPICLPCTEGSIQALR.L	U	2		680.6151	2718.4313	2718.4197	4.29	1	44	0.00052	1	16055
	R.HVIIIMTDGLHNMGGDPVTVIHDIR.Y	U	9		918.4816	2752.4229	2752.4153	2.76	0	68	2.5e-006	1	16276
	R.HVIIIMTDGLHNMGGDPVTVIHDIR.Y	U	9		689.1130	2752.4231	2752.4153	2.82	0	(62)	1.1e-005	1	16278
	R.HVIII->M<-TDGLHNMGGDPVTVIHDIR.Y	U	1	Oxidation (M)	923.8131	2768.4175	2768.4102	2.63	0	(31)	0.014	1	16365
	R.HVIIIMTDGLHN->M<-GGDPVTVIHDIR.Y	U	1	Oxidation (M)	554.6910	2768.4185	2768.4102	3.00	0	(29)	0.022	1	16368
	R.HVIIIMTDGLHN->M<-GGDPVTVIHDIR.Y	U	9	Oxidation (M)	693.1121	2768.4191	2768.4102	3.22	0	(46)	0.00042	1	16370
	R.HVIIIMTDGLHN->M<-GGDPVTVIHDIR.Y	U	10	Oxidation (M)	923.8142	2768.4208	2768.4102	3.82	0	(44)	0.00075	1	16373
	R.EDYLDIYVFGVGPLVNQENINALASK.K	U	1		1441.2407	2880.4669	2880.4545	4.30	0	93	9e-009	1	16868
	R.EDYLDIYVFGVGPLVNQENINALASK.K	U	2		961.1654	2880.4744	2880.4545	6.90	0	(85)	5.8e-008	1	16870
	R.STTCQQQMQELLPAKDIEALFVSESK.K	U	1		994.4929	2980.4568	2980.4521	1.54	1	78	3.5e-007	1	17265
	R.FLCTGGVDPYADPNTCKGDSGGPLIIHK.R	U	1		748.1152	2988.4316	2988.4110	6.88	1	1	12	1	17311
	R.STTCQQQ->M<-QELLPAKDIEALFVSESK.K	U	1	Oxidation (M)	999.8315	2996.4726	2996.4471	8.53	1	(14)	0.69	1	17335
	R.TRHVIIIMTDGLHNMGGDPVTVIHDIR.Y	U	3		602.9216	3009.5718	3009.5641	2.55	1	(44)	0.00056	1	17374
	R.TRHVIIIMTDGLHNMGGDPVTVIHDIR.Y	U	3		1004.1979	3009.5720	3009.5641	2.63	1	56	3.8e-005	1	17376
	R.TRHVIIIMTDGLHNMGGDPVTVIHDIR.Y	U	2		753.4054	3009.5925	3009.5641	9.44	1	(43)	0.00064	1	17382
	K.GHESCMGAIVSEYFVLTAAHCFTVDDEKHSIK.V	U	1		910.4244	3637.6684	3637.6640	1.22	1	(26)	0.025	1	18426
	K.GHESCMGAIVSEYFVLTAAHCFTVDDEKHSIK.V	U	1		1213.5647	3637.6723	3637.6640	2.28	1	65	3.2e-006	1	18427
Q27965	Heat shock 70 kDa protein 1B OS=Bos taurus GN=HSPA1B PE=2 SV=1	70470	2812	94(66)	19(12)	1.38	46%	Q27965_uniprot
Q27975	Heat shock 70 kDa protein 1A OS=Bos taurus GN=HSPA1A PE=1 SV=2	70500	2812	94(66)	19(12)		46%	Q27975_uniprot
	Peptide	Unique	Matches	Modification	Observed	Mr(expt)	Mr(calc)	ppm	Miss	Score	Expect	Rank	Query
	K.LLQDFFNGR.D	U	1		555.2894	1108.5643	1108.5665	-2.02	0	19	0.21	1	2279
	K.YKAEDEVQR.E		1		569.2801	1136.5456	1136.5462	-0.48	1	16	0.46	1	2668
	K.DAGVIAGLNVLR.I		3		599.3533	1196.6920	1196.6877	3.57	0	34	0.0044	1	3357
	K.NALESYAFNMK.S		2		644.3078	1286.6010	1286.5965	3.55	0	3	5.9	1	4419
	R.FEELCSDLFR.S		1		658.3096	1314.6047	1314.5914	10.1	0	13	0.43	1	4816
	K.AQIHDLVLVGGSTR.I	U	2		489.2779	1464.8119	1464.8049	4.81	0	(25)	0.045	1	6625
	K.AQIHDLVLVGGSTR.I	U	3		733.4135	1464.8123	1464.8049	5.09	0	61	1.1e-005	1	6626
	R.TTPSYVAFTDTER.L		1		744.3564	1486.6982	1486.6940	2.83	0	47	0.00029	1	6890
	K.AFYPEEISSMVLTK.M		1		807.9090	1613.8034	1613.8011	1.47	0	3	11	1	8236
	K.NQVALNPQNTVFDAK.R	U	2		829.9320	1657.8495	1657.8424	4.28	0	14	0.8	1	8718
	K.ATAGDTHLGGEDFDNR.L		1		838.3721	1674.7297	1674.7234	3.76	0	11	0.45	1	8880
	R.IINEPTAAAIAYGLDR.T		1		563.3049	1686.8930	1686.8940	-0.64	0	(13)	1.1	1	8971
	R.IINEPTAAAIAYGLDR.T		2		844.4565	1686.8984	1686.8940	2.59	0	82	1.2e-007	1	8972
	K.SINPDEAVAYGAAVQAAILMGDK.S		1		1152.5797	2303.1449	2303.1467	-0.80	0	117	3.3e-011	1	13818
	K.SINPDEAVAYGAAVQAAILMGDK.S		1		768.7228	2303.1467	2303.1467	-0.01	0	(97)	3.7e-009	1	13819
	R.GVPQIEVTFDIDANGILNVTATDK.S	U	13		1265.6570	2529.2994	2529.2963	1.24	0	92	1.4e-008	1	15023
	R.GVPQIEVTFDIDANGILNVTATDK.S	U	8		844.1102	2529.3089	2529.2963	4.98	0	(48)	0.00036	1	15028
	K.QTQIFTTYSDNQPGVLIQVYEGER.A		1		929.4653	2785.3742	2785.3559	6.56	0	30	0.017	1	16482
	R.NVLIFDLGGGTFDVSILTIDDGIFEVK.A	U	12		1449.2732	2896.5318	2896.5110	7.18	0	113	6.5e-011	1	16961
	R.NVLIFDLGGGTFDVSILTIDDGIFEVK.A	U	14		966.5187	2896.5342	2896.5110	8.00	0	(87)	2.2e-008	1	16962
	R.TLSSSTQASLEIDSLFEGIDFYTSITR.A	U	8		1491.2368	2980.4591	2980.4553	1.26	0	140	2.1e-013	1	17266
	R.TLSSSTQASLEIDSLFEGIDFYTSITR.A	U	9		994.4948	2980.4626	2980.4553	2.44	0	(77)	4.3e-007	1	17269
	K.RTLSSSTQASLEIDSLFEGIDFYTSITR.A	U	1		1046.5277	3136.5613	3136.5564	1.55	1	81	1.4e-007	1	17688
	K.SENVQDLLLLDVAPLSLGLETAGGVMTALIK.R	U	1		1060.9240	3179.7500	3179.7363	4.32	0	101	2.8e-010	1	17757
	K.SENVQDLLLLDVAPLSLGLETAGGV->M<-TALIK.R	U	1	Oxidation (M)	1066.2633	3195.7681	3195.7312	11.5	0	(48)	6e-005	1	17782
	K.SINPDEAVAYGAAVQAAILMGDKSENVQDLLLLDVAPLSLGLETAGGVMTALIK.R	U	1		1822.6333	5464.8781	5464.8725	1.03	1	(34)	0.0014	1	19471
	K.SINPDEAVAYGAAVQAAILMGDKSENVQDLLLLDVAPLSLGLETAGGVMTALIK.R	U	1		1093.9895	5464.9111	5464.8725	7.08	1	54	1.1e-005	1	19472
	K.SINPDEAVAYGAAVQAAILMGDKSENVQDLLLLDVAPLSLGLETAGGV->M<-TALIK.R	U	1	Oxidation (M)	1097.1880	5480.9036	5480.8674	6.61	1	(13)	0.14	1	19483
B0JYQ0	ALB protein OS=Bos taurus GN=ALB PE=2 SV=1	71244	2390	147(91)	43(37)	8.09	63%	B0JYQ0_uniprot
	Peptide	Unique	Matches	Modification	Observed	Mr(expt)	Mr(calc)	ppm	Miss	Score	Expect	Rank	Query
	K.GACLLPK.I		2		379.7164	757.4183	757.4156	3.53	0	33	0.012	1	84
	K.LVTDLTK.V		3		395.2404	788.4662	788.4644	2.28	0	44	0.0008	1	156
	R.LSQKFPK.A		1		424.2557	846.4968	846.4963	0.57	1	33	0.0059	1	470
	R.LCVLHEK.T		2		449.7452	897.4758	897.4742	1.78	0	35	0.0057	1	708
	K.YLYEIAR.R		1		464.2525	926.4905	926.4861	4.73	0	17	0.29	1	861
	K.DLGEEHFK.G		1		487.7338	973.4531	973.4505	2.68	0	29	0.012	1	1131
	K.LVVSTQTALA.-		4		501.7967	1001.5789	1001.5757	3.17	0	19	0.19	1	1354
	K.QTALVELLK.H		3		507.8153	1013.6161	1013.6121	3.94	0	58	2.1e-005	1	1436
	R.NECFLSHK.D		1		517.7405	1033.4665	1033.4651	1.38	0	10	0.88	1	1627
	K->.<-QNCDQFEK.L		1	Gln->pyro-Glu (N-term Q)	526.2129	1050.4112	1050.4077	3.39	0	14	0.05	1	1744
	K.EACFAVEGPK.L		2		554.2623	1106.5100	1106.5066	3.03	0	49	0.00017	1	2238
	K.CCTESLVNR.R		2		569.7544	1137.4942	1137.4907	3.12	0	35	0.0016	1	2684
	K.KQTALVELLK.H		3		571.8633	1141.7121	1141.7070	4.46	1	65	1.1e-006	1	2740
	K.LVNELTEFAK.T		4		582.3211	1162.6277	1162.6234	3.70	0	71	1.4e-006	1	2915
	R.FKDLGEEHFK.G		4		625.3159	1248.6173	1248.6139	2.73	1	53	0.00011	1	3837
	R.FKDLGEEHFK.G		3		417.2132	1248.6179	1248.6139	3.19	1	(39)	0.0026	1	3838
	R.HPEYAVSVLLR.L		4		642.3619	1282.7093	1282.7034	4.66	0	36	0.0033	1	4371
	K.ECCDKPLLEK.S		1		646.3051	1290.5957	1290.5948	0.68	0	38	0.0018	1	4478
	K.HLVDEPQNLIK.Q		5		653.3644	1304.7143	1304.7088	4.21	0	73	8.4e-007	1	4684
	K.SLHTLFGDELCK.V		3		710.3525	1418.6905	1418.6864	2.91	0	57	4.3e-005	1	6004
	K.SLHTLFGDELCK.V		1		473.9041	1418.6906	1418.6864	2.95	0	(21)	0.16	1	6005
	R.RHPEYAVSVLLR.L		13		720.4124	1438.8103	1438.8045	4.04	1	(61)	9.5e-006	1	6302
	R.RHPEYAVSVLLR.L		11		480.6109	1438.8109	1438.8045	4.46	1	73	5.3e-007	1	6306
	K.YICDNQDTISSK.L		2		722.3261	1442.6375	1442.6347	1.94	0	62	4.4e-006	1	6368
	K.TCVADESHAGCEK.S		1		732.2972	1462.5798	1462.5817	-1.28	0	72	1.2e-007	1	6588
	K.TCVADESHAGCEK.S		1		488.5342	1462.5809	1462.5817	-0.54	0	(20)	0.019	1	6589
	K.EYEATLEECCAK.D		3		751.8121	1501.6096	1501.6065	2.08	0	49	2.4e-005	1	7059
	K.VPQVSTPTLVEVSR.S		2		756.4270	1510.8394	1510.8355	2.60	0	55	4.4e-005	1	7160
	K.LKECCDKPLLEK.S		1		511.5991	1531.7755	1531.7738	1.13	1	(25)	0.076	1	7288
	K.LKECCDKPLLEK.S		2		766.8967	1531.7789	1531.7738	3.33	1	73	1.3e-006	1	7292
	K.LGEYGFQNELIVR.Y	U	2		769.4046	1536.7946	1536.7936	0.67	0	55	6e-005	1	7370
	K.LKHLVDEPQNLIK.Q		1		773.9539	1545.8933	1545.8878	3.52	1	34	0.0031	1	7485
	K.DAFLGSFLYEYSR.R		2		784.3759	1566.7371	1566.7354	1.09	0	63	8.1e-006	1	7731
	K.LKPDPNTLCDEFK.A		4		788.8904	1575.7662	1575.7603	3.76	0	59	2.3e-005	1	7815
	R.KVPQVSTPTLVEVSR.S		3		547.3186	1638.9340	1638.9305	2.13	1	(58)	1.2e-005	1	8544
	R.KVPQVSTPTLVEVSR.S		4		820.4753	1638.9360	1638.9305	3.37	1	78	1.4e-007	1	8546
	K.YNGVFQECCQAEDK.G		1		874.3622	1746.7098	1746.6978	6.89	0	8	0.16	1	9607
	R.RPCFSALTPDETYVPK.A		3		940.9672	1879.9198	1879.9138	3.16	0	40	0.0021	1	10768
	R.RPCFSALTPDETYVPK.A		3		627.6480	1879.9222	1879.9138	4.45	0	(25)	0.07	1	10771
	R.HPYFYAPELLYYANK.Y		1		944.9687	1887.9228	1887.9195	1.75	0	(43)	0.001	1	10845
	R.HPYFYAPELLYYANK.Y		2		630.3151	1887.9235	1887.9195	2.12	0	46	0.00056	1	10846
	R.NECFLSHKDDSPDLPK.L		1		951.4429	1900.8713	1900.8625	4.62	1	17	0.22	1	10929
	R.NECFLSHKDDSPDLPK.L		1		634.6316	1900.8729	1900.8625	5.48	1	(11)	1	1	10931
	K.LFTFHADICTLPDTEK.Q		4		954.4661	1906.9176	1906.9135	2.13	0	83	8.2e-008	1	10985
	K.LFTFHADICTLPDTEK.Q		3		636.6465	1906.9176	1906.9135	2.15	0	(68)	2.6e-006	1	10986
	K.CCAADDKEACFAVEGPK.L		2		643.2695	1926.7866	1926.7910	-2.30	1	(32)	0.0014	1	11135
	K.CCAADDKEACFAVEGPK.L		2		964.4092	1926.8038	1926.7910	6.64	1	47	7e-005	1	11139
	K.DAIPENLPPLTADFAEDK.D		1		978.4851	1954.9555	1954.9524	1.63	0	41	0.0014	1	11350
	K.LKPDPNTLCDEFKADEK.K		3		1010.4894	2018.9642	2018.9619	1.15	1	(9)	2.4	1	11796
	K.LKPDPNTLCDEFKADEK.K		3		673.9958	2018.9655	2018.9619	1.81	1	37	0.0037	1	11798
	R.RHPYFYAPELLYYANK.Y		1		512.0131	2044.0231	2044.0206	1.23	1	(23)	0.12	1	11939
	R.RHPYFYAPELLYYANK.Y		3		1023.0199	2044.0252	2044.0206	2.26	1	(41)	0.0016	1	11940
	R.RHPYFYAPELLYYANK.Y		1		682.3491	2044.0255	2044.0206	2.40	1	46	0.00061	1	11941
	K.DAIPENLPPLTADFAEDKDVCK.N		1		1229.5964	2457.1783	2457.1733	2.03	1	(5)	5.5	1	14700
	K.DAIPENLPPLTADFAEDKDVCK.N		3		820.0680	2457.1821	2457.1733	3.58	1	78	2.8e-007	1	14701
	K.GLVLIAFSQYLQQCPFDEHVK.L		2		831.4320	2491.2742	2491.2570	6.92	0	73	9.3e-007	1	14855
	K.GLVLIAFSQYLQQCPFDEHVK.L		1		1246.6467	2491.2789	2491.2570	8.80	0	(36)	0.0048	1	14856
	K.QEPERNECFLSHKDDSPDLPK.L		1		847.7305	2540.1696	2540.1601	3.72	2	18	0.18	1	15112
	K.SHCIAEVEKDAIPENLPPLTADFAEDKDVCK.N		1		1171.2305	3510.6696	3510.6647	1.40	2	25	0.04	1	18312
G3X6N3	Serotransferrin OS=Bos taurus GN=TF PE=3 SV=1	79783	2172	95(72)	37(33)	4.65	66%	G3X6N3_uniprot
	Peptide	Unique	Matches	Modification	Observed	Mr(expt)	Mr(calc)	ppm	Miss	Score	Expect	Rank	Query
	K.GDVAFVK.D		2		368.2067	734.3989	734.3963	3.55	0	27	0.045	1	42
	K.CLASIAK.K		1		381.7139	761.4132	761.4105	3.48	0	15	1.1	1	96
	R.GPNHAVVSR.K		1		468.7539	935.4932	935.4937	-0.54	0	48	0.00025	1	901
	K.ENFEVLCK.D		2		519.7520	1037.4895	1037.4852	4.14	0	37	0.0029	1	1642
	R.SAGWNIPMGK.L	U	2		530.7684	1059.5222	1059.5171	4.77	0	45	0.00085	1	1821
	R.YYGYTGAFR.C		3		549.2580	1096.5014	1096.4978	3.34	0	40	0.0011	1	2142
	K.DLLFRDDTK.C		3		561.7959	1121.5772	1121.5717	4.96	1	24	0.092	1	2475
	K.WCAIGHQER.T		1		386.1831	1155.5276	1155.5244	2.80	0	32	0.0068	1	2826
	K.WCAIGHQER.T		2		578.7715	1155.5284	1155.5244	3.51	0	(21)	0.082	1	2827
	K.DTDFKLNELR.G		2		625.8246	1249.6346	1249.6302	3.49	1	45	0.00059	1	3846
	K.ELPDPQESIQR.A		4		656.3345	1310.6545	1310.6466	6.02	0	57	3.2e-005	1	4764
	R.ILESGPFVSCVK.K		4		668.3547	1334.6948	1334.6904	3.28	0	79	2.6e-007	1	5122
	R.WCTISTHEANK.C		2		673.8126	1345.6107	1345.6085	1.64	0	53	4.2e-005	1	5290
	K.NYELLCGDNTR.K		1		677.8091	1353.6036	1353.5983	3.92	0	41	0.00083	1	5403
	K.CGLVPVLAENYK.T		3		681.8599	1361.7052	1361.7013	2.83	0	55	9.4e-005	1	5535
	K.TSDANINWNNLK.G		2		695.3435	1388.6725	1388.6684	2.92	0	65	6.1e-006	1	5696
	K.CLMEGAGDVAFVK.H		2		698.8358	1395.6571	1395.6527	3.17	0	67	2.8e-006	1	5782
	K.CL->M<-EGAGDVAFVK.H		1	Oxidation (M)	706.8334	1411.6522	1411.6476	3.26	0	(34)	0.0053	1	5945
	K.TYDSYLGDDYVR.A		3		733.8269	1465.6392	1465.6361	2.12	0	63	3e-006	1	6630
	R.KNYELLCGDNTR.K		2		741.8552	1481.6959	1481.6933	1.78	1	72	7.7e-007	1	6839
	R.KPVTDAENCHLAR.G		1		755.8751	1509.7356	1509.7358	-0.15	0	67	4.1e-006	1	7154
	R.KPVTDAENCHLAR.G		1		504.2526	1509.7359	1509.7358	0.10	0	(61)	1.5e-005	1	7155
	R.TAGWNIPMGLLYSK.I		1		775.9079	1549.8012	1549.7963	3.22	0	47	0.00049	1	7544
	R.TAGWNIP->M<-GLLYSK.I		2	Oxidation (M)	783.9066	1565.7986	1565.7912	4.72	0	(40)	0.0022	1	7721
	K.KTYDSYLGDDYVR.A		2		797.8745	1593.7343	1593.7311	2.04	1	79	1.9e-007	1	8000
	K.DNPQTHYYAVAVVK.K		3		802.9097	1603.8049	1603.7995	3.40	0	79	3.1e-007	1	8120
	K.HSTVFDNLPNPEDR.K		4		820.8893	1639.7641	1639.7590	3.10	0	95	4.5e-009	1	8554
	K.HSTVFDNLPNPEDR.K		3		547.5967	1639.7682	1639.7590	5.59	0	(54)	6.1e-005	1	8559
	K.FDEFFSAGCAPGSPR.N		2		822.8625	1643.7104	1643.7039	4.00	0	79	7.2e-008	1	8586
	R.ESKPPDSSKDECMVK.W		1		579.5990	1735.7752	1735.7757	-0.28	1	6	2.1	1	9445
	K.DKPDNFQLFQSPHGK.D		3		879.4363	1756.8581	1756.8533	2.76	0	76	5e-007	1	9709
	K.DKPDNFQLFQSPHGK.D		2		586.6273	1756.8601	1756.8533	3.90	0	(39)	0.0027	1	9711
	K.HSTVFDNLPNPEDRK.N		3		590.2919	1767.8540	1767.8540	-0.02	1	(35)	0.0059	1	9818
	K.HSTVFDNLPNPEDRK.N		2		884.9368	1767.8591	1767.8540	2.89	1	77	4e-007	1	9821
	K.GEADAMSLDGGYLYIAGK.C		2		915.9363	1829.8581	1829.8505	4.15	0	106	4.5e-010	1	10407
	K.GEADA->M<-SLDGGYLYIAGK.C		1	Oxidation (M)	923.9323	1845.8501	1845.8455	2.50	0	(26)	0.036	1	10524
	K.CACSNHEPYFGYSGAFK.C		1		997.9136	1993.8126	1993.8087	1.94	0	26	0.0044	1	11631
	K.SVTDCTSNFCLFQSNSK.D		2		997.9345	1993.8545	1993.8510	1.74	0	45	0.00016	1	11633
	K.DQTVIQNTDGNNNEAWAK.N		2		1009.4667	2016.9189	2016.9137	2.59	0	67	1.8e-006	1	11777
	K.EDVIWELLNHAQEHFGK.D		1		689.0089	2064.0047	2064.0065	-0.85	0	55	6e-005	1	12033
	R.AAANFFSASCVPCADQSSFPK.L		2		1131.5051	2260.9957	2260.9881	3.35	0	37	0.0012	1	13544
	R.AAANFFSASCVPCADQSSFPK.L		1		754.6739	2260.9998	2260.9881	5.17	0	(6)	1.7	1	13545
	K.MDFELYLGYEYVTALQNLR.E		1		1169.5759	2337.1373	2337.1351	0.95	0	81	1.5e-007	1	14037
	K.MDFELYLGYEYVTALQNLR.E		1		780.0578	2337.1516	2337.1351	7.05	0	(34)	0.0079	1	14038
	K.SVDNYQECYLAMVPSHAVVAR.T	U	1		803.7192	2408.1359	2408.1253	4.40	0	5	4.6	1	14480
	R.TVGGKEDVIWELLNHAQEHFGK.D		1		836.4293	2506.2661	2506.2605	2.26	1	56	5.1e-005	1	14897
	R.TVGGKEDVIWELLNHAQEHFGK.D		1		627.5741	2506.2673	2506.2605	2.72	1	(45)	0.00062	1	14898
	K.AISNNEADAVTLDGGLVYEAGLKPNNLKPVVAEFHGTK.D		1		1318.0219	3951.0437	3951.0378	1.51	0	(25)	0.034	1	18776
	K.AISNNEADAVTLDGGLVYEAGLKPNNLKPVVAEFHGTK.D		2		988.7698	3951.0500	3951.0378	3.10	0	28	0.017	1	18779
	K.AISNNEADAVTLDGGLVYEAGLKPNNLKPVVAEFHGTK.D		2		791.2175	3951.0510	3951.0378	3.34	0	(15)	0.34	1	18780
B0JYN6	Alpha-2-HS-glycoprotein OS=Bos taurus GN=AHSG PE=2 SV=1	39193	1843	73(53)	14(13)	4.95	52%	B0JYN6_uniprot
P12763	Alpha-2-HS-glycoprotein OS=Bos taurus GN=AHSG PE=1 SV=2	39193	1843	73(53)	14(13)		52%	P12763_uniprot
	Peptide	Unique	Matches	Modification	Observed	Mr(expt)	Mr(calc)	ppm	Miss	Score	Expect	Rank	Query
	R.AHYDLR.H	U	2		387.6982	773.3817	773.3820	-0.35	0	36	0.0053	1	120
	K.QYGFCK.G	U	2		401.6819	801.3492	801.3480	1.56	0	19	0.034	1	198
	K.ALGGEDVR.V	U	1		408.7145	815.4144	815.4137	0.84	0	54	7.4e-005	1	246
	K.CNLLAEK.Q	U	2		424.2227	846.4308	846.4269	4.63	0	45	0.00071	1	467
	K.HTLNQIDSVK.V	U	5		577.8127	1153.6109	1153.6091	1.56	0	64	8.7e-006	1	2811
	K.HTLNQIDSVK.V	U	1		385.5444	1153.6113	1153.6091	1.86	0	(9)	2.4	1	2812
	K->.<-QDGQFSVLFTK.C	U	3	Gln->pyro-Glu (N-term Q)	626.8151	1251.6157	1251.6136	1.68	0	(50)	0.00019	1	3867
	K.QDGQFSVLFTK.C	U	5		635.3278	1268.6410	1268.6401	0.67	0	80	2e-007	1	4154
	K.CDSSPDSAEDVR.K	U	1		669.2674	1336.5202	1336.5201	0.09	0	56	2.3e-006	1	5149
	K.CDSSPDSAEDVRK.L	U	1		733.3143	1464.6140	1464.6151	-0.75	1	50	2.9e-005	1	6614
	K.TPIVGQPSIPGGPVR.L	U	3		492.2856	1473.8351	1473.8304	3.20	0	(30)	0.014	1	6713
	K.TPIVGQPSIPGGPVR.L	U	6		737.9262	1473.8379	1473.8304	5.08	0	77	2.6e-007	1	6719
	R->.<-QQTQHAVEGDCDIHVLK.Q	U	1	Gln->pyro-Glu (N-term Q)	980.9651	1959.9157	1959.9109	2.47	0	(58)	2e-005	1	11393
	R->.<-QQTQHAVEGDCDIHVLK.Q	U	2	Gln->pyro-Glu (N-term Q)	654.3126	1959.9159	1959.9109	2.52	0	61	1e-005	1	11394
	R.QQTQHAVEGDCDIHVLK.Q	U	1		989.4783	1976.9421	1976.9374	2.36	0	(43)	0.00086	1	11507
	R.QQTQHAVEGDCDIHVLK.Q	U	2		659.9888	1976.9445	1976.9374	3.56	0	(40)	0.0018	1	11511
	R.QQTQHAVEGDCDIHVLK.Q	U	2		495.2437	1976.9459	1976.9374	4.26	0	(13)	0.93	1	11512
	R.HTFSGVASVESSSGEAFHVGK.T	U	4		1060.5089	2119.0033	2118.9971	2.92	0	86	4e-008	1	12410
	R.HTFSGVASVESSSGEAFHVGK.T	U	2		530.7589	2119.0065	2118.9971	4.47	0	(51)	0.00015	1	12428
	R.HTFSGVASVESSSGEAFHVGK.T	U	16		707.3430	2119.0071	2118.9971	4.71	0	(76)	4.5e-007	1	12430
	K.EPACDDPDTEQAALAAVDYINK.H	U	1		1203.5398	2405.0650	2405.0693	-1.76	0	0	6.7	1	14461
	R.AQFVPLPVSVSVEFAVAATDCIAK.E	U	2		1260.1655	2518.3165	2518.3142	0.93	0	(72)	9.6e-007	1	14975
	R.AQFVPLPVSVSVEFAVAATDCIAK.E	U	5		840.4488	2518.3247	2518.3142	4.19	0	92	1e-008	1	14977
	R.VVHAVEVALATFNAESNGSYLQLVEISR.A	U	1		754.9006	3015.5734	3015.5665	2.28	0	(102)	8.9e-010	1	17400
	R.VVHAVEVALATFNAESNGSYLQLVEISR.A	U	2		1006.1992	3015.5758	3015.5665	3.09	0	121	1.1e-011	1	17401
F1MUZ9	60 kDa heat shock protein, mitochondrial OS=Bos taurus GN=HSPD1 PE=3 SV=1	61110	1602	33(30)	8(8)	0.87	18%	F1MUZ9_uniprot
	Peptide	Unique	Matches	Modification	Observed	Mr(expt)	Mr(calc)	ppm	Miss	Score	Expect	Rank	Query
	R.GVMLAVDAVIAELK.K	U	1		714.9162	1427.8178	1427.8058	8.46	0	80	1.5e-007	1	6139
	R.GVMLAVDAVIAELKK.Q	U	1		778.9625	1555.9104	1555.9007	6.20	1	76	1.8e-007	1	7607
	R.GV->M<-LAVDAVIAELKK.Q	U	1	Oxidation (M)	786.9588	1571.9030	1571.8956	4.71	1	(59)	1.3e-005	1	7784
	R.AAVEEGIVLGGGCALLR.C	U	3		842.9587	1683.9029	1683.8978	3.06	0	62	1.1e-005	1	8949
	R.AAVEEGIVLGGGCALLR.C	U	1		562.3086	1683.9041	1683.8978	3.77	0	(11)	1.4	1	8950
	R.RGVMLAVDAVIAELKK.Q	U	1		571.6739	1712.0000	1712.0018	-1.06	2	69	5.6e-007	1	9236
	R.RGV->M<-LAVDAVIAELKK.Q	U	1	Oxidation (M)	577.0089	1728.0049	1727.9968	4.72	2	(10)	0.68	1	9370
	R.ALMLQGVDLLADAVAVTMGPK.G	U	1		1057.0785	2112.1424	2112.1323	4.81	0	113	7.3e-011	1	12341
	R.ALMLQGVDLLADAVAVTMGPK.G	U	1		705.0554	2112.1443	2112.1323	5.67	0	(88)	2.4e-008	1	12342
	R.AL->M<-LQGVDLLADAVAVTMGPK.G	U	1	Oxidation (M)	710.3872	2128.1396	2128.1272	5.84	0	(86)	4.2e-008	1	12520
	R.ALMLQGVDLLADAVAVT->M<-GPK.G	U	1	Oxidation (M)	710.3886	2128.1440	2128.1272	7.90	0	(74)	6.9e-007	1	12521
	R.KPLVIIAEDVDGEALSTLVLNR.L	U	2		1183.1721	2364.3297	2364.3264	1.39	0	(95)	1.6e-009	1	14197
	R.KPLVIIAEDVDGEALSTLVLNR.L	U	16		789.1172	2364.3297	2364.3264	1.41	0	96	1.4e-009	1	14198
	R.TALLDAAGVASLLTTAEVVVTEIPK.E	U	1		828.1423	2481.4050	2481.3942	4.36	0	87	9.7e-009	1	14812
	R.TALLDAAGVASLLTTAEVVVTEIPKEEK.D	U	1		956.8716	2867.5931	2867.5743	6.56	1	61	3.7e-006	1	16827
P19120	Heat shock cognate 71 kDa protein OS=Bos taurus GN=HSPA8 PE=1 SV=2	71424	1407	46(37)	10(8)	0.96	33%	P19120_uniprot
	Peptide	Unique	Matches	Modification	Observed	Mr(expt)	Mr(calc)	ppm	Miss	Score	Expect	Rank	Query
	K.DAGTIAGLNVLR.I	U	1		600.3434	1198.6723	1198.6670	4.46	0	28	0.033	1	3380
	K.SQIHDIVLVGGSTR.I	U	2		741.4097	1480.8048	1480.7998	3.37	0	53	7.6e-005	1	6832
	R.TTPSYVAFTDTER.L		1		744.3564	1486.6982	1486.6940	2.83	0	47	0.00029	1	6890
	K.GPAVGIDLGTTYSCVGVFQHGK.V	U	2		755.0456	2262.1149	2262.1104	2.03	0	93	1.1e-008	1	13558
	K.GPAVGIDLGTTYSCVGVFQHGK.V	U	2		1132.0673	2262.1200	2262.1104	4.25	0	(52)	0.00013	1	13562
	R.GVPQIEVTFDIDANGILNVSAVDK.S	U	3		838.7770	2513.3093	2513.3013	3.16	0	20	0.16	1	14936
	R.GVPQIEVTFDIDANGILNVSAVDK.S	U	2		1257.6669	2513.3192	2513.3013	7.10	0	(16)	0.36	1	14938
	K.QTQTFTTYSDNQPGVLIQVYEGER.A		2		925.4452	2773.3139	2773.3195	-2.02	0	19	0.18	1	16410
	R.NVLIFDLGGGTFDVSILTIEDGIFEVK.S		9		971.1880	2910.5423	2910.5267	5.38	0	94	4.7e-009	1	17026
	R.NVLIFDLGGGTFDVSILTIEDGIFEVK.S		6		1456.2843	2910.5540	2910.5267	9.41	0	(89)	1.3e-008	1	17029
	R.TLSSSTQASIEIDSLYEGIDFYTSITR.A	U	5		1499.2418	2996.4691	2996.4502	6.29	0	115	5.8e-011	1	17332
	R.TLSSSTQASIEIDSLYEGIDFYTSITR.A	U	5		999.8311	2996.4715	2996.4502	7.11	0	(87)	3.2e-008	1	17334
	K.SENVQDLLLLDVTPLSLGIETAGGVMTVLIK.R	U	1		810.4552	3237.7917	3237.7782	4.17	0	(59)	4.2e-006	1	17857
	K.SENVQDLLLLDVTPLSLGIETAGGVMTVLIK.R	U	1		1080.2721	3237.7944	3237.7782	5.02	0	105	8.8e-011	1	17858
	K.SINPDEAVAYGAAVQAAILSGDKSENVQDLLLLDVTPLSLGIETAGGVMTVLIK.R	U	1		914.1628	5478.9334	5478.9059	5.02	1	(23)	0.014	1	19479
	K.SINPDEAVAYGAAVQAAILSGDKSENVQDLLLLDVTPLSLGIETAGGVMTVLIK.R	U	1		1827.3237	5478.9494	5478.9059	7.94	1	(40)	0.00018	1	19480
	K.SINPDEAVAYGAAVQAAILSGDKSENVQDLLLLDVTPLSLGIETAGGVMTVLIK.R	U	1		1096.7977	5478.9523	5478.9059	8.47	1	(46)	5.2e-005	1	19481
	K.SINPDEAVAYGAAVQAAILSGDKSENVQDLLLLDVTPLSLGIETAGGVMTVLIK.R	U	1		1370.7490	5478.9670	5478.9059	11.2	1	49	2e-005	1	19482
F1MY85	Complement C5a anaphylatoxin OS=Bos taurus GN=C5 PE=4 SV=2	190751	1303	86(46)	53(39)	1.04	42%	F1MY85_uniprot
	Peptide	Unique	Matches	Modification	Observed	Mr(expt)	Mr(calc)	ppm	Miss	Score	Expect	Rank	Query
	K.EILRPK.R	U	1		378.2425	754.4705	754.4701	0.52	0	12	0.51	1	72
	K.GNPPIYR.F	U	1		408.7222	815.4299	815.4290	1.15	0	21	0.19	1	247
	R.VVPEGVKR.E	U	2		442.2717	882.5288	882.5287	0.17	1	26	0.019	1	667
	K.YGVWTIR.A	U	1		447.7465	893.4785	893.4759	2.86	0	19	0.2	1	683
	R.IVACASYK.L	U	1		456.2367	910.4588	910.4582	0.60	0	54	5.6e-005	1	802
	R.IPLNMVPK.T	U	5		456.2745	910.5344	910.5310	3.75	0	30	0.009	1	811
	K.WLSEEQR.Y	U	2		474.2338	946.4530	946.4508	2.27	0	34	0.008	1	947
	R.KQYLIMGK.E	U	1		490.7847	979.5548	979.5524	2.45	1	16	0.24	1	1166
	R.IQAGPICIK.A	U	2		500.2883	998.5620	998.5583	3.78	0	35	0.0057	1	1335
	R.DAEITFIKK.T	U	1		532.8052	1063.5959	1063.5913	4.31	1	10	1.4	1	1878
	K.CQLENGSFK.E	U	1		541.7519	1081.4892	1081.4862	2.77	0	26	0.022	1	1945
	K.LQGTLPVEAR.E	U	2		542.3108	1082.6070	1082.6084	-1.27	0	40	0.0015	1	1975
	K.NKGDLYHYK.M	U	1		569.2878	1136.5611	1136.5614	-0.27	1	19	0.31	1	2670
	R.DSFVPNTGTAR.M	U	1		582.7882	1163.5619	1163.5571	4.09	0	10	1.7	1	2920
	K.DMNYVNPVIK.W	U	2		596.8076	1191.6006	1191.5958	4.02	0	38	0.0046	1	3279
	K.SCCAIASQFR.A	U	1		600.2725	1198.5305	1198.5223	6.83	0	31	0.0061	1	3376
	K.YTATLLDIYK.A	U	2		600.8317	1199.6489	1199.6438	4.28	0	61	1.7e-005	1	3391
	K.SLLPVTKPEIR.S	U	2		626.8871	1251.7596	1251.7551	3.64	0	56	1.2e-005	1	3876
	K.DFTNFEITIR.A	U	2		628.3202	1254.6259	1254.6245	1.19	0	46	0.00047	1	3922
	R.NADYSYSMWK.G	U	1		632.7721	1263.5296	1263.5230	5.25	0	49	4e-005	1	4088
	K.FQNSATLTIQPK.Q	U	2		674.3680	1346.7214	1346.7194	1.49	0	55	6.9e-005	1	5307
	K.ITHYNFLILSK.G	U	2		674.8881	1347.7617	1347.7551	4.92	0	39	0.0015	1	5324
	R.VYSLNDDLKPAK.R	U	2		681.8691	1361.7236	1361.7191	3.34	0	52	0.00015	1	5538
	K.LKEGMVSIMSFR.N	U	1		699.3779	1396.7413	1396.7207	14.8	1	30	0.023	1	5791
	K.GGSASTWLTAFALR.V	U	1		719.3792	1436.7439	1436.7412	1.85	0	54	7.9e-005	1	6253
	R.EIEAFGYSSSEYK.R	U	2		755.3436	1508.6727	1508.6671	3.74	0	18	0.11	1	7141
	K.ISTSEEVCSFHLK.I	U	1		768.8724	1535.7302	1535.7290	0.79	0	30	0.019	1	7334
	K.VEIVAVTEENAFVK.Y	U	2		774.4211	1546.8276	1546.8243	2.16	0	65	7e-006	1	7494
	K.ELSYESLEDLNNK.Y	U	2		777.3727	1552.7308	1552.7256	3.33	0	56	4.4e-005	1	7577
	R.QSSVSHVYLEVTSK.H	U	2		782.4052	1562.7957	1562.7940	1.09	0	40	0.0023	1	7686
	K.TLDANQEITDLESK.K	U	2		788.8928	1575.7711	1575.7628	5.28	0	90	1.8e-008	1	7817
	R.GEQVQLSGTVYNYR.T	U	3		807.4027	1612.7909	1612.7845	3.93	0	59	2.2e-005	1	8223
	K.SVFLEMNIPYSVVR.G	U	1		827.4399	1652.8652	1652.8596	3.39	0	53	0.0001	1	8673
	K.EYVLPHFSISIEPK.S	U	2		829.9467	1657.8789	1657.8715	4.43	0	34	0.008	1	8722
	R.EIEAFGYSSSEYKR.I	U	2		833.3936	1664.7727	1664.7682	2.71	1	23	0.06	1	8764
	K.SVFLE->M<-NIPYSVVR.G	U	1	Oxidation (M)	835.4382	1668.8619	1668.8545	4.43	0	(4)	9.4	1	8822
	K.TLDANQEITDLESKK.S	U	1		852.9394	1703.8643	1703.8577	3.89	1	9	2.7	1	9163
	R.SYFPESWLWEVHR.V	U	1		868.4165	1734.8184	1734.8154	1.74	0	43	0.0009	1	9435
	K.DSFDHLVGGIPVTLSAK.T	U	1		878.4698	1754.9250	1754.9203	2.68	0	41	0.0015	1	9693
	K.DSFDHLVGGIPVTLSAK.T	U	1		585.9824	1754.9254	1754.9203	2.91	0	(24)	0.071	1	9694
	R.MVETTAYALLTNLNLK.D	U	1		598.9964	1793.9674	1793.9597	4.28	0	(18)	0.22	1	10028
	R.MVETTAYALLTNLNLK.D	U	1		897.9913	1793.9681	1793.9597	4.69	0	99	1.7e-009	1	10029
	K.ALVEQVDQLLTDYEIK.D	U	1		939.0014	1875.9882	1875.9829	2.83	0	68	3.3e-006	1	10748
	K.TEDLDLPEENQASEDYR.A	U	2		1012.4418	2022.8690	2022.8654	1.78	0	67	8.7e-007	1	11821
	R.ESYAGVTLDPQGVYGIISR.R	U	1		675.6813	2024.0220	2024.0215	0.25	0	28	0.037	1	11829
	K.LNLVATPLFVKPGIPYSVK.V	U	1		1028.6185	2055.2225	2055.2132	4.52	0	39	0.0002	1	11998
	K.GLLIGEIMSAVLSQEGIDSLTR.L	U	1		768.0895	2301.2468	2301.2250	9.48	0	(99)	1.3e-009	1	13813
	K.GLLIGEIMSAVLSQEGIDSLTR.L	U	1		1151.6307	2301.2469	2301.2250	9.54	0	99	1.1e-009	1	13814
	K.CGNQLEVHLSPETDAYSPGQR.V	U	1		786.6990	2357.0751	2357.0706	1.89	0	2	7.6	1	14159
	K.LSDSAYQSINIPVTQDMVPSAR.L	U	1		1196.5959	2391.1773	2391.1740	1.40	0	(9)	2.2	1	14402
	K.LSDSAYQSINIPVTQDMVPSAR.L	U	1		798.0689	2391.1849	2391.1740	4.55	0	21	0.16	1	14403
	R.SSDGVASFVVNLPSEVTVLEFNIK.T	U	1		851.1205	2550.3396	2550.3217	7.00	0	(29)	0.02	1	15169
	R.SSDGVASFVVNLPSEVTVLEFNIK.T	U	1		1276.1827	2550.3509	2550.3217	11.4	0	60	1.5e-005	1	15170
	R.DKLSDSAYQSINIPVTQDMVPSAR.L	U	1		879.1098	2634.3076	2634.2959	4.43	1	2	13	1	15579
	R.YGGGFYSTQDTINAIEGLTEYSLLVR.K	U	1		1434.2163	2866.4181	2866.4025	5.43	0	116	4.3e-011	1	16824
	R.YGGGFYSTQDTINAIEGLTEYSLLVR.K	U	1		956.4812	2866.4218	2866.4025	6.72	0	(82)	1e-007	1	16825
	R.IIELFEVGFLSPATFTVYEYHRPDK.Q	U	1		991.1843	2970.5312	2970.5167	4.86	0	52	0.0001	1	17224
	R.IIELFEVGFLSPATFTVYEYHRPDK.Q	U	1		743.6415	2970.5368	2970.5167	6.76	0	(12)	0.84	1	17225
	R.LLVYYIVTGEQTAELVSDSVWLNIEEK.C	U	1		1037.8844	3110.6314	3110.6063	8.05	0	37	0.0024	1	17631
	K.LSSEESSSGSSHAVMDISLPTGVNANPEDLK.A	U	1		1053.5007	3157.4804	3157.4721	2.62	0	6	3.6	1	17720
	K.YFLGRPIEVPLNDDLVVLSTGQSSGLATVHVK.T	U	1		856.9732	3423.8637	3423.8402	6.87	0	16	0.11	1	18191
A4IFP2	KRT4 protein OS=Bos taurus GN=KRT4 PE=2 SV=1	58467	1277	43(41)	8(7)	0.47	11%	A4IFP2_uniprot
	Peptide	Unique	Matches	Modification	Observed	Mr(expt)	Mr(calc)	ppm	Miss	Score	Expect	Rank	Query
	K.LLEGEECR.M		1		503.2376	1004.4607	1004.4597	0.99	0	45	0.00038	1	1366
	K.DVDAAYMNK.V		1		513.7327	1025.4509	1025.4488	2.08	0	29	0.0095	1	1556
	K.YEDEINKR.A		2		533.7622	1065.5099	1065.5090	0.77	1	54	6.4e-005	1	1920
	K.FASFIDKVR.F		2		541.8041	1081.5936	1081.5920	1.46	1	58	2.5e-005	1	1959
	R.AQYEEIAQR.S		2		554.2773	1106.5401	1106.5356	4.09	0	40	0.0023	1	2241
	R.KLLEGEECR.M		1		567.2841	1132.5537	1132.5546	-0.83	1	53	0.00012	1	2631
	K.LALDIEIATYR.K		33		639.3605	1276.7065	1276.7027	3.01	0	96	4.9e-009	1	4271
	K.DVDAAYMNKVELEAK.V		1		848.4187	1694.8228	1694.8185	2.57	1	16	0.57	1	9060
Q7SIH1	Alpha-2-macroglobulin OS=Bos taurus GN=A2M PE=1 SV=2	168953	1168	100(51)	52(34)	1.07	46%	Q7SIH1_uniprot
	Peptide	Unique	Matches	Modification	Observed	Mr(expt)	Mr(calc)	ppm	Miss	Score	Expect	Rank	Query
	K.AGALCLSR.D	U	1		424.2316	846.4487	846.4382	12.5	0	25	0.095	2	469
	R.DLKPAIVK.V		2		442.2852	882.5558	882.5538	2.19	0	12	0.27	1	669
	R.VTMNMCR.K	U	1		456.2000	910.3855	910.3823	3.54	0	4	1.5	1	801
	K.RQEFEMK.I	U	1		484.2379	966.4613	966.4593	2.08	1	18	0.24	1	1060
	K.ATVLNYLPK.C	U	4		509.8010	1017.5875	1017.5859	1.62	0	34	0.0048	1	1473
	R.YGAATFTSAR.K		2		522.7610	1043.5075	1043.5036	3.78	0	52	8.9e-005	1	1669
	R.SLFTDVVAEK.D	U	1		554.7996	1107.5847	1107.5812	3.16	0	64	7.4e-006	1	2260
	R.QTVSWAVTPK.S	U	2		558.8083	1115.6020	1115.5975	4.04	0	38	0.0048	1	2395
	R.STGTLLNNAIK.G	U	2		566.3247	1130.6349	1130.6295	4.73	0	50	0.00024	1	2613
	K.GATEITTTITK.L	U	2		568.3158	1134.6170	1134.6132	3.37	0	45	0.00078	1	2651
	K.ICPQPEEHR.I	U	1		583.2744	1164.5343	1164.5346	-0.26	0	29	0.013	1	2931
	K.LPPNVVEESAR.A	U	6		605.8275	1209.6405	1209.6353	4.25	0	58	3.2e-005	1	3533
	R.LLTEDIYQPR.A	U	1		624.3374	1246.6602	1246.6557	3.62	0	40	0.0024	1	3828
	K.LSFVTVDSNLR.R	U	1		625.8422	1249.6699	1249.6667	2.59	0	70	1.9e-006	1	3852
	R.YEIEHCLANK.V	U	1		638.8052	1275.5959	1275.5917	3.29	0	31	0.013	1	4238
	R.DTGLGLSPTASLR.V	U	3		644.3510	1286.6875	1286.6830	3.45	0	51	0.00025	1	4431
	K.TQTVQAHYVLK.G	U	2		644.3592	1286.7039	1286.6983	4.40	0	52	0.00015	1	4436
	K.AILYLNTGYQR.Q	U	3		656.3577	1310.7009	1310.6983	2.02	0	55	5.5e-005	1	4768
	R.NALFCLDSAWK.S		3		662.8238	1323.6330	1323.6281	3.69	0	60	1.6e-005	1	4984
	R.IQHHTLLASPVR.A	U	2		457.9347	1370.7822	1370.7783	2.91	0	64	6e-006	1	5553
	K.ELVFYYLIMAK.G	U	1		695.3821	1388.7496	1388.7414	5.94	0	41	0.0021	1	5701
	K.MVSGFIPLKPTVK.M		1		472.9494	1415.8264	1415.8210	3.76	0	(2)	4.3	1	5974
	K.MVSGFIPLKPTVK.M		3		708.9210	1415.8275	1415.8210	4.55	0	38	0.0012	1	5976
	R.SNSFVYLEPLPR.E	U	2		711.3779	1420.7413	1420.7350	4.41	0	57	3.8e-005	1	6048
	K.IQEEGTEVELTGK.G	U	2		716.8637	1431.7127	1431.7093	2.42	0	78	4e-007	1	6189
	K.->M<-VSGFIPLKPTVK.M		1	Oxidation (M)	716.9175	1431.8205	1431.8160	3.19	0	(9)	1.4	1	6194
	K.DMYSFLQDMGLK.A	U	1		724.3342	1446.6538	1446.6523	1.02	0	67	2.2e-006	1	6405
	R.TEVLTSLYEEAVK.E		1		741.3946	1480.7746	1480.7661	5.78	0	5	7.2	1	6830
	K.DLFHCVSFTLPR.S	U	1		746.3762	1490.7379	1490.7340	2.58	0	19	0.33	1	6923
	R.ASFSVLGDILGSAMR.N	U	1		762.4028	1522.7910	1522.7814	6.32	0	74	7.3e-007	1	7195
	K.HFDGSYSTFGEHR.G	U	1		770.3364	1538.6583	1538.6539	2.88	0	38	0.00064	1	7389
	K.HFDGSYSTFGEHR.G	U	2		513.8942	1538.6609	1538.6539	4.54	0	(29)	0.0054	1	7391
	R.ASFSVLGDILGSA->M<-R.N	U	1	Oxidation (M)	770.3958	1538.7771	1538.7763	0.51	0	(17)	0.37	1	7405
	K.ALLAYAFALAGNQER.R		1		804.4316	1606.8486	1606.8467	1.19	0	71	1.8e-006	1	8154
	R.GNSEGNTWLTAFVLK.S	U	1		818.9249	1635.8352	1635.8257	5.82	0	72	1.6e-006	1	8497
	R.RTEVLTSLYEEAVK.E		2		819.4471	1636.8797	1636.8672	7.67	1	8	2.9	1	8511
	R.TEVSNNHVLIYLDK.V		2		822.9352	1643.8559	1643.8519	2.47	0	41	0.0019	1	8592
	R.SPTSQEVMFLTIQVK.G	U	2		854.4551	1706.8957	1706.8913	2.59	0	4	8.5	1	9195
	K.DTIIKPLLVEPEGLEK.E	U	2		897.5184	1793.0222	1793.0186	2.01	0	41	0.00043	1	10020
	K.DTIIKPLLVEPEGLEK.E	U	1		598.6826	1793.0259	1793.0186	4.05	0	(16)	0.13	1	10022
	R.LLIYAILPDGEVVGDSAR.Y	U	1		951.0237	1900.0328	1900.0306	1.18	0	60	1.7e-005	1	10920
	R.KDTIIKPLLVEPEGLEK.E	U	1		641.3795	1921.1166	1921.1135	1.57	1	14	0.17	1	11092
	R.KDTIIKPLLVEPEGLEK.E	U	1		961.5666	1921.1187	1921.1135	2.71	1	(1)	3.1	1	11093
	R.DFVHFDDTSEPPTETVR.K	U	2		996.4554	1990.8963	1990.8909	2.73	0	15	0.31	1	11592
	R.DFVHFDDTSEPPTETVR.K	U	1		664.6396	1990.8971	1990.8909	3.13	0	(8)	1.5	1	11593
	K.GSGGTAEHPFTVEEFVLPK.F	U	1		1001.5005	2000.9864	2000.9844	1.03	0	(12)	1.4	1	11686
	K.GSGGTAEHPFTVEEFVLPK.F	U	2		668.0032	2000.9879	2000.9844	1.74	0	17	0.46	1	11687
	K.VGLNFSPGQSFPASQAHLR.V	U	2		1007.0207	2012.0268	2012.0228	2.00	0	(32)	0.011	1	11736
	K.VGLNFSPGQSFPASQAHLR.V	U	2		671.6844	2012.0313	2012.0228	4.24	0	50	0.00019	1	11739
	R.VFQPFFVELTMPYSVIR.G	U	1		691.7071	2072.0994	2072.0805	9.13	0	(21)	0.15	1	12058
	R.VFQPFFVELTMPYSVIR.G	U	1		1037.0574	2072.1002	2072.0805	9.49	0	31	0.014	1	12059
	R.NRDFVHFDDTSEPPTETVR.K	U	2		754.6876	2261.0409	2261.0349	2.63	1	14	0.4	1	13548
	R.HFPPAAATDTAADAHDPARPGAK.V	U	1		762.3759	2284.1057	2284.0985	3.17	0	0	19	1	13683
	R.GYIFIDEAHITEALTWLAQK.Q	U	1		773.7415	2318.2027	2318.1947	3.48	0	41	0.0016	1	13924
	K.QQNCQGGFSSTQDTVVALHALSR.Y		1		835.4035	2503.1887	2503.1874	0.50	0	14	0.63	1	14880
	K.NEESLVFVQTDKPIYKPEQTVK.F	U	2		864.7935	2591.3586	2591.3483	3.97	0	31	0.01	1	15384
	R.IVLLDESFHPLNELVPLVYVEDPK.G	U	1		926.8415	2777.5026	2777.4891	4.87	0	23	0.043	1	16428
	R.AVDQSVLLMRPEAELSAATVYNLLPVK.D	U	1		976.5347	2926.5824	2926.5837	-0.47	0	48	0.00013	1	17108
	R.AVDQSVLL->M<-RPEAELSAATVYNLLPVK.D	U	1	Oxidation (M)	981.8696	2942.5869	2942.5787	2.79	0	(9)	1.1	1	17161
	R.APSAEVEMTAYVILAHVTAQPAPNPEDLK.R		1		1021.5175	3061.5307	3061.5430	-4.01	0	8	3.3	1	17505
	R.TEVLTSLYEEAVKEDNTIHWTRPQKPR.L		1		1080.9016	3239.6830	3239.6575	7.89	1	3	6.3	1	17860
	R.SGTHTLPVEQGDMQGHFSMSVPVESDIAPVAR.L	U	2		1127.2085	3378.6037	3378.5973	1.88	0	7	3	1	18127
	R.RTEVLTSLYEEAVKEDNTIHWTRPQKPR.L		1		680.1616	3395.7714	3395.7586	3.79	2	2	7.3	1	18156
P01030	Complement C4 (Fragments) OS=Bos taurus GN=C4 PE=1 SV=2	103018	1130	71(39)	28(19)	1.48	36%	P01030_uniprot
	Peptide	Unique	Matches	Modification	Observed	Mr(expt)	Mr(calc)	ppm	Miss	Score	Expect	Rank	Query
	K.INVEVR.G		1		365.2169	728.4192	728.4181	1.58	0	18	0.44	1	31
	K.ILQVER.E		2		379.2329	756.4512	756.4494	2.43	0	40	0.002	1	76
	R.LQLEPGK.E		1		392.7323	783.4500	783.4490	1.22	0	22	0.064	1	130
	R.AVDLIQK.G		1		393.7413	393.7413	785.4681	4.35	0	3	14	6	134
	K.LTSLSDR.Y		1		396.2170	790.4195	790.4185	1.26	0	36	0.0054	1	162
	K.FACYSPR.V		2		450.7062	899.3979	899.3960	2.11	0	35	0.0019	1	717
	R.VDYGFQVK.V		3		478.2495	954.4845	954.4811	3.53	0	36	0.0033	1	977
	R.TRGQVGLAR.V		2		479.2832	956.5518	956.5516	0.24	1	25	0.087	1	993
	R.QGSFQGGFR.S		1		492.2402	982.4658	982.4621	3.76	0	20	0.14	1	1184
	K.CSVFYGAPR.K		1		528.7529	1055.4913	1055.4859	5.17	0	15	0.4	1	1795
	K.LGQYTSPVAK.R		2		532.2945	1062.5744	1062.5710	3.27	0	63	9.7e-006	1	1862
	R.GQQDLEGYR.M		2		533.2520	1064.4895	1064.4887	0.74	0	49	0.00018	1	1888
	R.ITQVLHFTK.D		1		362.8827	1085.6264	1085.6233	2.84	0	(27)	0.036	1	2011
	R.ITQVLHFTK.D		4		543.8210	1085.6275	1085.6233	3.86	0	44	0.00059	1	2012
	R.DGSYGAWLHR.D		2		581.2766	1160.5387	1160.5363	2.04	0	26	0.031	1	2881
	R.VAHNNLMAMAK.D		1		600.3063	1198.5981	1198.5950	2.57	0	38	0.0028	1	3377
	R.VQYTVCIWR.T		2		612.8156	1223.6165	1223.6121	3.62	0	14	0.76	1	3610
	R.AVDLIQKGYTR.I		13		632.3534	632.3534	1262.6923	-4.69	1	7	4.8	3	4075
	R.GSFDFPVGDAISK.I		2		670.3308	1338.6471	1338.6456	1.10	0	39	0.0023	1	5175
	K.EYLIMGLDGATYDLK.G		1		851.4290	1700.8434	1700.8331	6.04	0	39	0.0028	1	9130
	K.EYLI->M<-GLDGATYDLK.G		1	Oxidation (M)	859.4211	1716.8277	1716.8280	-0.17	0	(26)	0.053	1	9282
	R.EPFLSCCQFAESLR.K	U	2		872.3975	1742.7804	1742.7756	2.72	0	73	4.4e-007	1	9579
	K.LLSTLCSADVCQCAEGK.C		1		956.4365	1910.8584	1910.8536	2.48	0	68	1.2e-006	1	11018
	R.TLEIPGNSDPNIIPEGDFK.S		1		1028.5164	2055.0182	2055.0160	1.04	0	20	0.26	1	11994
	K.VGLSGMAIADITLLSGFHALR.A		1		714.7331	2141.1774	2141.1667	5.02	0	95	3.3e-009	1	12626
	K.VGLSGMAIADITLLSGFHALR.A		1		1071.5974	2141.1803	2141.1667	6.34	0	(92)	6e-009	1	12627
	K.VGLSG->M<-AIADITLLSGFHALR.A		1	Oxidation (M)	1079.5878	2157.1610	2157.1616	-0.29	0	(92)	1.1e-008	1	12738
	K.VGLSG->M<-AIADITLLSGFHALR.A		1	Oxidation (M)	720.0615	2157.1627	2157.1616	0.52	0	(95)	5.2e-009	1	12739
	K.GDPQYLLDSNSWIEEMPSER.M		1		1183.5347	2365.0548	2365.0532	0.67	0	96	1.4e-009	1	14214
	K.GDPQYLLDSNSWIEEMPSER.M		1		789.3602	2365.0587	2365.0532	2.31	0	(41)	0.0005	1	14215
	K.GDPQYLLDSNSWIEE->M<-PSER.M		1	Oxidation (M)	794.6899	2381.0478	2381.0481	-0.13	0	(0)	4.8	1	14305
	K.GDPQYLLDSNSWIEE->M<-PSER.M		1	Oxidation (M)	1191.5321	2381.0496	2381.0481	0.64	0	(3)	2.7	1	14307
	R.LQLEPGKEYLIMGLDGATYDLK.G		1		1234.1445	2466.2745	2466.2716	1.19	1	90	1.5e-008	1	14740
	R.LQLEPGKEYLIMGLDGATYDLK.G		1		823.1008	2466.2807	2466.2716	3.68	1	(50)	0.00014	1	14741
	R.VTASDPLEALGSEGALSPGGLASLLR.L		1		1241.1686	2480.3226	2480.3122	4.19	0	75	4.2e-007	1	14809
	R.VTASDPLEALGSEGALSPGGLASLLR.L		1		827.7839	2480.3298	2480.3122	7.08	0	(43)	0.00059	1	14810
	R.YVSHFETEGPHVLLYFDSVPTSR.E		2		1340.6588	2679.3031	2679.2969	2.29	0	(43)	0.001	1	15816
	R.YVSHFETEGPHVLLYFDSVPTSR.E		4		894.1092	2679.3059	2679.2969	3.35	0	57	4.1e-005	1	15818
	R.YVSHFETEGPHVLLYFDSVPTSR.E		2		670.8342	2679.3076	2679.2969	3.97	0	(26)	0.056	1	15819
	R.ECVGFGAVQEVPVGLVQPASAILYDYYNPEHK.C		1		1183.9158	3548.7255	3548.7286	-0.88	0	44	0.00067	1	18360
Q9N2I2	Plasma serine protease inhibitor OS=Bos taurus GN=SERPINA5 PE=1 SV=1	45439	1114	54(38)	21(18)	3.68	60%	Q9N2I2_uniprot
	Peptide	Unique	Matches	Modification	Observed	Mr(expt)	Mr(calc)	ppm	Miss	Score	Expect	Rank	Query
	K.IVDLIK.S	U	3		350.7351	699.4556	699.4531	3.64	0	32	0.012	1	3
	K.INDYVAK.Q	U	1		411.7217	821.4288	821.4283	0.62	0	49	0.00024	1	258
	K.HILFLGK.V	U	2		414.2618	826.5091	826.5065	3.18	0	37	0.0026	1	275
	R.LELYLPK.F	U	2		438.2675	874.5205	874.5164	4.71	0	18	0.19	1	612
	K.KINDYVAK.Q	U	1		475.7689	949.5233	949.5233	0.04	1	35	0.0069	1	962
	K.WETSFNLK.S	U	1		512.7608	1023.5070	1023.5025	4.41	0	36	0.0036	1	1539
	R.RLELYLPK.F	U	3		516.3190	1030.6235	1030.6175	5.85	1	30	0.0053	1	1611
	R.LPIQEAFLGAMR.T	U	4		673.3708	1344.7270	1344.7224	3.47	0	80	2.2e-007	1	5282
	R.LPIQEAFLGA->M<-R.T	U	3	Oxidation (M)	681.3669	1360.7193	1360.7173	1.50	0	(56)	7.1e-005	1	5522
	R.EGEMEQVENGLK.E	U	2		681.8171	1361.6197	1361.6133	4.75	0	47	0.00023	1	5529
	K.QQDQFYYLLDR.N	U	2		744.8621	1487.7096	1487.7045	3.42	0	58	2.7e-005	1	6895
	R.IVFNRPFLVLIVK.N	U	1		779.5000	1556.9854	1556.9807	3.08	0	64	4e-007	1	7618
	R.EGEMEQVENGLKEK.T	U	1		810.3827	1618.7509	1618.7508	0.09	1	14	0.61	1	8299
	K.FSIEGSYQLEEVLPK.L	U	2		869.9551	1737.8956	1737.8825	7.55	0	76	6.5e-007	1	9532
	K.STHEQDFYVTPETVVR.V	U	3		954.4638	1906.9131	1906.9061	3.64	0	84	6.3e-008	1	10980
	K.STHEQDFYVTPETVVR.V	U	3		636.6457	1906.9152	1906.9061	4.78	0	(39)	0.0021	1	10984
	K.SLDGTQVMVMVNYIFFK.A	U	1		996.5055	1990.9964	1990.9897	3.40	0	65	7.1e-006	1	11608
	R.DIFTSDADLTGISNHSSIR.V	U	2		1024.9946	2047.9747	2047.9811	-3.10	0	32	0.012	1	11960
	R.TLYLADTFPTNFEDPEGAK.K	U	2		1065.0110	2128.0074	2128.0001	3.46	0	91	1.1e-008	1	12519
	R.TLYLADTFPTNFEDPEGAKK.K	U	2		1129.0566	2256.0987	2256.0950	1.65	1	(22)	0.13	1	13512
	R.TLYLADTFPTNFEDPEGAKK.K	U	2		753.0413	2256.1021	2256.0950	3.15	1	34	0.0076	1	13513
	K.AVVEVDESGTQAAAATGMVITFK.S	U	1		765.7266	2294.1579	2294.1464	4.98	0	1	16	1	13759
	R.ELQQPQDSLQLSLGNALFTKPR.L	U	2		1242.1652	2482.3158	2482.3180	-0.88	0	(52)	9e-005	1	14816
	R.ELQQPQDSLQLSLGNALFTKPR.L	U	4		828.4485	2482.3238	2482.3180	2.36	0	106	3.5e-010	1	14818
	K.AQILEGLGIGPGEGSEEELHSASQR.L	U	1		1282.6289	2563.2433	2563.2514	-3.17	0	(8)	3.1	1	15225
	K.AQILEGLGIGPGEGSEEELHSASQR.L	U	3		855.4266	2563.2579	2563.2514	2.53	0	80	1.8e-007	1	15229
P34955	Alpha-1-antiproteinase OS=Bos taurus GN=SERPINA1 PE=1 SV=1	46417	1095	56(36)	21(18)	2.95	48%	P34955_uniprot
	Peptide	Unique	Matches	Modification	Observed	Mr(expt)	Mr(calc)	ppm	Miss	Score	Expect	Rank	Query
	K.IVELVK.V		3		350.7351	699.4557	699.4531	3.72	0	31	0.017	1	4
	K.VPMMNR.L	U	2		374.1861	746.3577	746.3567	1.30	0	20	0.18	1	49
	K.SPLFVGK.V	U	2		374.2236	746.4326	746.4327	-0.04	0	18	0.31	1	51
	R.ADLSGITK.E	U	1		402.7273	803.4400	803.4389	1.36	0	38	0.0045	1	210
	K.INDYVEK.G	U	1		440.7245	879.4345	879.4338	0.81	0	40	0.002	1	637
	K.LNNELLAK.F	U	1		457.7707	913.5268	913.5232	3.86	0	66	5e-006	1	833
	K.KINDYVEK.G	U	1		504.7721	1007.5296	1007.5287	0.83	1	42	0.0014	1	1380
	K.GNTHTEILK.G	U	1		506.7752	1011.5357	1011.5349	0.84	0	30	0.017	1	1403
	K.WEKPFEMK.H	U	2		547.7729	1093.5312	1093.5266	4.21	0	26	0.048	1	2121
	K.LSISETYDLK.S	U	6		584.8110	1167.6074	1167.6023	4.36	0	71	1.5e-006	1	2979
	K.LVDTFLEDVK.N	U	4		589.8207	1177.6269	1177.6231	3.28	0	62	1.2e-005	1	3078
	K.YASSANLHLPK.L	U	5		600.8220	1199.6294	1199.6298	-0.39	0	86	5.4e-008	1	3386
	K.GKWEKPFEMK.H	U	2		640.3309	1278.6473	1278.6431	3.33	1	37	0.0045	1	4321
	R.DFHVDEQTTVK.V	U	3		659.8197	1317.6248	1317.6201	3.59	0	41	0.0013	1	4880
	K.KYASSANLHLPK.L	U	2		664.8713	1327.7280	1327.7248	2.42	1	50	0.00026	1	5037
	R.LGMFDLHYCDK.L	U	2		699.8146	1397.6146	1397.6108	2.73	0	67	1.3e-006	1	5795
	K.SVLGDVGITEVFSDR.A	U	2		797.4100	1592.8054	1592.8046	0.48	0	86	7.3e-008	1	7988
	K.NLYHSEAFSINFR.D	U	6		799.3919	1596.7693	1596.7685	0.50	0	82	1.1e-007	1	8037
	K.NLYHSEAFSINFR.D	U	3		533.2643	1596.7710	1596.7685	1.60	0	(42)	0.0011	1	8038
	K.LQQLEDKLNNELLAK.F	U	2		884.9972	1767.9798	1767.9730	3.86	1	76	3.2e-007	1	9827
	K.LQQLEDKLNNELLAK.F	U	1		590.3342	1767.9809	1767.9730	4.44	1	(7)	2.9	1	9828
	K.VLDPNTVFALVNYISFK.G	U	1		970.5331	1939.0517	1939.0455	3.21	0	83	8.4e-008	1	11238
	K.VLDPNTVFALVNYISFK.G	U	1		647.3591	1939.0554	1939.0455	5.10	0	(66)	3.8e-006	1	11239
	K.GTEAVGSTFLEAIPMSLPPDVEFNRPFLCILYDR.N	U	1		964.4946	3853.9494	3853.9059	11.3	0	6	3.3	1	18714
	K.GTEAVGSTFLEAIP->M<-SLPPDVEFNRPFLCILYDR.N	U	1	Oxidation (M)	968.4864	3869.9167	3869.9008	4.10	0	(2)	7.2	1	18725
Q5EA67	Inter-alpha (Globulin) inhibitor H4 (Plasma Kallikrein-sensitive glycoprotein) OS=Bos taurus GN=ITIH4 PE=2 SV=1	101617	1094	69(44)	31(29)	1.67	40%	Q5EA67_uniprot
	Peptide	Unique	Matches	Modification	Observed	Mr(expt)	Mr(calc)	ppm	Miss	Score	Expect	Rank	Query
	R.LCVDLR.R		1		388.2118	774.4090	774.4058	4.08	0	39	0.0039	1	126
	R.VYLGPMR.F		2		418.2305	834.4464	834.4422	5.11	0	31	0.016	1	300
	R.FGHSVGDR.T		3		437.7120	873.4095	873.4093	0.16	0	36	0.0026	1	601
	K.NVIFVIDK.S		2		474.2837	946.5528	946.5488	4.23	0	23	0.043	1	950
	K.VRPQQLVK.H		2		484.3064	966.5983	966.5974	0.89	0	26	0.013	1	1068
	R.LLLQNTDR.F		3		486.7790	971.5435	971.5400	3.61	0	55	9.3e-005	1	1107
	K.MALENGGLAR.R		2		516.2704	1030.5263	1030.5229	3.31	0	52	0.00019	1	1602
	R.FAHTVITSR.V		1		516.2867	1030.5588	1030.5560	2.74	0	27	0.05	1	1604
	K.->M<-ALENGGLAR.R		1	Oxidation (M)	524.2675	1046.5205	1046.5179	2.52	0	(23)	0.1	1	1701
	K.LDYQESPPGK.E		2		567.2779	1132.5412	1132.5400	1.05	0	55	6.5e-005	1	2628
	R.HLGAYELLLK.V		2		578.8415	1155.6685	1155.6652	2.93	0	46	0.00043	1	2829
	R.EATFQMELPK.K		3		597.2986	1192.5827	1192.5798	2.48	0	49	0.00023	1	3285
	R.FKPTLSQQQK.Y		2		602.8381	1203.6616	1203.6612	0.35	0	36	0.0046	1	3462
	K.YIFHSFIER.L		3		606.3171	1210.6197	1210.6135	5.16	0	31	0.014	1	3547
	K.ETLYSVMPGLK.V		3		619.3293	1236.6441	1236.6424	1.42	0	42	0.0016	1	3735
	K.ETLYSV->M<-PGLK.V		2	Oxidation (M)	627.3278	1252.6411	1252.6373	3.01	0	(25)	0.079	1	3888
	K.EGLLLLSRPDR.V		3		634.8719	1267.7293	1267.7248	3.58	0	33	0.0053	1	4148
	K.AAAQEQYSAAVAR.G		2		668.3375	1334.6605	1334.6578	1.99	0	68	3.4e-006	1	5118
	K.QDTVLDGSFIVR.Y	U	2		675.3568	1348.6989	1348.6987	0.18	0	44	0.00091	1	5343
	R.VTIGLLFWDGPGK.G		1		701.8901	1401.7656	1401.7657	-0.03	0	70	1.8e-006	1	5865
	R.ELKLDYQESPPGK.E		1		752.3906	1502.7667	1502.7616	3.37	1	53	0.00011	1	7077
	K.WKETLYSVMPGLK.V		2		776.4178	1550.8210	1550.8167	2.81	1	79	3.1e-007	1	7563
	K.WKETLYSV->M<-PGLK.V		1	Oxidation (M)	784.4124	1566.8103	1566.8116	-0.84	1	(20)	0.18	1	7733
	K.VTFELVYEELLAR.H		1		791.4302	1580.8459	1580.8450	0.60	0	62	1e-005	1	7858
	K.LREQSPDVLLAQIR.G		2		819.4735	1636.9325	1636.9260	3.94	1	78	1.3e-007	1	8522
	R.KTEQFQVSVSVAPAAK.V		3		845.4650	1688.9155	1688.9097	3.42	1	16	0.43	1	9004
	K.VTMDKEGLLLLSRPDR.V		1		922.0106	1842.0067	1842.0033	1.84	1	(8)	2.1	1	10492
	K.VTMDKEGLLLLSRPDR.V		1		615.0101	1842.0084	1842.0033	2.76	1	25	0.049	1	10493
	K.YPEKQDTVLDGSFIVR.Y	U	3		933.9850	1865.9554	1865.9523	1.66	1	100	2.3e-009	1	10688
	K.YPEKQDTVLDGSFIVR.Y	U	1		622.9930	1865.9571	1865.9523	2.56	1	(10)	2.3	1	10689
	R.LWAYLTIQQLLEQ->M<-VSALDAEK.Q		1	Oxidation (M)	860.4585	2578.3537	2578.3352	7.15	0	12	1	1	15309
	K.SYATGIQAQGGTNINDAMLMAVQLLEK.A		1		946.4829	2836.4269	2836.4099	6.00	0	85	5.5e-008	1	16725
	R.RPQELVNLLSDPDQGVEVTGHFETAK.A		3		960.4907	2878.4503	2878.4461	1.47	0	90	1.9e-008	1	16854
	R.RPQELVNLLSDPDQGVEVTGHFETAK.A		2		720.6204	2878.4526	2878.4461	2.25	0	(53)	9.4e-005	1	16856
	R.FSSHVSGTLGQFYQDVLWGPLDTADDSK.R		1		1024.1541	3069.4403	3069.4356	1.53	0	72	8.8e-007	1	17521
	R.FSSHVSGTLGQFYQDVLWGPLDTADDSKR.T		1		1076.1912	3225.5517	3225.5367	4.62	1	84	6.1e-008	1	17835
	K.ANQEELLPEGSITLIILLTDGDPTVGETNPSNIQK.N	U	1		1240.6527	3718.9363	3718.9153	5.66	0	43	0.00056	1	18582
	K.ANQEELLPEGSITLIILLTDGDPTVGETNPSNIQK.N	U	1		930.7440	3718.9467	3718.9153	8.47	0	(11)	0.76	1	18583
P50448	Factor XIIa inhibitor OS=Bos taurus PE=1 SV=1	51919	1001	37(29)	17(15)	2.22	46%	P50448_uniprot
	Peptide	Unique	Matches	Modification	Observed	Mr(expt)	Mr(calc)	ppm	Miss	Score	Expect	Rank	Query
	K.KLEMTK.F		1		375.2147	748.4148	748.4153	-0.61	1	36	0.0043	1	57
	K.FPVF->M<-GR.V		2	Oxidation (M)	435.2217	868.4288	868.4266	2.59	0	6	3.3	1	530
	K.DTFAEASQR.L		1		512.7396	1023.4646	1023.4621	2.38	0	35	0.0033	1	1536
	K.YPVASFTDR.T		2		528.2636	1054.5125	1054.5084	3.97	0	43	0.00066	1	1791
	R.TSTKPFHLK.S		1		529.8049	1057.5953	1057.5920	3.10	0	35	0.0065	1	1811
	R.LYQDFSVLK.K		2		556.8048	1111.5949	1111.5914	3.23	0	42	0.00091	1	2356
	R.LLDSLPEDTR.L		2		579.8060	1157.5975	1157.5928	4.06	0	58	3.3e-005	1	2861
	K.KYPVASFTDR.T		7		592.3119	1182.6092	1182.6033	5.00	1	53	8.1e-005	1	3166
	R.LILLNAVALSAK.W		3		613.3989	1224.7832	1224.7805	2.16	0	91	1.8e-009	1	3612
	K.FHPTHLT->M<-PR.I		1	Oxidation (M)	626.8182	1251.6219	1251.6183	2.92	0	2	13	1	3872
	R.RLLDSLPEDTR.L		2		657.8575	1313.7004	1313.6939	4.95	1	44	0.001	1	4798
	R.SAEAVLGEALTDFSLR.L		1		560.2924	1677.8554	1677.8573	-1.14	0	(60)	2.7e-005	1	8917
	R.SAEAVLGEALTDFSLR.L		1		839.9356	1677.8565	1677.8573	-0.48	0	81	2e-007	1	8918
	K.HHLQDLEQALSTAVFK.A		1		918.9867	1835.9588	1835.9530	3.18	0	72	1.4e-006	1	10432
	R.HQATLELTESGVDATAASVVSVAR.N	U	2		1206.6242	2411.2337	2411.2292	1.87	0	(13)	0.94	1	14495
	R.HQATLELTESGVDATAASVVSVAR.N	U	2		804.7528	2411.2366	2411.2292	3.06	0	115	6e-011	1	14497
	R.AFMSEGFTSFSQIFHSSDLTIK.D		1		827.3980	2479.1720	2479.1730	-0.38	0	(75)	4.6e-007	1	14803
	R.AFMSEGFTSFSQIFHSSDLTIK.D		1		1240.5934	2479.1722	2479.1730	-0.31	0	91	1.1e-008	1	14804
	R.AF->M<-SEGFTSFSQIFHSSDLTIK.D		1	Oxidation (M)	1248.5938	2495.1729	2495.1679	2.03	0	(87)	2.5e-008	1	14859
	R.AF->M<-SEGFTSFSQIFHSSDLTIK.D		1	Oxidation (M)	832.7350	2495.1831	2495.1679	6.11	0	(49)	0.0002	1	14860
	R.NLLLFEVQQPFLFLLWDQQHK.F		1		886.1522	2655.4347	2655.4213	5.02	0	65	3.4e-006	1	15657
	K.VQSSQD->M<-LDYFDFIYDVNLCGLTEDPDVQVSGIR.H		1	Oxidation (M)	1318.9534	3953.8383	3953.7976	10.3	0	70	8.9e-007	1	18788
P17690	Beta-2-glycoprotein 1 OS=Bos taurus GN=APOH PE=1 SV=4	39538	994	61(40)	17(14)	3.61	58%	P17690_uniprot
	Peptide	Unique	Matches	Modification	Observed	Mr(expt)	Mr(calc)	ppm	Miss	Score	Expect	Rank	Query
	K.VSFFCK.H	U	4		394.1958	786.3770	786.3735	4.56	0	36	0.0023	1	138
	K.NGMLHGQK.V	U	1		442.7236	883.4326	883.4334	-0.93	0	40	0.0011	1	671
	K.TDASDVKPC.-	U	1		496.7213	991.4279	991.4281	-0.12	0	33	0.003	1	1259
	R.ATVIYEGER.V	U	3		519.2676	1036.5207	1036.5189	1.76	0	36	0.0048	1	1636
	K.EHSSLAFWK.T	U	2		368.8553	1103.5440	1103.5400	3.60	0	(12)	1.3	1	2203
	K.EHSSLAFWK.T	U	4		552.7798	1103.5450	1103.5400	4.58	0	34	0.0078	1	2205
	K.RATVIYEGER.V	U	2		597.3182	1192.6218	1192.6200	1.51	1	59	2.8e-005	1	3304
	K.RATVIYEGER.V	U	1		398.5481	1192.6225	1192.6200	2.06	1	(15)	0.63	1	3306
	R.FTCPLTGLWPINTLK.C	U	2		880.9744	1759.9343	1759.9331	0.67	0	73	1e-006	1	9752
	R.RFTCPLTGLWPINTLK.C	U	1		959.0292	1916.0438	1916.0342	4.99	1	19	0.17	1	11058
	R.TCPKPDELPFSTVVPLK.R	U	3		643.3470	1927.0193	1927.0125	3.54	0	(34)	0.0087	1	11144
	R.TCPKPDELPFSTVVPLK.R	U	3		964.5172	1927.0197	1927.0125	3.76	0	42	0.0013	1	11145
	R.TCPKPDELPFSTVVPLKR.T	U	3		1042.5638	2083.1131	2083.1136	-0.23	1	76	4e-007	1	12124
	R.TCPKPDELPFSTVVPLKR.T	U	3		521.7860	2083.1149	2083.1136	0.64	1	(36)	0.0046	1	12126
	R.TCPKPDELPFSTVVPLKR.T	U	4		695.3796	2083.1169	2083.1136	1.59	1	(47)	0.00034	1	12130
	K.CSYTEDAQCIDGTIEIPK.C	U	3		1050.4699	2098.9251	2098.9187	3.06	0	61	4.8e-006	1	12245
	R.TYEPGEQIVFSCQPGYVSR.G	U	3		1109.0193	2216.0240	2216.0208	1.44	0	77	2.4e-007	1	13162
	R.TYEPGEQIVFSCQPGYVSR.G	U	3		739.6834	2216.0284	2216.0208	3.42	0	(54)	5.4e-005	1	13165
	K.KCSYTEDAQCIDGTIEIPK.C	U	1		1114.5179	2227.0213	2227.0137	3.44	1	14	0.56	1	13262
	K.KCSYTEDAQCIDGTIEIPK.C	U	1		743.3488	2227.0246	2227.0137	4.92	1	(11)	0.94	1	13263
	K.WSPDLPVCAPITCPPPPIPK.F	U	4		1121.5774	2241.1402	2241.1326	3.39	0	74	7.8e-007	1	13388
	K.WSPDLPVCAPITCPPPPIPK.F	U	3		748.0551	2241.1433	2241.1326	4.77	0	(71)	1.8e-006	1	13391
	R.YTTFEYPNTISFSCHTGFYLK.G	U	1		859.4014	2575.1825	2575.1730	3.68	0	15	0.33	1	15291
	K.DTATFGCHETYSLDGPEEVECSK.F	U	2		878.0342	2631.0807	2631.0741	2.50	0	49	2.1e-005	1	15554
	R.CPFPSRPDNGFVNHPANPVLYYK.D	U	2		897.1068	2688.2984	2688.2907	2.86	0	41	0.0014	1	15865
	R.CPFPSRPDNGFVNHPANPVLYYK.D	U	1		673.0826	2688.3015	2688.2907	3.99	0	(9)	2.1	1	15866
F1MSZ6	Antithrombin-III OS=Bos taurus GN=SERPINC1 PE=3 SV=1	52920	838	41(27)	24(18)	3.01	58%	F1MSZ6_uniprot
	Peptide	Unique	Matches	Modification	Observed	Mr(expt)	Mr(calc)	ppm	Miss	Score	Expect	Rank	Query
	R.VWELSK.A	U	1		381.2135	760.4124	760.4119	0.69	0	8	4.9	1	88
	K.FDTISEK.T	U	1		420.2127	838.4109	838.4072	4.32	0	34	0.0055	1	318
	K.FSPENTR.K	U	1		425.7063	849.3980	849.3981	-0.03	0	36	0.0039	1	479
	K.QLMEVFK.F	U	1		447.7430	893.4715	893.4681	3.81	0	15	0.66	1	682
	R.LPGIVAEGR.S	U	6		456.2717	910.5288	910.5236	5.76	0	55	3e-005	1	808
	R.RVWELSK.A	U	1		459.2658	916.5171	916.5130	4.47	1	23	0.11	1	857
	K.SSELVSANR.L	U	1		481.7486	961.4826	961.4828	-0.27	0	31	0.021	1	1027
	K.FSPENTRK.E	U	1		489.7539	977.4933	977.4930	0.25	1	17	0.43	1	1148
	K.LGACDNTLK.Q	U	1		496.2479	990.4812	990.4804	0.81	0	30	0.023	1	1246
	K.SRLPGIVAEGR.S	U	1		577.8361	1153.6577	1153.6567	0.82	1	21	0.1	1	2817
	K.ANRPFLVLIR.E	U	2		599.8777	1197.7408	1197.7346	5.21	0	29	0.0062	1	3371
	K.ANRPFLVLIR.E	U	1		400.2566	1197.7481	1197.7346	11.3	0	(1)	3.6	1	3374
	R.SDLYVSDAFHK.A	U	2		641.3111	1280.6076	1280.6037	3.07	0	46	0.00038	1	4341
	K.GDDITMVLILPK.L	U	1		657.8722	1313.7298	1313.7265	2.56	0	48	0.00037	1	4800
	K.TSDQIHFFFAK.L	U	2		670.8389	1339.6632	1339.6561	5.29	0	84	8.1e-008	1	5191
	R.EVALNTIIF->M<-GR.V	U	1	Oxidation (M)	690.3722	1378.7298	1378.7279	1.43	0	19	0.27	1	5586
	R.VAESTQVLELPFK.G	U	2		730.9070	1459.7994	1459.7922	4.91	0	73	1.1e-006	1	6558
	K.ADGESCSVLMMYQESK.F	U	1		917.8888	1833.7630	1833.7583	2.58	0	36	0.00059	1	10423
	K.EQLQDMGLEDLFSPEK.S	U	1		939.9440	1877.8734	1877.8717	0.91	0	84	6.2e-008	1	10752
	K.ANSHFATAFYQHLADSK.N	U	2		954.4589	1906.9033	1906.8962	3.72	0	68	2.5e-006	1	10973
	K.ANSHFATAFYQHLADSK.N	U	2		636.6418	1906.9035	1906.8962	3.84	0	(54)	6.7e-005	1	10974
	K.NNNDNIFLSPLSISTAFAMTK.L	U	1		766.7230	2297.1472	2297.1362	4.82	0	76	5.7e-007	1	13781
	K.NNNDNIFLSPLSISTAFAMTK.L	U	1		1149.5847	2297.1549	2297.1362	8.16	0	(54)	9.3e-005	1	13782
	K.AFLEVNEEGSEAAASTVISIAGR.S	U	1		774.3939	2320.1598	2320.1546	2.21	0	(80)	2e-007	1	13937
	K.AFLEVNEEGSEAAASTVISIAGR.S	U	1		1161.0891	2320.1637	2320.1546	3.89	0	111	1.6e-010	1	13938
	R.VAESTQVLELPFKGDDITMVLILPK.L	U	1		919.5128	2755.5166	2755.5081	3.08	1	24	0.022	1	16296
	R.ITDVIPPQAINEFTVLVLVNTIYFK.G	U	1		1424.3074	2846.6002	2846.5834	5.91	0	41	0.00032	1	16762
	R.ITDVIPPQAINEFTVLVLVNTIYFK.G	U	1		949.8791	2846.6156	2846.5834	11.3	0	(37)	0.00066	1	16763
	K.VEQELTPDMLQEWLDELTETLLVVHMPR.F	U	1		1122.2421	3363.7044	3363.6730	9.31	0	73	7.2e-007	1	18107
	K.VEQELTPDMLQEWLDELTETLLVVHMPR.F	U	1		841.9346	3363.7094	3363.6730	10.8	0	(44)	0.00052	1	18108
Q28194	Thrombospondin-1 (Fragment) OS=Bos taurus PE=2 SV=1	25114	825	35(25)	13(12)	4.76	68%	Q28194_uniprot
	Peptide	Unique	Matches	Modification	Observed	Mr(expt)	Mr(calc)	ppm	Miss	Score	Expect	Rank	Query
	K.GFLLLASLR.Q		2		495.3121	988.6096	988.6069	2.68	0	42	0.00029	1	1237
	K.GPDPSSPAFR.I		2		515.7525	1029.4904	1029.4880	2.42	0	37	0.0024	1	1594
	K.FQDLVDAVR.A		2		531.7861	1061.5576	1061.5506	6.61	0	51	0.00022	1	1853
	R.AQLYIDCEK.M		1		570.2760	1138.5374	1138.5328	4.05	0	40	0.0014	1	2693
	K.SITLFVQEDR.A		4		604.3228	1206.6311	1206.6245	5.48	0	53	0.00011	1	3498
	K.AGTLDLSLTVQGK.Q		7		651.8690	1301.7234	1301.7191	3.29	0	86	4.6e-008	1	4644
	R.FVFGTTPEDILR.N		3		697.8704	1393.7263	1393.7242	1.51	0	71	1.7e-006	1	5758
	R.IEDANLIPPVPDK.K		2		710.8933	1419.7721	1419.7609	7.85	0	18	0.31	1	6023
	R.IEDANLIPPVPDKK.F		3		774.9373	1547.8600	1547.8559	2.64	1	65	4.7e-006	1	7508
	K.GGVNDNFQGVLQNVR.F		3		808.9135	1615.8125	1615.8067	3.58	0	104	9.9e-010	1	8272
	K.MENAELDVPIQSIFTR.D		1		931.9719	1861.9293	1861.9244	2.64	0	82	1.5e-007	1	10654
	K.->M<-ENAELDVPIQSIFTR.D		1	Oxidation (M)	939.9695	1877.9245	1877.9193	2.79	0	(9)	2.6	1	10754
	K.QHVVSVEEALLATGQWK.S		2		632.3407	1894.0003	1893.9949	2.86	0	(44)	0.00062	1	10890
	K.QHVVSVEEALLATGQWK.S		1		948.0076	1894.0006	1893.9949	3.03	0	66	3.9e-006	1	10891
	-.NRIPESGGDNSVFDIFELTGAAR.K	U	1		822.4076	2464.2009	2464.1983	1.09	1	65	6.9e-006	1	14730
F1N3A1	Thrombospondin-1 OS=Bos taurus GN=THBS1 PE=4 SV=1	133300	818	41(27)	17(14)	0.47	15%	F1N3A1_uniprot
Q28178	Thrombospondin-1 OS=Bos taurus GN=THBS1 PE=2 SV=2	133442	818	41(27)	17(14)		15%	Q28178_uniprot
	Peptide	Unique	Matches	Modification	Observed	Mr(expt)	Mr(calc)	ppm	Miss	Score	Expect	Rank	Query
	R.LVPNPDQK.D	U	1		455.7539	909.4933	909.4920	1.42	0	31	0.0098	1	799
	R.FYVVMWK.Q		2		486.7562	971.4978	971.4939	4.07	0	1	14	1	1102
	K.GFLLLASLR.Q		2		495.3121	988.6096	988.6069	2.68	0	42	0.00029	1	1237
	R.AQGYSGLSVK.V	U	1		505.2708	1008.5271	1008.5240	3.10	0	36	0.0039	1	1384
	K.GPDPSSPAFR.I		2		515.7525	1029.4904	1029.4880	2.42	0	37	0.0024	1	1594
	K.FQDLVDAVR.A		2		531.7861	1061.5576	1061.5506	6.61	0	51	0.00022	1	1853
	R.FQMIPLDPK.G	U	2		544.7958	1087.5770	1087.5736	3.14	0	19	0.4	1	2039
	R.AQLYIDCEK.M		1		570.2760	1138.5374	1138.5328	4.05	0	40	0.0014	1	2693
	K.SITLFVQEDR.A		4		604.3228	1206.6311	1206.6245	5.48	0	53	0.00011	1	3498
	K.AGTLDLSLTVQGK.Q		7		651.8690	1301.7234	1301.7191	3.29	0	86	4.6e-008	1	4644
	R.FVFGTTPEDILR.N		3		697.8704	1393.7263	1393.7242	1.51	0	71	1.7e-006	1	5758
	R.IEDANLIPPVPDK.K		2		710.8933	1419.7721	1419.7609	7.85	0	18	0.31	1	6023
	R.IEDANLIPPVPDKK.F		3		774.9373	1547.8600	1547.8559	2.64	1	65	4.7e-006	1	7508
	K.QVTQSYWDTNPTR.A	U	1		798.3786	1594.7426	1594.7376	3.17	0	41	0.00093	1	8011
	K.GGVNDNFQGVLQNVR.F		3		808.9135	1615.8125	1615.8067	3.58	0	104	9.9e-010	1	8272
	K.MENAELDVPIQSIFTR.D		1		931.9719	1861.9293	1861.9244	2.64	0	82	1.5e-007	1	10654
	K.->M<-ENAELDVPIQSIFTR.D		1	Oxidation (M)	939.9695	1877.9245	1877.9193	2.79	0	(9)	2.6	1	10754
	K.QHVVSVEEALLATGQWK.S		2		632.3407	1894.0003	1893.9949	2.86	0	(44)	0.00062	1	10890
	K.QHVVSVEEALLATGQWK.S		1		948.0076	1894.0006	1893.9949	3.03	0	66	3.9e-006	1	10891
Q3SZH5	Angiotensinogen OS=Bos taurus GN=AGT PE=2 SV=1	45713	814	30(19)	15(11)	2.05	54%	Q3SZH5_uniprot
	Peptide	Unique	Matches	Modification	Observed	Mr(expt)	Mr(calc)	ppm	Miss	Score	Expect	Rank	Query
	K.GFSLLPGLK.E	U	1		466.2854	930.5563	930.5538	2.64	0	28	0.024	1	867
	R.ATEKLEAEDR.L	U	1		581.2907	1160.5667	1160.5673	-0.47	1	23	0.11	1	2888
	R.FMQSVTGWNMGR.A	U	1		707.3274	1412.6402	1412.6329	5.16	0	20	0.11	1	5949
	R.FMQSVTGWN->M<-GR.A	U	1	Oxidation (M)	715.3226	1428.6307	1428.6279	2.00	0	(13)	0.36	1	6145
	R.SLDLSTDPNLAAEK.I	U	2		737.3783	1472.7420	1472.7358	4.23	0	79	2.9e-007	1	6699
	K.VEALTFQHNFLTR.M	U	2		788.4183	1574.8220	1574.8205	0.93	0	46	0.00063	1	7807
	R.VYVHPFHLLVYSK.S	U	1		801.4464	1600.8781	1600.8766	0.98	0	17	0.35	1	8088
	R.KVEALTFQHNFLTR.M	U	2		852.4675	1702.9204	1702.9155	2.88	1	83	1.1e-007	1	9148
	R.KVEALTFQHNFLTR.M	U	2		568.6479	1702.9218	1702.9155	3.73	1	(18)	0.29	1	9149
	K.SSAVDEEALWEQLVR.A	U	1		866.4338	1730.8531	1730.8475	3.25	0	86	5.3e-008	1	9404
	R.LLLSTVVGLFTAPGLHLK.Q	U	1		627.0554	1878.1443	1878.1343	5.32	0	(56)	2.3e-006	1	10757
	R.LLLSTVVGLFTAPGLHLK.Q	U	1		940.0803	1878.1461	1878.1343	6.30	0	80	1.1e-008	1	10758
	K.QPFVQSLSSFAPITLPR.S	U	1		630.0173	1887.0300	1887.0254	2.41	0	(46)	0.00039	1	10833
	K.QPFVQSLSSFAPITLPR.S	U	2		944.5232	1887.0318	1887.0254	3.39	0	79	2e-007	1	10834
	R.ASEVGLLLNFMGFHMYK.T	U	1		978.9971	1955.9796	1955.9637	8.10	0	63	1.1e-005	1	11361
	K.VLSSLQTIQGLLVAQGGASSQAR.L	U	1		1142.6362	2283.2579	2283.2547	1.43	0	118	1.3e-011	1	13674
	K.VLSSLQTIQGLLVAQGGASSQAR.L	U	1		762.0945	2283.2616	2283.2547	3.05	0	(75)	2.4e-007	1	13675
	R.ALTAVSPDSTLLFNAYVHFQGK.M	U	1		793.7516	2378.2329	2378.2271	2.48	0	80	1.7e-007	1	14300
	R.ALTAVSPDSTLLFNAYVHFQGK.M	U	1		1190.1252	2378.2359	2378.2271	3.73	0	(58)	2.6e-005	1	14301
	R.VPLSANTYLLLIQPHHTPDLR.K	U	1		1199.6672	2397.3199	2397.3168	1.28	0	(16)	0.25	1	14423
	R.VPLSANTYLLLIQPHHTPDLR.K	U	2		600.3384	2397.3244	2397.3168	3.16	0	(16)	0.2	1	14424
	R.VPLSANTYLLLIQPHHTPDLR.K	U	2		800.1157	2397.3253	2397.3168	3.54	0	63	3.8e-006	1	14425
	K.SNCDQLEKPSVETPPDPTFTPVPIQTK.S	U	1		1009.1664	3024.4773	3024.4750	0.75	0	4	7.1	1	17430
Q28107	Coagulation factor V OS=Bos taurus GN=F5 PE=1 SV=1	249912	814	60(34)	41(27)	0.48	22%	Q28107_uniprot
	Peptide	Unique	Matches	Modification	Observed	Mr(expt)	Mr(calc)	ppm	Miss	Score	Expect	Rank	Query
	R.VNAWQAK.A	U	1		408.7222	408.7222	815.4299	1.15	0	2	16	2	247
	K.QITASSFK.K	U	1		441.2402	880.4658	880.4654	0.41	0	28	0.02	1	654
	R.WTIASLIPR.H	U	1		528.8157	1055.6169	1055.6127	3.94	0	49	0.00016	1	1796
	K.IFEGNNNVR.G	U	1		531.7713	1061.5280	1061.5254	2.50	0	44	0.001	1	1851
	K.IVFKNMASR.S	U	1		533.2966	1064.5787	1064.5801	-1.27	1	4	5.9	1	1902
	R.LHLLNLGGSR.D	U	1		540.3219	1078.6292	1078.6247	4.21	0	22	0.065	1	1938
	K.TWNQSIALR.L	U	2		544.7980	1087.5814	1087.5774	3.65	0	33	0.014	1	2042
	K.ITAIVTQGCK.S	U	1		545.8016	1089.5886	1089.5852	3.08	0	26	0.064	1	2066
	R.TWGENIPFK.N	U	1		546.2823	1090.5501	1090.5447	4.96	0	3	11	1	2073
	K.ETNMPVDMR.E	U	1		546.7455	1091.4765	1091.4740	2.36	0	1	5.5	2	2083
	R.KYLDSTFTK.L	U	1		551.7977	1101.5808	1101.5706	9.23	1	5	8.2	1	2174
	R.MYEQEWVR.L	U	2		570.7632	1139.5119	1139.5070	4.36	0	44	0.00028	1	2707
	R.AEVDDVIQVR.F	U	2		572.3068	1142.5991	1142.5932	5.19	0	53	0.00011	1	2745
	R.QFYVAAQSIR.W	U	1		591.8204	1181.6262	1181.6193	5.84	0	15	0.59	1	3151
	R.SLHLDNFSNR.I	U	3		601.8018	1201.5891	1201.5840	4.26	0	34	0.008	1	3422
	K.NFFNPPIISR.F	U	3		602.8295	1203.6444	1203.6400	3.62	0	34	0.01	1	3460
	K.ENQIDPPVVAR.Y	U	2		619.3322	1236.6499	1236.6462	2.93	0	40	0.002	1	3736
	K.QSGHPTFLVTR.R	U	1		621.8364	1241.6582	1241.6517	5.22	0	5	7	1	3798
	R.AVRPGETYTYK.W	U	1		642.8329	1283.6513	1283.6510	0.28	0	32	0.011	1	4385
	K.EVLLTGIQTQGAK.H	U	2		679.3903	1356.7661	1356.7613	3.55	0	78	2.5e-007	1	5455
	R.AWAYYSAVNPEK.D	U	2		699.8417	1397.6688	1397.6615	5.19	0	79	2.6e-007	1	5798
	K.TYTYVWHATTR.S	U	1		699.8458	1397.6771	1397.6728	3.08	0	29	0.023	1	5800
	R.ISPTGSYNKPALR.L	U	2		702.3869	1402.7592	1402.7568	1.72	0	46	0.00065	1	5872
	R.DLASGLIGLLLICK.S	U	1		743.4443	1484.8741	1484.8636	7.08	0	75	2.3e-007	1	6876
	R.LNNGGSYNAWIAEK.L	U	1		768.8761	1535.7376	1535.7368	0.54	0	49	0.00026	1	7337
	K.QHVLMFAVFDESK.S	U	1		775.8910	1549.7675	1549.7599	4.93	0	28	0.037	1	7539
	K.DIHSGLIGPLLICR.K	U	2		782.4401	1562.8657	1562.8603	3.46	0	32	0.0073	1	7689
	R.NVMYFGGNSDASTIK.E	U	2		802.3777	1602.7408	1602.7348	3.76	0	47	0.00024	1	8102
	R.NV->M<-YFGGNSDASTIK.E	U	1	Oxidation (M)	810.3748	1618.7350	1618.7297	3.24	0	(3)	4.9	1	8297
	K.ANNNNQWLQIDLLK.I	U	1		842.4460	1682.8775	1682.8740	2.11	0	78	3.3e-007	1	8939
	K.SWWGNYWEPFLAR.L	U	1		856.4099	1710.8053	1710.7943	6.41	0	51	0.00011	1	9230
	R.LEDPSSEGDGILGPIIR.A	U	2		884.4645	1766.9144	1766.9050	5.31	0	52	0.00012	1	9809
	R.AADIEQQAVFAVFDENK.S	U	1		947.9651	1893.9157	1893.9108	2.59	0	73	9.1e-007	1	10880
	K.RLEDPSSEGDGILGPIIR.A	U	1		962.5137	1923.0128	1923.0061	3.46	1	3	7.9	1	11111
	K.FVQSDDVDYVPEDTVYK.K	U	1		1009.9691	2017.9237	2017.9157	3.96	0	4	5.1	1	11786
	K.LSTEFNPEPWIQVDMQK.E	U	1		1031.5007	2060.9869	2060.9877	-0.39	0	14	0.55	1	12019
	K.ASKPGWWLLDTEVGEIQR.A	U	1		695.7005	2084.0797	2084.0691	5.08	0	(59)	2.5e-005	1	12141
	K.ASKPGWWLLDTEVGEIQR.A	U	1		1043.0488	2084.0831	2084.0691	6.73	0	96	5.4e-009	1	12143
	K.SYTIHYSDQGTDWKPYR.E	U	1		706.3332	2115.9777	2115.9650	6.02	0	19	0.16	1	12368
	K.LDPQGEYEEHLGILGPVIR.A	U	1		712.3774	2134.1103	2134.1058	2.09	0	34	0.0082	1	12565
	K.LDPQGEYEEHLGILGPVIR.A	U	2		1068.0636	2134.1126	2134.1058	3.19	0	(31)	0.015	1	12566
	K.TLLHLEAPAAGSPLEHAGLDK.N	U	1		714.0525	2139.1356	2139.1324	1.52	0	42	0.00092	1	12613
	K.TLLHLEAPAAGSPLEHAGLDK.N	U	1		1070.5806	2139.1466	2139.1324	6.64	0	(5)	4.3	1	12614
	K.NSHEFHAINGMIYNLPGLR.M	U	1		728.3682	2182.0827	2182.0742	3.89	0	62	1.3e-005	1	12863
	R.NVMYFGGNSDASTIKENQIDPPVVAR.Y	U	1		941.4667	2821.3782	2821.3705	2.73	1	3	8	1	16654
Q95121	Pigment epithelium-derived factor OS=Bos taurus GN=SERPINF1 PE=1 SV=1	46314	765	24(17)	15(12)	1.45	50%	Q95121_uniprot
	Peptide	Unique	Matches	Modification	Observed	Mr(expt)	Mr(calc)	ppm	Miss	Score	Expect	Rank	Query
	K.SYGTRPR.I	U	1		418.7223	835.4300	835.4300	-0.01	0	6	4.4	1	303
	K.ASFIPPLEK.S	U	1		501.2883	1000.5620	1000.5593	2.74	0	21	0.19	1	1352
	K.LSYEGELTK.S	U	2		520.2690	1038.5235	1038.5233	0.21	0	33	0.011	1	1648
	K.DLLASVTAPQK.N	U	2		571.8264	1141.6383	1141.6343	3.51	0	69	2.3e-006	1	2732
	R.DTDTGALLFIGK.I	U	2		625.8374	1249.6602	1249.6554	3.86	0	65	7.1e-006	1	3850
	K.VPMMSDPQAVLR.Y	U	2		672.3475	1342.6804	1342.6737	4.97	0	25	0.083	1	5243
	K.TSLEDFYLDEER.T	U	1		758.8434	1515.6723	1515.6729	-0.38	0	45	0.00023	1	7166
	K.LAAAVSNFGYDLYR.V	U	3		780.3991	1558.7837	1558.7780	3.66	0	88	3.2e-008	1	7640
	R.KTSLEDFYLDEER.T	U	1		822.8945	1643.7745	1643.7679	4.05	1	92	8.4e-009	1	8590
	R.VDLQEINNWVQAQMK.G	U	1		908.4543	1814.8941	1814.8985	-2.40	0	63	1.2e-005	1	10302
	R.ALYYDLISNPDIHGTYK.D	U	1		991.9980	1981.9814	1981.9785	1.47	0	72	1.4e-006	1	11540
	R.ALYYDLISNPDIHGTYK.D	U	2		661.6681	1981.9826	1981.9785	2.07	0	(6)	4.7	1	11541
	K.IAQLPLTGSTSIIFFLPQK.V	U	1		1037.6000	2073.1854	2073.1874	-0.96	0	99	8.4e-010	1	12062
	R.LTFPLDYHLNQPFIFVLR.D	U	1		745.0823	2232.2252	2232.2095	7.01	0	52	6.6e-005	1	13311
	R.VGFEWNEDGAGTNSSPGVQPAR.L	U	1		1138.0269	2274.0392	2274.0302	3.97	0	108	1.9e-010	1	13634
	R.SGESPTANVLLSPLSVATALSALSLGAEQR.T	U	1		1470.2998	2938.5850	2938.5611	8.15	0	85	3e-008	1	17140
	R.SGESPTANVLLSPLSVATALSALSLGAEQR.T	U	1		980.5370	2938.5891	2938.5611	9.54	0	(81)	7.9e-008	1	17141
A7E3Q2	Heat shock 70kDa protein 1A OS=Bos taurus GN=HSPA2 PE=2 SV=1	70051	547	21(14)	3(2)	0.20	10%	A7E3Q2_uniprot
P34933	Heat shock-related 70 kDa protein 2 OS=Bos taurus GN=HSPA2 PE=2 SV=2	69982	547	21(14)	3(2)		10%	P34933_uniprot
	Peptide	Unique	Matches	Modification	Observed	Mr(expt)	Mr(calc)	ppm	Miss	Score	Expect	Rank	Query
	R.TTPSYVAFTDTER.L		1		744.3564	1486.6982	1486.6940	2.83	0	47	0.00029	1	6890
	K.NVLIFDLGGGTFDVSILTIEDGIFEVK.S		9		971.1880	2910.5423	2910.5267	5.38	0	94	4.7e-009	1	17026
	K.NVLIFDLGGGTFDVSILTIEDGIFEVK.S		6		1456.2843	2910.5540	2910.5267	9.41	0	(89)	1.3e-008	1	17029
	R.TLSSSTQASIEIDSLYEGVDFYTSITR.A	U	3		1492.2358	2982.4571	2982.4346	7.56	0	23	0.076	1	17294
	R.TLSSSTQASIEIDSLYEGVDFYTSITR.A	U	2		995.1627	2982.4663	2982.4346	10.6	0	(15)	0.49	1	17296
A6QPP2	SERPIND1 protein OS=Bos taurus GN=SERPIND1 PE=2 SV=1	55457	460	25(18)	13(11)	1.00	29%	A6QPP2_uniprot
	Peptide	Unique	Matches	Modification	Observed	Mr(expt)	Mr(calc)	ppm	Miss	Score	Expect	Rank	Query
	K.VPMMQTK.G	U	1		417.7149	833.4152	833.4139	1.59	0	25	0.075	1	296
	R.IVIDLFK.H	U	2		424.2689	846.5232	846.5215	1.99	0	55	1.6e-005	1	471
	R.NFGYTLR.S	U	2		435.7288	869.4431	869.4395	4.08	0	28	0.024	1	544
	K.DYDLVGALR.A	U	3		511.2714	1020.5282	1020.5240	4.14	0	40	0.0026	1	1511
	R.ALGVTALFDK.H	U	2		517.7994	1033.5843	1033.5808	3.42	0	43	0.00063	1	1628
	R.SVSDLYVQK.Q	U	1		519.7785	1037.5424	1037.5393	3.01	0	16	0.39	1	1645
	R.TSCLLFLGR.V	U	2		533.7919	1065.5692	1065.5641	4.77	0	40	0.0016	1	1924
	K.TLESQLTPQAVER.W	U	3		736.3938	1470.7730	1470.7678	3.56	0	57	4.9e-005	1	6686
	K.FPVEMTHNHNFR.L	U	1		764.8615	1527.7085	1527.7041	2.85	0	29	0.017	1	7245
	R.AADFSDPAFLAHTNR.H	U	2		816.8944	1631.7741	1631.7692	3.03	0	67	3.4e-006	1	8445
	R.AADFSDPAFLAHTNR.H	U	1		544.9329	1631.7769	1631.7692	4.73	0	(38)	0.0028	1	8447
	R.LNLLNAQFAFDLYR.A	U	1		849.4536	1696.8927	1696.8937	-0.59	0	96	4.6e-009	1	9077
	K.GAFLAASDQELDCDVLR.L	U	2		940.4485	1878.8825	1878.8782	2.33	0	107	3.1e-010	1	10761
	R.FSVDRPFLFLIYEHR.T	U	1		647.0143	1938.0212	1938.0152	3.09	0	52	0.00012	1	11227
	R.FSVDRPFLFLIYEHR.T	U	1		970.0182	1938.0219	1938.0152	3.48	0	(23)	0.092	1	11228
Q2KIG3	Carboxypeptidase B2 OS=Bos taurus GN=CPB2 PE=1 SV=1	49247	324	22(14)	15(10)	0.91	44%	Q2KIG3_uniprot
	Peptide	Unique	Matches	Modification	Observed	Mr(expt)	Mr(calc)	ppm	Miss	Score	Expect	Rank	Query
	K.AVADFLR.R	U	1		396.2254	790.4362	790.4337	3.11	0	27	0.041	1	163
	R.GQVLSALPR.T	U	1		470.7838	939.5531	939.5502	3.16	0	20	0.075	1	918
	K.IHIGSSYEK.Y	U	1		517.2714	1032.5282	1032.5240	4.05	0	22	0.18	1	1624
	K.YSFTFELR.D		3		531.7687	1061.5229	1061.5182	4.47	0	40	0.0023	1	1848
	K.NACVGTDLNR.N	U	1		560.2658	1118.5171	1118.5139	2.87	0	46	0.00031	1	2428
	K.IVFPYSYSR.S	U	2		566.2980	1130.5814	1130.5760	4.73	0	45	0.00092	1	2607
	K.DHEELSLVAR.E	U	1		584.8055	1167.5964	1167.5884	6.88	0	5	6	1	2975
	R.VLVENVEDLIR.Q	U	2		649.8713	1297.7280	1297.7242	2.97	0	83	9.8e-008	1	4561
	R.EAVFAMENIHR.N	U	2		658.8262	1315.6379	1315.6343	2.76	0	43	0.001	1	4856
	R.EAVFA->M<-ENIHR.N	U	1	Oxidation (M)	666.8228	1331.6311	1331.6292	1.41	0	(5)	5.6	1	5092
	R.SKDHEELSLVAR.E	U	2		692.3673	1382.7199	1382.7154	3.32	1	40	0.0022	1	5636
	K.NAMWIDCGIHAR.E	U	1		722.3374	1442.6602	1442.6547	3.84	0	21	0.08	1	6372
	K.IVLWQPVAAEYIVK.G	U	1		814.9774	1627.9403	1627.9337	4.02	0	35	0.0022	1	8420
	K.YGFLLPESYIRPTCSEALVAVAK.I	U	1		862.1231	2583.3473	2583.3407	2.58	0	7	2.8	1	15335
	R.YTHGSGSESLYLAPGGSDDWIYDLGIK.Y	U	1		967.7963	2900.3670	2900.3505	5.68	0	59	2.1e-005	1	16976
	R.ASSSYYEQYHSLNEIYSWIEVMTER.Y	U	1		1029.1425	3084.4056	3084.3811	7.94	0	73	4.6e-007	1	17549
B5B0D4	Major allergen beta-lactoglobulin OS=Bos taurus PE=2 SV=1	20355	264	13(8)	7(6)	2.40	50%	B5B0D4_uniprot
G5E5H7	Uncharacterized protein OS=Bos taurus GN=PAEP PE=3 SV=1	20297	264	13(8)	7(6)		50%	G5E5H7_uniprot
P02754	Beta-lactoglobulin OS=Bos taurus GN=LGB PE=1 SV=3	20269	264	13(8)	7(6)		50%	P02754_uniprot
	Peptide	Unique	Matches	Modification	Observed	Mr(expt)	Mr(calc)	ppm	Miss	Score	Expect	Rank	Query
	K.ALPMHIR.L	U	2		419.2434	836.4721	836.4691	3.70	0	31	0.0083	1	311
	K.TKIPAVFK.I	U	3		452.2885	902.5623	902.5589	3.79	1	16	0.083	1	739
	K.IDALNENK.V	U	1		458.7408	915.4671	915.4661	1.03	0	35	0.0075	1	847
	K.VLVLDTDYKK.Y	U	1		597.3449	1192.6753	1192.6703	4.14	1	43	0.00057	1	3310
	R.TPEVDDEALEK.F	U	2		623.2979	1244.5813	1244.5772	3.26	0	60	1.3e-005	1	3811
	R.VYVEELKPTPEGDLEILLQK.W	U	1		1157.1392	2312.2638	2312.2515	5.31	0	(37)	0.0019	1	13874
	R.VYVEELKPTPEGDLEILLQK.W	U	1		771.7622	2312.2648	2312.2515	5.75	0	37	0.0019	1	13875
	K.VAGTWYSLAMAASDISLLDAQSAPLR.V	U	1		1354.1948	2706.3751	2706.3687	2.37	0	108	2.8e-010	1	16002
	K.VAGTWYSLAMAASDISLLDAQSAPLR.V	U	1		903.1357	2706.3852	2706.3687	6.11	0	(78)	2.9e-007	1	16004
K4JDR8	Alpha-2-macroglobulin variant 5 OS=Bos taurus GN=A2M PE=2 SV=1	45388	253	24(10)	13(6)	0.52	39%	K4JDR8_uniprot
	Peptide	Unique	Matches	Modification	Observed	Mr(expt)	Mr(calc)	ppm	Miss	Score	Expect	Rank	Query
	R.DLKPAIVK.V		2		442.2852	882.5558	882.5538	2.19	0	12	0.27	1	669
	R.YGAATFTSAR.K		2		522.7610	1043.5075	1043.5036	3.78	0	52	8.9e-005	1	1669
	R.VLTEDIYQPR.A	U	2		617.3299	1232.6452	1232.6401	4.18	0	56	6.7e-005	1	3661
	R.NALFCLDSAWK.S		3		662.8238	1323.6330	1323.6281	3.69	0	60	1.6e-005	1	4984
	K.MVSGFIPLKPTVK.M		1		472.9494	1415.8264	1415.8210	3.76	0	(2)	4.3	1	5974
	K.MVSGFIPLKPTVK.M		3		708.9210	1415.8275	1415.8210	4.55	0	38	0.0012	1	5976
	K.->M<-VSGFIPLKPTVK.M		1	Oxidation (M)	716.9175	1431.8205	1431.8160	3.19	0	(9)	1.4	1	6194
	R.TEVLTSLYEEAVK.E		1		741.3946	1480.7746	1480.7661	5.78	0	5	7.2	1	6830
	K.ALLAYAFALAGNQER.R		1		804.4316	1606.8486	1606.8467	1.19	0	71	1.8e-006	1	8154
	R.RTEVLTSLYEEAVK.E		2		819.4471	1636.8797	1636.8672	7.67	1	8	2.9	1	8511
	R.TEVSNNHVLIYLDK.V		2		822.9352	1643.8559	1643.8519	2.47	0	41	0.0019	1	8592
	K.QQNCQGGFSSTQDTVVALHALSR.Y		1		835.4035	2503.1887	2503.1874	0.50	0	14	0.63	1	14880
	R.APSAEVEMTAYVILAHVTAQPAPNPEDLK.R		1		1021.5175	3061.5307	3061.5430	-4.01	0	8	3.3	1	17505
	R.TEVLTSLYEEAVKEDNTIHWTRPQKPR.V		1		1080.9016	3239.6830	3239.6575	7.89	1	3	6.3	1	17860
	R.RTEVLTSLYEEAVKEDNTIHWTRPQKPR.V		1		680.1616	3395.7714	3395.7586	3.79	2	2	7.3	1	18156
F1N5M2	Vitamin D-binding protein OS=Bos taurus GN=GC PE=4 SV=2	54918	233	21(12)	13(8)	0.69	33%	F1N5M2_uniprot
I7CT57	Vitamin D binding protein OS=Bos taurus PE=2 SV=1	54890	233	21(12)	13(8)		33%	I7CT57_uniprot
	Peptide	Unique	Matches	Modification	Observed	Mr(expt)	Mr(calc)	ppm	Miss	Score	Expect	Rank	Query
	K.KLCMAALK.H	U	1		467.7658	933.5171	933.5139	3.34	1	5	6.1	2	889
	R.IPEVFLTK.I	U	2		473.7861	945.5576	945.5535	4.37	0	41	0.00081	1	944
	K.ELPEYAVK.L	U	1		474.7569	947.4993	947.4964	3.10	0	21	0.2	1	953
	K.LCDNLSTK.N	U	1		475.7351	949.4557	949.4539	1.95	0	28	0.032	1	959
	R.ICSQYAAYGK.E	U	1		580.7755	1159.5365	1159.5332	2.84	0	30	0.011	1	2874
	K.TRIPEVFLTK.I	U	2		602.3611	1202.7076	1202.7023	4.41	1	16	0.2	1	3448
	K.HFSLLTIMTNR.I	U	2		666.8608	1331.7070	1331.7020	3.77	0	51	0.00024	1	5097
	K.HFSLLTI->M<-TNR.I	U	1	Oxidation (M)	674.8590	1347.7035	1347.6969	4.87	0	(4)	11	1	5320
	K.VLDQYIFELSR.K	U	2		691.8721	1381.7297	1381.7242	4.02	0	70	1.9e-006	1	5616
	R.DDFTSLSMVLYSR.K	U	1		767.3676	1532.7207	1532.7181	1.68	0	32	0.0075	1	7300
	R.GKFPDATETDLQELVAK.R	U	3		931.4844	1860.9543	1860.9469	3.99	1	10	2	1	10649
	K.GQELCADYSENTFTEYK.K	U	1		1027.9401	2053.8656	2053.8575	3.94	0	13	0.16	1	11987
	K.VPTAHLEDVLPLAEDITTILSK.C	U	1		792.4442	2374.3106	2374.2995	4.67	0	49	0.00012	1	14278
	K.VPTAHLEDVLPLAEDITTILSK.C	U	1		1188.1675	2374.3204	2374.2995	8.79	0	(25)	0.023	1	14279
	K.HQPQEFPTYVEPTNDEICEAFR.K	U	1		903.0730	2706.1972	2706.2020	-1.79	0	36	0.0015	1	16000
D1Z308	Periostin OS=Bos taurus GN=POSTN PE=2 SV=1	93816	222	11(7)	10(7)	0.27	16%	D1Z308_uniprot
Q2KJC7	Periostin variant 7 OS=Bos taurus GN=POSTN PE=2 SV=1	87489	222	11(7)	10(7)		18%	Q2KJC7_uniprot
G5E6M0	Uncharacterized protein OS=Bos taurus GN=POSTN PE=4 SV=1	93819	222	11(7)	10(7)		16%	G5E6M0_uniprot
J9QD97	Periostin variant 9 OS=Bos taurus PE=2 SV=1	93785	222	11(7)	10(7)		16%	J9QD97_uniprot
J9QDU2	Periostin variant 6 OS=Bos taurus PE=2 SV=1	84320	222	11(7)	10(7)		18%	J9QDU2_uniprot
	Peptide	Unique	Matches	Modification	Observed	Mr(expt)	Mr(calc)	ppm	Miss	Score	Expect	Rank	Query
	K.LREEIEGK.G	U	1		487.2689	972.5232	972.5240	-0.83	1	35	0.01	1	1117
	K.LILQNHILK.V	U	1		546.3518	1090.6891	1090.6862	2.60	0	28	0.0034	1	2080
	K.GFEPGVTNILK.T	U	2		587.8281	1173.6417	1173.6394	1.99	0	20	0.23	1	3043
	K.GVNDTLLVNELK.S	U	1		438.9196	438.9196	1313.7369	13.6	0	1	16	6	4806
	R.AAAITSDILETLGR.D	U	1		715.8978	1429.7811	1429.7776	2.43	0	83	1.1e-007	1	6163
	R.ISTTGGETEETLKK.L	U	1		747.3892	1492.7639	1492.7621	1.23	1	62	1.4e-005	1	6953
	R.FSIFLSLLEAADLK.E	U	1		783.9478	1565.8811	1565.8705	6.77	0	38	0.0015	1	7723
	R.DGHFTLFAPTNEAFEK.L	U	1		912.4357	1822.8569	1822.8526	2.36	0	4	6.6	1	10357
	R.DKNALQNIILYHLTPGVFIGK.G	U	1		785.4455	2353.3147	2353.3158	-0.47	1	28	0.0083	1	14138
	R.VLTQIGTSIQDFIEAEDELSSFR.A	U	1		866.7757	2597.3053	2597.2861	7.39	0	87	4.1e-008	1	15420
P02081	Hemoglobin fetal subunit beta OS=Bos taurus PE=1 SV=1	15963	217	7(4)	6(4)	1.16	50%	P02081_uniprot
	Peptide	Unique	Matches	Modification	Observed	Mr(expt)	Mr(calc)	ppm	Miss	Score	Expect	Rank	Query
	K.VDEVGGEALGR.L		1		551.2825	1100.5504	1100.5462	3.80	0	11	1.4	1	2161
	K.LHVDPENFR.L	U	1		563.7895	1125.5644	1125.5567	6.86	0	2	13	1	2529
	K.VVTGVANALAHR.Y	U	1		604.3526	1206.6906	1206.6833	6.09	0	75	3.2e-007	1	3503
	R.LLGNVLVVVLAR.R		1		633.4182	1264.8219	1264.8231	-0.97	0	56	2.6e-006	1	4104
	R.LLVVYPWTQR.F		2		637.8676	1273.7207	1273.7183	1.87	0	44	0.00057	1	4215
	R.FFESFGDLSSADAILGNPK.V	U	1		1007.9934	2013.9723	2013.9684	1.94	0	107	4.5e-010	1	11753
Q3ZC87	Pyruvate kinase (Fragment) OS=Bos taurus GN=PKM2 PE=2 SV=1	62016	210	20(9)	11(7)	0.51	19%	Q3ZC87_uniprot
A5D984	Pyruvate kinase OS=Bos taurus GN=PKM2 PE=2 SV=1	58482	210	20(9)	11(7)		20%	A5D984_uniprot
	Peptide	Unique	Matches	Modification	Observed	Mr(expt)	Mr(calc)	ppm	Miss	Score	Expect	Rank	Query
	R.QAHLYR.G	U	2		394.2144	786.4142	786.4137	0.73	0	24	0.086	1	141
	R.MQHLIAR.E	U	1		434.7449	867.4752	867.4749	0.44	0	23	0.077	1	524
	R.KASDVHEVR.K	U	1		520.7780	1039.5415	1039.5410	0.43	1	30	0.017	1	1651
	R.GDLGIEIPAEK.V	U	2		571.3112	1140.6078	1140.6026	4.50	0	30	0.017	1	2723
	R.NTGIICTIGPASR.A	U	2		680.3505	1358.6864	1358.6976	-8.29	0	2	17	1	5487
	K.IYVDDGLISLLVK.Q	U	1		724.4242	1446.8338	1446.8334	0.31	0	39	0.0012	1	6417
	K.GVNLPGAAVDLPAVSEK.D	U	1		818.9501	1635.8857	1635.8832	1.55	0	2	13	1	8499
	R.FDEILEASDGIMVAR.G	U	1		833.4172	1664.8199	1664.8080	7.19	0	39	0.0025	1	8769
	R.RFDEILEASDGIMVAR.G	U	2		911.4641	1820.9135	1820.9091	2.47	1	(62)	1.3e-005	1	10337
	R.RFDEILEASDGIMVAR.G	U	2		607.9793	1820.9161	1820.9091	3.87	1	85	6.7e-008	1	10338
	R.RFDEILEASDGI->M<-VAR.G	U	1	Oxidation (M)	919.4613	1836.9080	1836.9040	2.22	1	(2)	13	1	10439
	R.EAEAAIYHLQLFEELR.R	U	1		644.6679	1930.9817	1930.9788	1.50	0	38	0.0038	1	11179
	R.EAEAAIYHLQLFEELRR.L	U	2		696.7023	2087.0850	2087.0799	2.42	1	40	0.0023	1	12167
	R.EAEAAIYHLQLFEELRR.L	U	1		1044.5531	2087.0916	2087.0799	5.62	1	(3)	9.8	1	12169
Q0VCM5	Inter-alpha-trypsin inhibitor heavy chain H1 OS=Bos taurus GN=ITIH1 PE=2 SV=1	101686	210	19(6)	11(5)	0.17	16%	Q0VCM5_uniprot
F1MMP5	Inter-alpha-trypsin inhibitor heavy chain H1 OS=Bos taurus GN=ITIH1 PE=4 SV=1	101687	210	19(6)	11(5)		16%	F1MMP5_uniprot
	Peptide	Unique	Matches	Modification	Observed	Mr(expt)	Mr(calc)	ppm	Miss	Score	Expect	Rank	Query
	R.MKLEGQEK.A	U	1		481.7527	961.4909	961.4902	0.68	1	14	1.1	2	1028
	R.LTYEEVLR.R	U	2		511.7818	1021.5491	1021.5444	4.62	0	19	0.23	1	1528
	K.LMQYDIVIK.V	U	1		561.8180	1121.6215	1121.6154	5.44	0	2	8.7	1	2478
	R.KLDVEASFLPK.E	U	2		623.8579	1245.7013	1245.6969	3.53	1	13	1	1	3824
	R.MAVDAAVDGVVIR.S	U	2		658.3629	1314.7113	1314.6966	11.2	0	46	0.00067	1	4822
	K.GSLVQASPANLEAAR.N	U	2		742.3978	1482.7810	1482.7790	1.33	0	37	0.0038	1	6856
	K.QYYEGSEIMVAGR.I	U	2		751.8532	1501.6917	1501.6871	3.09	0	19	0.18	1	7062
	R.LWAYLTIQELLAK.R	U	1		781.4567	1560.8989	1560.8915	4.73	0	75	2.1e-007	1	7661
	R.FAHYIITSQVVNSADTAK.E	U	3		983.0109	1964.0073	1964.0003	3.55	0	77	4e-007	1	11425
	R.FAHYIITSQVVNSADTAK.E	U	1		655.6771	1964.0095	1964.0003	4.68	0	(12)	1.2	1	11427
	K.TAFISDFAITADENAFTGDIK.D	U	1		1124.0487	2246.0829	2246.0743	3.82	0	11	1.5	1	13423
	R.IYEDHDATQQLQGFYEQVANPLLR.D	U	1		950.1346	2847.3819	2847.3828	-0.29	0	53	9.5e-005	1	16767
F1MB08	Alpha-enolase OS=Bos taurus GN=ENO1 PE=3 SV=1	47596	208	15(10)	11(9)	0.83	36%	F1MB08_uniprot
Q9XSJ4	Alpha-enolase OS=Bos taurus GN=ENO1 PE=1 SV=4	47639	208	15(10)	11(9)		36%	Q9XSJ4_uniprot
	Peptide	Unique	Matches	Modification	Observed	Mr(expt)	Mr(calc)	ppm	Miss	Score	Expect	Rank	Query
	K.GVPLYR.H		1		352.7097	703.4049	703.4017	4.61	0	16	0.78	1	7
	K.TIAPALVSK.K	U	2		450.2825	898.5504	898.5488	1.89	0	19	0.16	1	714
	K.KLNVVEQEK.I	U	1		543.8111	1085.6076	1085.6080	-0.37	1	37	0.005	1	2010
	R.IGAEVYHNLK.N	U	2		572.3137	1142.6129	1142.6084	3.94	0	33	0.012	1	2749
	K.VVIGMDVAASEFYR.S		1		778.8937	1555.7728	1555.7705	1.51	0	37	0.0039	1	7605
	K.VVIG->M<-DVAASEFYR.S		1	Oxidation (M)	786.8934	1571.7723	1571.7654	4.41	0	(8)	4.6	1	7775
	K.VNQIGSVTESLQACK.L	U	1		817.4172	1632.8198	1632.8141	3.49	0	36	0.0062	1	8454
	R.AAVPSGASTGIYEALELR.D		1		902.9789	1803.9432	1803.9366	3.64	0	79	2.5e-007	1	10136
	K.DATNVGDEGGFAPNILENK.E	U	1		980.9687	1959.9228	1959.9174	2.78	0	27	0.031	1	11396
	K.LAMQEFMILPVGAENFR.E	U	1		983.4969	1964.9793	1964.9852	-2.98	0	49	0.00026	1	11430
	R.SGETEDTFIADLVVGLCTGQIK.T		1		785.0609	2352.1609	2352.1519	3.82	0	(7)	3.3	1	14111
	R.SGETEDTFIADLVVGLCTGQIK.T		1		1177.0878	2352.1610	2352.1519	3.86	0	61	1.3e-005	1	14112
	R.DYPVVSIEDPFDQDDWEAWQK.F	U	1		1291.5730	2581.1314	2581.1285	1.13	0	27	0.015	1	15325
Q28085	Complement factor H OS=Bos taurus GN=CFH PE=1 SV=3	144958	195	32(13)	21(11)	0.28	19%	Q28085_uniprot
	Peptide	Unique	Matches	Modification	Observed	Mr(expt)	Mr(calc)	ppm	Miss	Score	Expect	Rank	Query
	R.WQSIPR.C		2		393.7179	785.4212	785.4184	3.51	0	14	0.46	1	133
	K.HHIQLR.W		4		402.2363	802.4580	802.4562	2.31	0	20	0.2	1	205
	R.SGEQVAFK.C	U	1		433.2250	864.4355	864.4341	1.62	0	57	3.7e-005	1	511
	K.SDGTWFR.L		1		434.7028	867.3910	867.3875	4.04	0	4	2.6	1	517
	K.YLQGETVR.V		1		483.2565	964.4984	964.4978	0.69	0	30	0.018	1	1050
	K.WVSLHPSR.I	U	1		491.2690	980.5233	980.5192	4.23	0	31	0.014	1	1169
	K.TSGLITCLK.N	U	2		496.7783	991.5420	991.5372	4.79	0	29	0.029	1	1263
	K.KGFFPEIR.G	U	1		497.2819	992.5493	992.5443	4.98	1	20	0.11	1	1272
	R.EAFTMIGPR.F		2		511.2623	1020.5101	1020.5062	3.79	0	36	0.005	1	1507
	R.NGEWSQLPK.C	U	2		529.7696	1057.5246	1057.5192	5.09	0	16	0.52	1	1809
	R.CQAYYELR.G		2		551.7553	1101.4959	1101.4913	4.22	0	38	0.0012	1	2170
	R.TLGSIVMMCR.G	U	1		584.2903	1166.5661	1166.5610	4.39	0	19	0.21	1	2956
	K.TPVILNGQAVLPK.A	U	2		675.4129	1348.8112	1348.8078	2.53	0	29	0.0043	1	5349
	K.CLEACVISEETMR.K	U	1		799.3583	1596.7021	1596.6946	4.73	0	32	0.0038	1	8031
	K.ENYLIQDAEEIVCK.D		1		862.4172	1722.8199	1722.8134	3.78	0	57	3.4e-005	1	9334
	R.ECSIPEMDPYLNAYPR.K		1		977.9368	1953.8590	1953.8600	-0.54	0	1	5.9	1	11342
	R.IENGFLSESTFTYPLNK.Q	U	2		980.4911	1958.9677	1958.9625	2.66	0	39	0.0028	1	11384
	K.CLSYYQLDGSNTIQCIK.S	U	1		1031.9853	2061.9561	2061.9500	3.01	0	16	0.34	1	12021
	R.DVSCGNPPQVENAIIHNQK.S	U	1		1060.5156	2119.0167	2119.0116	2.39	0	(0)	17	1	12439
	R.DVSCGNPPQVENAIIHNQK.S	U	1		707.3472	2119.0197	2119.0116	3.79	0	2	11	1	12442
	R.VNQQFVYSCDHHFVPPSQR.S	U	1		782.3708	2344.0905	2344.0808	4.17	0	9	1.7	1	14072
	K.ETEILSGSWTEQTYQEGTQATYK.C	U	1		884.0771	2649.2096	2649.2082	0.53	0	28	0.018	1	15636
F1MNV5	Kininogen-1 OS=Bos taurus GN=KNG1 PE=4 SV=2	49474	192	19(10)	7(5)	0.38	15%	F1MNV5_uniprot
P01044	Kininogen-1 OS=Bos taurus GN=KNG1 PE=1 SV=1	69930	192	19(10)	7(5)		10%	P01044_uniprot
P01044-2	Isoform LMW of Kininogen-1 OS=Bos taurus GN=KNG1	49480	192	19(10)	7(5)		15%	P01044-2_uniprot
	Peptide	Unique	Matches	Modification	Observed	Mr(expt)	Mr(calc)	ppm	Miss	Score	Expect	Rank	Query
	K.DFVQPPTR.L	U	2		480.2521	958.4897	958.4872	2.53	0	25	0.068	1	1009
	K.YSIVFIAR.E		3		484.7837	967.5528	967.5491	3.80	0	40	0.0012	1	1070
	K.SPDLEPVLR.Y		4		513.2872	1024.5599	1024.5553	4.50	0	45	0.00038	1	1547
	K.RPPGFSPFR.S		2		530.7912	1059.5678	1059.5614	6.08	0	15	0.91	1	1835
	K.SGNQFVLYR.I		3		542.2850	1082.5554	1082.5509	4.16	0	51	0.00012	1	1971
	R.MDNPDTFYSLK.Y		2		665.8047	1329.5948	1329.5911	2.81	0	53	3.9e-005	1	5060
	R.->M<-DNPDTFYSLK.Y		1	Oxidation (M)	673.8018	1345.5890	1345.5860	2.20	0	(8)	0.94	1	5286
	K.LNAEHDGAFYFK.I	U	2		706.3388	1410.6629	1410.6568	4.36	0	44	0.00059	1	5941
Q8SPJ1	Junction plakoglobin OS=Bos taurus GN=JUP PE=2 SV=1	82510	186	18(4)	15(3)	0.22	27%	Q8SPJ1_uniprot
	Peptide	Unique	Matches	Modification	Observed	Mr(expt)	Mr(calc)	ppm	Miss	Score	Expect	Rank	Query
	K.HLTSNSPR.L	U	1		456.2383	910.4621	910.4621	0.00	0	23	0.07	1	803
	R.LNYGIPAIVK.L	U	1		544.3307	1086.6468	1086.6437	2.87	0	16	0.3	1	2030
	K.AA->M<-IVNQLSK.K	U	1	Oxidation (M)	545.8018	1089.5890	1089.5852	3.45	0	14	0.94	1	2067
	R.ISEDKNPDYR.K	U	1		618.7965	1235.5783	1235.5782	0.12	1	35	0.0045	1	3704
	R.VSVELTNSLFK.H	U	1		618.8480	1235.6814	1235.6761	4.23	0	6	4.2	1	3706
	K.LLNDEDPVVVTK.A	U	1		671.3724	1340.7302	1340.7188	8.55	0	12	1.1	1	5214
	R.HPEAE->M<-AQNSVR.L	U	1	Oxidation (M)	692.8176	1383.6207	1383.6201	0.45	0	21	0.067	1	5639
	R.AL->M<-GSPQLVAAVVR.T	U	1	Oxidation (M)	714.4084	1426.8022	1426.7966	3.93	0	22	0.12	1	6119
	K.LLNQPNQWPLVK.A	U	1		725.4162	1448.8178	1448.8140	2.68	0	19	0.17	1	6443
	R.NEGTATYAAAVLFR.I	U	1		742.3821	1482.7497	1482.7467	2.06	0	79	2.9e-007	1	6855
	R.HVAAGTQQPYTDGVR.M	U	2		800.3966	1598.7785	1598.7801	-0.99	0	20	0.18	1	8069
	K.TLVTQNSGVEALIHAILR.A	U	1		968.0573	1934.1001	1934.0949	2.68	0	82	3.3e-008	1	11190
	K.TLVTQNSGVEALIHAILR.A	U	1		645.7080	1934.1022	1934.0949	3.78	0	(56)	1.1e-005	1	11191
	K.SAIVHLINYQDDAELATR.A	U	1		1015.0231	2028.0316	2028.0276	1.97	0	5	6.9	1	11854
	K.SAIVHLINYQDDAELATR.A	U	1		677.0194	2028.0362	2028.0276	4.26	0	(4)	10	1	11855
	R.NLALCPANHAPLQEAAVIPR.L	U	1		719.0557	2154.1454	2154.1367	4.00	0	1	15	1	12719
	R.LNTIPLFVQLLYSSVENIQR.V	U	1		1174.1581	2346.3016	2346.2947	2.94	0	13	0.33	1	14082
P01045	Kininogen-2 OS=Bos taurus GN=KNG2 PE=1 SV=1	69750	175	18(9)	7(5)	0.26	10%	P01045_uniprot
P01045-2	Isoform LMW of Kininogen-2 OS=Bos taurus GN=KNG2	49201	175	18(9)	7(5)		15%	P01045-2_uniprot
	Peptide	Unique	Matches	Modification	Observed	Mr(expt)	Mr(calc)	ppm	Miss	Score	Expect	Rank	Query
	K.YSIVFIAR.E		3		484.7837	967.5528	967.5491	3.80	0	40	0.0012	1	1070
	K.ATVQVVGGLK.Y	U	2		486.2988	970.5830	970.5811	1.90	0	13	0.9	1	1097
	K.SPDLEPVLR.Y		4		513.2872	1024.5599	1024.5553	4.50	0	45	0.00038	1	1547
	K.RPPGFSPFR.S		2		530.7912	1059.5678	1059.5614	6.08	0	15	0.91	1	1835
	K.SGNQFVLYR.I		3		542.2850	1082.5554	1082.5509	4.16	0	51	0.00012	1	1971
	R.MDNPDTFYSLK.Y		2		665.8047	1329.5948	1329.5911	2.81	0	53	3.9e-005	1	5060
	R.->M<-DNPDTFYSLK.Y		1	Oxidation (M)	673.8018	1345.5890	1345.5860	2.20	0	(8)	0.94	1	5286
	K.LNAEHDGTFYFK.I	U	1		721.3430	1440.6715	1440.6674	2.86	0	46	0.00038	1	6337
P68103	Elongation factor 1-alpha 1 OS=Bos taurus GN=EEF1A1 PE=1 SV=1	50451	173	12(5)	7(3)	0.46	24%	P68103_uniprot
	Peptide	Unique	Matches	Modification	Observed	Mr(expt)	Mr(calc)	ppm	Miss	Score	Expect	Rank	Query
	R.LPLQDVYK.I	U	2		488.2805	974.5464	974.5437	2.77	0	35	0.0075	1	1142
	K.IGGIGTVPVGR.V	U	3		513.3112	1024.6079	1024.6030	4.82	0	25	0.02	1	1552
	R.EHALLAYTLGVK.Q	U	1		657.8769	1313.7392	1313.7343	3.74	0	11	1.6	1	4810
	K.YYVTIIDAPGHR.D	U	1		702.8681	1403.7216	1403.7197	1.36	0	21	0.21	1	5881
	K.THINIVVIGHVDSGK.S	U	1		794.9479	1587.8812	1587.8733	4.98	0	11	1.4	1	7945
	R.VETGVLKPGMVVTFAPVNVTTEVK.S	U	1		839.1347	2514.3823	2514.3768	2.18	0	0	6.2	1	14951
	K.NMITGTSQADCAVLIVAAGVGEFEAGISK.N	U	1		1455.2245	2908.4344	2908.4310	1.16	0	(58)	3e-005	1	17000
	K.NMITGTSQADCAVLIVAAGVGEFEAGISK.N	U	1		970.4910	2908.4511	2908.4310	6.89	0	(67)	3.5e-006	1	17001
	K.N->M<-ITGTSQADCAVLIVAAGVGEFEAGISK.N	U	1	Oxidation (M)	975.8226	2924.4459	2924.4260	6.81	0	71	1.4e-006	1	17100
Q3MHN2	Complement component C9 OS=Bos taurus GN=C9 PE=2 SV=1	63327	172	14(6)	9(5)	0.29	19%	Q3MHN2_uniprot
	Peptide	Unique	Matches	Modification	Observed	Mr(expt)	Mr(calc)	ppm	Miss	Score	Expect	Rank	Query
	K.MFLHVK.G	U	1		387.7222	773.4299	773.4258	5.30	0	4	16	1	123
	R.VVEESELAR.T	U	1		516.2725	1030.5304	1030.5295	0.88	0	24	0.11	1	1603
	K.YTPVEAIEK.N	U	3		525.2819	1048.5492	1048.5441	4.88	0	20	0.2	1	1731
	R.SIEIFGQFNGR.K	U	1		634.3285	1266.6425	1266.6357	5.42	0	15	0.59	1	4128
	K.LVPIYDLIPVK.M	U	1		635.3958	1268.7769	1268.7744	2.01	0	26	0.016	1	4169
	R.AIEDYINEFSVR.K	U	2		728.3610	1454.7074	1454.7041	2.22	0	78	2.6e-007	1	6502
	R.TENHEESIQILR.T	U	3		734.8759	1467.7373	1467.7317	3.78	0	41	0.0017	1	6654
	R.RPWNVASLTYDTK.A	U	1		775.9047	1549.7949	1549.7889	3.88	0	38	0.004	1	7542
	K.GMGQTETNPEADLFDDVITFIR.G	U	1		823.7282	2468.1626	2468.1530	3.91	0	40	0.0015	1	14752
P00735	Prothrombin OS=Bos taurus GN=F2 PE=1 SV=2	71886	166	16(6)	11(6)	0.31	21%	P00735_uniprot
	Peptide	Unique	Matches	Modification	Observed	Mr(expt)	Mr(calc)	ppm	Miss	Score	Expect	Rank	Query
	K.LLHAGFK.G	U	1		393.2378	784.4611	784.4595	2.04	0	10	1.3	1	131
	R.VTGWGNR.R	U	2		395.2037	788.3928	788.3929	-0.20	0	25	0.083	1	152
	K.IYIHPR.Y	U	1		399.7355	797.4564	797.4548	2.08	0	36	0.0025	1	184
	K.YGFYTHVFR.L	U	2		595.2954	1188.5763	1188.5716	3.89	0	62	1.2e-005	1	3242
	K.ENLDRDIALLK.L	U	2		650.3698	1298.7251	1298.7194	4.38	1	19	0.23	1	4571
	R.LGEDPDPDAAIEGR.T	U	2		727.8445	1453.6744	1453.6685	4.07	0	30	0.012	1	6489
	K.SPQELLCGASLISDR.W	U	1		823.4158	1644.8170	1644.8141	1.75	0	50	0.00025	1	8594
	K.RPIELSDYIHPVCLPDK.Q	U	2		1026.5363	2051.0579	2051.0510	3.40	0	13	0.91	1	11974
	R.IVEGQDAEVGLSPWQVMLFR.K	U	1		1137.5823	2273.1500	2273.1514	-0.63	0	78	3.2e-007	1	13632
	K.LKRPIELSDYIHPVCLPDK.Q	U	1		765.0875	2292.2407	2292.2300	4.68	1	5	3.4	1	13747
	R.ETWTTSVAEVQPSVLQVVNLPLVERPVCK.A	U	1		1093.5900	3277.7481	3277.7381	3.06	0	25	0.037	1	17932
Q3SWY7	Splicing factor 3a, subunit 3 OS=Bos taurus GN=SF3A3 PE=2 SV=1	59211	161	3(3)	3(3)	0.18	10%	Q3SWY7_uniprot
	Peptide	Unique	Matches	Modification	Observed	Mr(expt)	Mr(calc)	ppm	Miss	Score	Expect	Rank	Query
	K.DIAFLEAQIYEYVEILGEQR.H	U	1		800.4158	2398.2255	2398.2056	8.29	0	84	7.8e-008	1	14439
	R.NKDIAFLEAQIYEYVEILGEQR.H	U	1		881.1270	2640.3592	2640.3435	5.96	1	63	7.4e-006	1	15595
	K.ETSSALTHAGAHLDLSAFSSWEELASLGLDR.L	U	1		1091.2053	3270.5941	3270.5793	4.54	0	60	1.4e-005	1	17917
Q3ZCH0	Stress-70 protein, mitochondrial OS=Bos taurus GN=HSPA9 PE=2 SV=1	73981	160	11(5)	4(2)	0.09	12%	Q3ZCH0_uniprot
	Peptide	Unique	Matches	Modification	Observed	Mr(expt)	Mr(calc)	ppm	Miss	Score	Expect	Rank	Query
	K.SQVFSTAADGQTQVEIK.V	U	7		904.9575	1807.9005	1807.8952	2.91	0	57	4.2e-005	1	10203
	K.GAVVGIDLGTTNSCVAVMEGK.Q	U	2		1039.5199	2077.0252	2077.0184	3.30	0	10	1.9	1	12085
	R.GVPQIEVTFDIDANGIVHVSAK.D	U	1		1155.1172	2308.2198	2308.2063	5.85	0	25	0.047	1	13850
	K.AKCELSSSVQTDINLPYLT->M<-DASGPK.H	U	1	Oxidation (M)	947.7935	2840.3586	2840.3572	0.48	1	9	2.1	1	16743
Q3MHL7	T-complex protein 1 subunit zeta OS=Bos taurus GN=CCT6A PE=1 SV=3	58376	160	13(4)	6(4)	0.25	17%	Q3MHL7_uniprot
	Peptide	Unique	Matches	Modification	Observed	Mr(expt)	Mr(calc)	ppm	Miss	Score	Expect	Rank	Query
	R.GLQDVLR.T		1		400.7295	799.4445	799.4552	-13.40	0	0	18	7	185
	R.AQAALAVNISAAR.G	U	5		628.3635	1254.7125	1254.7044	6.47	0	30	0.015	1	3934
	R.IITEGFEAAKEK.A	U	2		668.3547	668.3547	1334.6948	-9.99	1	2	16	2	5122
	R.AQLGVQAFADALLIIPK.V	U	1		590.0192	1767.0359	1767.0294	3.64	0	(11)	0.37	1	9810
	R.AQLGVQAFADALLIIPK.V	U	2		884.5267	1767.0389	1767.0294	5.36	0	69	5.5e-007	1	9811
	K.VHAELADVLTEAVVDSILAIK.K	U	1		736.0891	2205.2453	2205.2256	8.93	0	48	8e-005	1	13079
	K.QLLHSCTVIATNILLVDEIMR.A		1		813.7773	2438.3100	2438.3025	3.07	0	77	2.5e-007	1	14631
Q3SZR3	Alpha-1-acid glycoprotein OS=Bos taurus GN=ORM1 PE=2 SV=1	23453	155	7(2)	4(1)	0.14	30%	Q3SZR3_uniprot
Q5GN72	Alpha-1-acid glycoprotein OS=Bos taurus GN=agp PE=2 SV=2	23429	155	7(2)	4(1)		30%	Q5GN72_uniprot
	Peptide	Unique	Matches	Modification	Observed	Mr(expt)	Mr(calc)	ppm	Miss	Score	Expect	Rank	Query
	R.AIQAAFFYLEPR.H	U	2		713.3821	1424.7496	1424.7452	3.09	0	100	2.1e-009	1	6094
	K.VESDREHFVDLLLSK.H	U	1		596.3180	1785.9321	1785.9261	3.38	1	14	0.84	1	9951
	K.VESDREHFVDLLLSK.H	U	1		893.9737	1785.9328	1785.9261	3.77	1	(12)	1.6	1	9952
	K.CIGIQESEIIYTDEKK.D	U	1		963.4844	1924.9542	1924.9452	4.70	1	9	2.7	1	11128
	K.NVGVSFYADKPEVTQEQK.K	U	1		1020.0112	2038.0078	2038.0007	3.46	0	(7)	4.1	1	11908
	K.NVGVSFYADKPEVTQEQK.K	U	1		680.3433	2038.0081	2038.0007	3.63	0	14	0.77	1	11909
F1MDS0	Lipid phosphate phosphatase-related protein type 2 OS=Bos taurus GN=PRG4 PE=4 SV=2	145073	143	8(6)	5(4)	0.09	4%	F1MDS0_uniprot
G3MYM8	Lipid phosphate phosphatase-related protein type 2 OS=Bos taurus GN=PRG4 PE=4 SV=1	118041	143	8(6)	5(4)		5%	G3MYM8_uniprot
Q6QJF3	Proteoglycan 4 (Fragment) OS=Bos taurus PE=2 SV=1	28686	143	8(6)	5(4)		21%	Q6QJF3_uniprot
O77765	Superficial zone protein (Fragment) OS=Bos taurus PE=2 SV=1	45209	143	8(6)	5(4)		13%	O77765_uniprot
	Peptide	Unique	Matches	Modification	Observed	Mr(expt)	Mr(calc)	ppm	Miss	Score	Expect	Rank	Query
	K.GSQYWR.F		1		398.6915	795.3684	795.3664	2.60	0	14	0.5	1	176
	R.GGSVQQYTYK.Q	U	1		565.7783	1129.5421	1129.5404	1.50	0	31	0.012	1	2581
	K.IVAALSIAQYK.S	U	3		588.8547	1175.6949	1175.6914	3.02	0	83	4.1e-008	1	3063
	K.SRPESVYFFK.R	U	2		630.3275	1258.6405	1258.6346	4.65	0	27	0.051	1	3996
	R.ITEVWGIPSPIDTVFTR.C	U	1		966.0194	1930.0243	1930.0200	2.19	0	36	0.0049	1	11172
Q3T0D0	Heterogeneous nuclear ribonucleoprotein K OS=Bos taurus GN=HNRNPK PE=2 SV=1	51272	138	7(3)	6(3)	0.21	18%	Q3T0D0_uniprot
	Peptide	Unique	Matches	Modification	Observed	Mr(expt)	Mr(calc)	ppm	Miss	Score	Expect	Rank	Query
	K.NIKALR.T	U	2		357.7345	713.4544	713.4548	-0.54	1	9	0.95	1	10
	K.IILDLISESPIK.G	U	1		670.9078	1339.8010	1339.7962	3.56	0	27	0.015	1	5203
	R.ILSISADIETIGEILK.K	U	1		857.9991	1713.9837	1713.9764	4.30	0	73	4.2e-007	1	9250
	R.ILSISADIETIGEILKK.I	U	1		922.0485	1842.0824	1842.0713	5.99	1	78	4.4e-008	1	10495
	R.IITITGTQDQIQNAQYLLQNSVK.Q	U	1		863.8030	2588.3873	2588.3810	2.44	0	15	0.36	1	15363
	R.AQPYDPNFYDETYDYGGFTMMFDDRR.G	U	1		1072.1116	3213.3129	3213.3121	0.26	1	12	0.077	1	17811
F1MU08	Poly [ADP-ribose] polymerase 1 OS=Bos taurus GN=PARP1 PE=4 SV=2	114152	136	3(2)	3(2)	0.06	3%	F1MU08_uniprot
P18493	Poly [ADP-ribose] polymerase 1 OS=Bos taurus GN=PARP1 PE=2 SV=2	114270	136	3(2)	3(2)		3%	P18493_uniprot
	Peptide	Unique	Matches	Modification	Observed	Mr(expt)	Mr(calc)	ppm	Miss	Score	Expect	Rank	Query
	K.R->M<-KLTLK.G	U	1	Oxidation (M)	453.2788	904.5429	904.5528	-10.87	2	4	2.8	1	756
	K.VFSATLGLVDIVK.G	U	1		681.4094	1360.8042	1360.7966	5.55	0	57	1.1e-005	1	5524
	K.VEMLDNLLDIEVAYSLLR.G	U	1		1053.5653	2105.1161	2105.1078	3.93	0	100	1.4e-009	1	12295
F1MTT3	Coagulation factor XII OS=Bos taurus GN=F12 PE=3 SV=1	69586	122	7(4)	3(3)	0.15	7%	F1MTT3_uniprot
P98140	Coagulation factor XII OS=Bos taurus GN=F12 PE=1 SV=2	69511	122	7(4)	3(3)		7%	P98140_uniprot
	Peptide	Unique	Matches	Modification	Observed	Mr(expt)	Mr(calc)	ppm	Miss	Score	Expect	Rank	Query
	K.ELTVVLGQDR.H	U	3		565.3164	1128.6181	1128.6139	3.77	0	56	5.6e-005	1	2570
	R.LKPGVYTDVANYLAWIR.E	U	1		990.0405	1978.0665	1978.0676	-0.56	0	51	0.00011	1	11521
	R.LHEAFSPITYQHDLALVR.L	U	2		1055.5592	2109.1038	2109.1007	1.49	0	32	0.013	1	12314
	R.LHEAFSPITYQHDLALVR.L	U	1		528.2844	2109.1086	2109.1007	3.73	0	(13)	1	1	12316
A6H7D3	KRT18 protein (Fragment) OS=Bos taurus GN=KRT18 PE=2 SV=1	49218	112	6(4)	2(2)	0.14	3%	A6H7D3_uniprot
F6S1Q0	Uncharacterized protein OS=Bos taurus GN=KRT18 PE=3 SV=1	47935	112	6(4)	2(2)		3%	F6S1Q0_uniprot
	Peptide	Unique	Matches	Modification	Observed	Mr(expt)	Mr(calc)	ppm	Miss	Score	Expect	Rank	Query
	R.LAADDFR.V		4		404.2049	806.3952	806.3923	3.61	0	55	6.9e-005	1	223
	R.AQYDELAQK.N	U	2		533.2651	1064.5156	1064.5138	1.69	0	25	0.057	1	1891
Q0VCK0	Bifunctional purine biosynthesis protein PURH OS=Bos taurus GN=ATIC PE=2 SV=1	65012	110	4(2)	2(1)	0.10	4%	Q0VCK0_uniprot
	Peptide	Unique	Matches	Modification	Observed	Mr(expt)	Mr(calc)	ppm	Miss	Score	Expect	Rank	Query
	K.KEWIDK.L	U	2		409.7246	409.7246	817.4347	1.65	1	14	1.6	2	254
	K.VVIEACDELGIILAHTNLR.L	U	1		712.7229	2135.1469	2135.1409	2.82	0	68	2.2e-006	1	12576
	K.VVIEACDELGIILAHTNLR.L	U	1		1068.5887	2135.1629	2135.1409	10.3	0	(62)	7.5e-006	1	12577
Q58D62	Fetuin-B OS=Bos taurus GN=FETUB PE=2 SV=1	43434	109	5(2)	4(2)	0.16	16%	Q58D62_uniprot
	Peptide	Unique	Matches	Modification	Observed	Mr(expt)	Mr(calc)	ppm	Miss	Score	Expect	Rank	Query
	K.VVVLPFPSK.E	U	2		493.3091	984.6037	984.6008	2.90	0	32	0.0092	1	1206
	K.GSVQYLPDWDK.K	U	1		654.3190	1306.6234	1306.6194	3.08	0	14	0.63	1	4699
	K.TSSQWVFGPAYFVEYLIK.E	U	1		1068.0543	2134.0941	2134.0775	7.76	0	11	1.8	1	12560
	R.QEAGLGSLFYFTLDVLETGCHVLSR.T	U	1		938.1466	2811.4178	2811.3902	9.83	0	100	1.7e-009	1	16633
P01966	Hemoglobin subunit alpha OS=Bos taurus GN=HBA PE=1 SV=2	15175	106	12(5)	8(4)	1.24	66%	P01966_uniprot
	Peptide	Unique	Matches	Modification	Observed	Mr(expt)	Mr(calc)	ppm	Miss	Score	Expect	Rank	Query
	R.VDPVNFK.L	U	1		409.7258	817.4370	817.4334	4.38	0	20	0.42	1	255
	R.->M<-FLSFPTTK.T	U	1	Oxidation (M)	544.2799	1086.5451	1086.5420	2.92	0	20	0.22	1	2021
	K.LRVDPVNFK.L	U	2		544.3190	1086.6234	1086.6186	4.43	1	17	0.38	1	2026
	M.VLSAADKGNVK.A	U	1		551.3171	1100.6197	1100.6190	0.70	1	28	0.038	1	2164
	K.FLANVSTVLTSK.Y	U	2		640.3697	1278.7249	1278.7184	5.16	0	13	0.65	1	4326
	K.VGGHAAEYGAEALER.M	U	2		765.3704	1528.7262	1528.7270	-0.54	0	32	0.011	1	7260
	K.TYFPHFDLSHGSAQVK.G	U	1		917.4531	1832.8917	1832.8846	3.88	0	35	0.0068	1	10420
	K.AVEHLDDLPGALSELSDLHAHK.L	U	2		789.7382	2366.1927	2366.1866	2.55	0	65	6.6e-006	1	14228
F1N3Q7	Apolipoprotein A-IV OS=Bos taurus GN=APOA4 PE=4 SV=1	42963	104	7(2)	6(2)	0.16	16%	F1N3Q7_uniprot
Q32PJ2	Apolipoprotein A-IV OS=Bos taurus GN=APOA4 PE=2 SV=1	42991	104	7(2)	6(2)		16%	Q32PJ2_uniprot
	Peptide	Unique	Matches	Modification	Observed	Mr(expt)	Mr(calc)	ppm	Miss	Score	Expect	Rank	Query
	R.KELEDLR.A	U	1		451.7514	901.4882	901.4869	1.47	1	21	0.23	1	732
	R.SLAPYAQDVQGK.L	U	2		638.8329	1275.6512	1275.6459	4.17	0	61	1.8e-005	1	4243
	K.IEENVEELRR.S	U	1		643.8415	1285.6684	1285.6626	4.55	1	11	2	3	4410
	R.TQVDTQAQQLR.R	U	1		644.3367	1286.6589	1286.6579	0.80	0	68	3.6e-006	1	4429
	R.LDQQVEDFRR.T	U	1		653.3333	1304.6519	1304.6473	3.56	1	18	0.35	1	4670
	K.LNHQLEGLAFQMK.K	U	1		764.9039	1527.7933	1527.7868	4.29	0	22	0.14	1	7250
Q9TTE1	Serpin A3-1 OS=Bos taurus GN=SERPINA3-1 PE=1 SV=3	46322	101	13(1)	7(1)	0.07	15%	Q9TTE1_uniprot
Q28921	Alpha 1-antichymotrypsin (Fragment) OS=Bos taurus GN=alpha 1-antichymotrypsin/ ACT PE=2 SV=1	28610	101	13(1)	7(1)		24%	Q28921_uniprot
	Peptide	Unique	Matches	Modification	Observed	Mr(expt)	Mr(calc)	ppm	Miss	Score	Expect	Rank	Query
	K.LTPETLTR.W		2		465.7680	929.5215	929.5182	3.59	0	12	2.3	1	864
	R.SLINDYVK.N		1		476.2625	950.5105	950.5073	3.42	0	4	7.5	2	970
	R.IHELYLPK.F		6		506.7959	1011.5772	1011.5753	1.88	0	3	4.9	1	1410
	K.DTQSIIFLGK.V		1		561.3159	1120.6173	1120.6128	3.98	0	14	0.6	1	2466
	R.RIHELYLPK.F		1		584.8491	1167.6836	1167.6764	6.15	1	9	1.2	1	2989
	R.VNRPFLIAIVLK.D	U	1		691.9500	1381.8855	1381.8809	3.29	0	7	0.34	1	5618
	K.SNYELNDILSQLGIR.K	U	1		867.9576	1733.9007	1733.8948	3.43	0	101	1.8e-009	1	9431
A3KMV5	Ubiquitin-like modifier-activating enzyme 1 OS=Bos taurus GN=UBA1 PE=2 SV=1	118839	100	5(2)	2(2)	0.06	3%	A3KMV5_uniprot
	Peptide	Unique	Matches	Modification	Observed	Mr(expt)	Mr(calc)	ppm	Miss	Score	Expect	Rank	Query
	K.VLGPYTFSICDTSNFSDYIR.G	U	1		1178.0493	2354.0841	2354.0889	-2.05	0	90	1.4e-008	1	14142
	R.ALVLELCCNDESGEDVEVPYVR.Y	U	3		856.0676	2565.1811	2565.1727	3.26	0	34	0.0052	1	15255
	R.ALVLELCCNDESGEDVEVPYVR.Y	U	1		1283.5995	2565.1844	2565.1727	4.57	0	(17)	0.28	1	15257
A0A2Q9	AlaRS (Fragment) OS=Bos taurus PE=3 SV=1	96706	100	3(2)	2(1)	0.07	3%	A0A2Q9_uniprot
A6QLT9	Alanine--tRNA ligase, cytoplasmic OS=Bos taurus GN=AARS PE=2 SV=1	107329	100	3(2)	2(1)		2%	A6QLT9_uniprot
	Peptide	Unique	Matches	Modification	Observed	Mr(expt)	Mr(calc)	ppm	Miss	Score	Expect	Rank	Query
	R.LFIDEPRR.R	U	1		523.2875	1044.5605	1044.5716	-10.61	1	0	31	5	1686
	K.GAGGEDLIMLDIYAIEELR.E	U	1		1039.5316	2077.0487	2077.0401	4.13	0	68	3.8e-006	1	12086
	K.GAGGEDLIMLDIYAIEELR.E	U	1		693.3577	2077.0514	2077.0401	5.41	0	(56)	5.9e-005	1	12087

## Sheet: (c)_CdSe-r-A
Accession	Description	Mass	Score	Matches	Sequences	emPAI	Coverage
A0A140T897	Serum albumin OS=Bos taurus GN=ALB PE=3 SV=1	71274	6828	332(248)	73(59)	64.94		A0A140T897_uniprot
	Peptide	Unique	Matches	Modification	Observed	Mr(expt)	Mr(calc)	ppm	Miss	Score	Expect	Rank	Query
	K.GACLLPK.I		2		379.7158	757.4170	757.4156	1.76	0	35	0.0077	1	76
	K.LVTDLTK.V		2		395.2403	788.4661	788.4644	2.20	0	44	0.0007	1	129
	K.DDSPDLPK.L		1		443.7121	885.4096	885.4080	1.89	0	34	0.0025	1	591
	R.LCVLHEK.T		1		449.7438	897.4731	897.4742	-1.21	0	34	0.0064	1	607
	K.AEFVEVTK.L		1		461.7491	921.4835	921.4807	3.04	0	42	0.0012	1	722
	K.YLYEIAR.R		3		464.2512	926.4878	926.4861	1.83	0	25	0.052	1	729
	K.DLGEEHFK.G		1		487.7333	973.4521	973.4505	1.67	0	23	0.046	1	952
	K->.<-QTALVELLK.H		1	Gln->pyro-Glu (N-term Q)	499.3014	996.5882	996.5855	2.64	0	58	1.1e-005	1	1119
	R.ALKAWSVAR.L		1		501.2994	1000.5843	1000.5818	2.55	1	26	0.046	1	1135
	K.LVVSTQTALA.-		12		501.7971	1001.5797	1001.5757	4.03	0	20	0.17	1	1147
	K.QTALVELLK.H		7		507.8145	1013.6145	1013.6121	2.42	0	(58)	2.1e-005	1	1213
	K->.<-QNCDQFEK.L		1	Gln->pyro-Glu (N-term Q)	526.2128	1050.4111	1050.4077	3.27	0	14	0.045	1	1496
	K.YLYEIARR.H		1		542.3037	1082.5929	1082.5872	5.20	1	9	1.9	1	1728
	K.EACFAVEGPK.L		1		554.2615	1106.5085	1106.5066	1.71	0	38	0.0021	1	1962
	K.CCTESLVNR.R		3		569.7565	1137.4984	1137.4907	6.78	0	68	8.3e-007	1	2320
	K.KQTALVELLK.H		1		381.5773	1141.7101	1141.7070	2.66	1	(32)	0.0034	1	2366
	K.KQTALVELLK.H		3		571.8627	1141.7108	1141.7070	3.29	1	63	1.7e-006	1	2367
	K.LVNELTEFAK.T		4		582.3208	1162.6270	1162.6234	3.17	0	71	1.4e-006	1	2548
	R.CASIQKFGER.A		1		598.2989	1194.5832	1194.5815	1.42	1	30	0.019	1	2871
	R.FKDLGEEHFK.G		2		625.3154	1248.6162	1248.6139	1.85	1	47	0.00045	1	3318
	R.FKDLGEEHFK.G		2		417.2133	1248.6181	1248.6139	3.41	1	(42)	0.0013	1	3320
	R.HPEYAVSVLLR.L		5		642.3607	1282.7068	1282.7034	2.66	0	53	7.8e-005	1	3745
	K.FPKAEFVEVTK.L		1		647.8573	1293.7000	1293.6969	2.45	1	28	0.029	1	3876
	K.HLVDEPQNLIK.Q		1		435.9110	1304.7113	1304.7088	1.89	0	(36)	0.0046	1	4020
	K.HLVDEPQNLIK.Q		4		653.3641	1304.7136	1304.7088	3.65	0	64	7.3e-006	1	4022
	K.TVMENFVAFVDK.C	U	2		700.3491	1398.6837	1398.6853	-1.19	0	(73)	9.1e-007	1	5065
	K.TV->M<-ENFVAFVDK.C	U	9	Oxidation (M)	708.3492	1414.6839	1414.6803	2.59	0	82	1e-007	1	5222
	K.SLHTLFGDELCK.V		4		473.9037	1418.6892	1418.6864	1.94	0	(41)	0.0016	1	5269
	K.SLHTLFGDELCK.V		4		710.3539	1418.6933	1418.6864	4.88	0	55	6.1e-005	1	5276
	R.RHPEYAVSVLLR.L		57		480.6094	1438.8064	1438.8045	1.35	1	77	2.4e-007	1	5501
	R.RHPEYAVSVLLR.L		19		720.4116	1438.8087	1438.8045	2.94	1	(72)	8e-007	1	5523
	K.YICDNQDTISSK.L		2		722.3248	1442.6350	1442.6347	0.16	0	78	1e-007	1	5619
	R.ETYGDMADCCEK.Q	U	2		739.7674	1477.5202	1477.5160	2.90	0	(46)	2.4e-005	1	6023
	K.LGEYGFQNALIVR.Y	U	16		740.4030	1478.7915	1478.7881	2.26	0	98	2.9e-009	1	6042
	R.ETYGD->M<-ADCCEK.Q	U	1	Oxidation (M)	747.7606	1493.5067	1493.5109	-2.81	0	54	4.1e-006	1	6240
	K.EYEATLEECCAK.D		3		751.8116	1501.6087	1501.6065	1.52	0	48	3.6e-005	1	6326
	K.QTALVELLKHKPK.A		1		502.3130	1503.9173	1503.9137	2.43	1	9	0.3	1	6355
	K.VPQVSTPTLVEVSR.S		3		756.4261	1510.8376	1510.8355	1.39	0	65	4.3e-006	1	6444
	K.LKECCDKPLLEK.S		1		766.8929	1531.7712	1531.7738	-1.69	1	69	3.1e-006	1	6683
	K.LKECCDKPLLEK.S		1		383.9503	1531.7722	1531.7738	-1.06	1	(22)	0.15	1	6684
	K.LKECCDKPLLEK.S		1		511.5981	1531.7725	1531.7738	-0.85	1	(46)	0.00063	1	6685
	R.LCVLHEKTPVSEK.V		1		770.4141	1538.8136	1538.8127	0.59	1	35	0.0059	1	6818
	K.LKHLVDEPQNLIK.Q		1		773.9532	1545.8918	1545.8878	2.57	1	38	0.0013	1	6917
	K.DDPHACYSTVFDK.L	U	2		777.8315	1553.6485	1553.6457	1.84	0	53	1.8e-005	1	6995
	K.DDPHACYSTVFDK.L	U	1		518.8909	1553.6510	1553.6457	3.40	0	(2)	2.1	1	6996
	K.DAFLGSFLYEYSR.R		7		784.3769	1566.7393	1566.7354	2.49	0	84	5.8e-008	1	7164
	K.LKPDPNTLCDEFK.A		5		788.8870	1575.7595	1575.7603	-0.51	0	66	5.2e-006	1	7267
	K.LKPDPNTLCDEFK.A		2		526.2626	1575.7661	1575.7603	3.67	0	(52)	0.00013	1	7271
	K.VGTRCCTKPESER.M		1		527.2503	1578.7291	1578.7243	3.07	1	1	9.8	3	7290
	K.IET->M<-REKVLTSSAR.Q		1	Oxidation (M)	546.2933	1635.8580	1635.8614	-2.07	2	32	0.015	1	7896
	R.KVPQVSTPTLVEVSR.S		3		547.3170	1638.9291	1638.9305	-0.87	1	(59)	1.2e-005	1	7955
	R.KVPQVSTPTLVEVSR.S		6		820.4742	1638.9338	1638.9305	2.03	1	76	2.4e-007	1	7961
	K.QEPERNECFLSHK.D		1		837.3864	1672.7583	1672.7627	-2.67	1	12	0.68	1	8313
	K.QEPERNECFLSHK.D		1		558.5941	1672.7605	1672.7627	-1.31	1	(7)	2	1	8314
	K.AEFVEVTKLVTDLTK.V		1		564.9870	1691.9392	1691.9346	2.73	1	35	0.0043	1	8533
	R.MPCTEDYLSLILNR.L	U	1		575.6182	1723.8329	1723.8273	3.23	0	(27)	0.035	1	8865
	R.MPCTEDYLSLILNR.L	U	1		862.9247	1723.8349	1723.8273	4.42	0	(91)	1.3e-008	1	8866
	R.->M<-PCTEDYLSLILNR.L	U	1	Oxidation (M)	580.9481	1739.8224	1739.8222	0.08	0	(33)	0.0071	1	9009
	R.->M<-PCTEDYLSLILNR.L	U	2	Oxidation (M)	870.9199	1739.8252	1739.8222	1.69	0	123	7.8e-012	1	9011
	K.YNGVFQECCQAEDK.G		3		874.3583	1746.7020	1746.6978	2.43	0	78	1.5e-008	1	9063
	K.ECCHGDLLECADDR.A		1		583.8928	1748.6566	1748.6553	0.79	0	(31)	0.00087	1	9074
	K.ECCHGDLLECADDR.A		2		875.3362	1748.6578	1748.6553	1.46	0	69	1.2e-007	1	9075
	R.LSQKFPKAEFVEVTK.L		1		875.9933	1749.9720	1749.9665	3.15	2	(26)	0.027	1	9108
	R.LSQKFPKAEFVEVTK.L		1		584.3317	1749.9732	1749.9665	3.81	2	46	0.00029	1	9109
	K.DDPHACYSTVFDKLK.H	U	1		599.2805	1794.8196	1794.8247	-2.86	1	(23)	0.057	1	9521
	K.DDPHACYSTVFDKLK.H	U	1		898.4207	1794.8269	1794.8247	1.22	1	48	0.00023	1	9522
	R.LCVLHEKTPVSEKVTK.C		1		623.3499	1867.0279	1867.0237	2.24	2	21	0.11	1	10267
	R.RPCFSALTPDETYVPK.A		5		940.9655	1879.9163	1879.9138	1.34	0	39	0.0026	1	10366
	R.RPCFSALTPDETYVPK.A		4		627.6476	1879.9209	1879.9138	3.77	0	(31)	0.018	1	10372
	R.HPYFYAPELLYYANK.Y		2		630.3139	1887.9199	1887.9195	0.18	0	46	0.00054	1	10451
	R.NECFLSHKDDSPDLPK.L		2		476.2241	1900.8671	1900.8625	2.43	1	52	7.9e-005	1	10577
	R.NECFLSHKDDSPDLPK.L		2		634.6298	1900.8675	1900.8625	2.60	1	(51)	8.5e-005	1	10578
	R.NECFLSHKDDSPDLPK.L		2		951.4416	1900.8686	1900.8625	3.21	1	(48)	0.0002	1	10580
	K.LFTFHADICTLPDTEK.Q		4		954.4674	1906.9201	1906.9135	3.48	0	71	1.6e-006	1	10618
	K.LFTFHADICTLPDTEK.Q		5		636.6478	1906.9217	1906.9135	4.27	0	(70)	1.6e-006	1	10620
	K.CCAADDKEACFAVEGPK.L		1		964.4033	1926.7921	1926.7910	0.56	1	87	5.5e-009	1	10764
	K.DAIPENLPPLTADFAEDK.D		2		978.4864	1954.9582	1954.9524	3.00	0	52	0.00011	1	10985
	K.LKPDPNTLCDEFKADEK.K		6		673.9969	2018.9690	2018.9619	3.54	1	72	1e-006	1	11487
	K.LKPDPNTLCDEFKADEK.K		5		1010.4928	2018.9710	2018.9619	4.54	1	(72)	1.1e-006	1	11490
	R.RHPYFYAPELLYYANK.Y		3		1023.0194	2044.0241	2044.0206	1.72	1	64	9.2e-006	1	11714
	R.RHPYFYAPELLYYANK.Y		3		682.3492	2044.0257	2044.0206	2.49	1	(49)	0.00026	1	11716
	R.RHPYFYAPELLYYANK.Y		2		512.0150	2044.0307	2044.0206	4.92	1	(44)	0.00095	1	11719
	R.YTRKVPQVSTPTLVEVSR.S		1		687.3893	2059.1462	2059.1426	1.75	2	48	0.00015	1	11793
	K.VHKECCHGDLLECADDR.A		1		705.2983	2112.8730	2112.8775	-2.15	1	42	0.00013	1	12159
	K.VHKECCHGDLLECADDR.A		1		529.2270	2112.8791	2112.8775	0.73	1	(24)	0.0087	1	12160
	R.ETYGDMADCCEKQEPER.N	U	1		706.6138	2116.8197	2116.8136	2.87	1	(33)	0.00049	1	12189
	R.ETYGD->M<-ADCCEKQEPER.N	U	1	Oxidation (M)	711.9424	2132.8053	2132.8085	-1.50	1	47	2.2e-005	1	12347
	R.ETYGD->M<-ADCCEKQEPER.N	U	1	Oxidation (M)	1067.4102	2132.8058	2132.8085	-1.28	1	(25)	0.0035	1	12348
	K.LKPDPNTLCDEFKADEKK.F		2		716.6956	2147.0650	2147.0568	3.82	2	28	0.03	1	12434
	K.ECCHGDLLECADDRADLAK.Y		2		749.9871	2246.9395	2246.9354	1.82	1	(24)	0.0065	1	13208
	K.ECCHGDLLECADDRADLAK.Y		2		562.7428	2246.9421	2246.9354	2.96	1	(6)	0.46	1	13210
	K.ECCHGDLLECADDRADLAK.Y		2		1124.4789	2246.9432	2246.9354	3.46	1	55	5.9e-006	1	13212
	K.HLVDEPQNLIKQNCDQFEK.L		1		785.7167	2354.1284	2354.1325	-1.74	1	19	0.18	1	14074
	K.DAIPENLPPLTADFAEDKDVCK.N		1		1229.5919	2457.1693	2457.1733	-1.65	1	(2)	9.1	1	14927
	K.DAIPENLPPLTADFAEDKDVCK.N		3		820.0651	2457.1735	2457.1733	0.08	1	77	3.1e-007	1	14928
	R.RPCFSALTPDETYVPKAFDEK.L		1		824.4011	2470.1815	2470.1839	-0.94	1	6	4.1	1	14999
	K.YNGVFQECCQAEDKGACLLPK.I		1		829.7117	2486.1134	2486.1028	4.23	1	10	0.82	1	15077
	K.GLVLIAFSQYLQQCPFDEHVK.L		1		1246.6420	2491.2694	2491.2570	4.98	0	73	1.1e-006	1	15103
	K.GLVLIAFSQYLQQCPFDEHVK.L		1		831.4321	2491.2744	2491.2570	6.99	0	(48)	0.00029	1	15105
	K.AFDEKLFTFHADICTLPDTEK.Q		2		833.4020	2497.1843	2497.1835	0.30	1	20	0.16	1	15135
	K->.<-QEPERNECFLSHKDDSPDLPK.L		1	Gln->pyro-Glu (N-term Q)	631.7908	2523.1342	2523.1336	0.24	2	(26)	0.019	1	15315
	K->.<-QEPERNECFLSHKDDSPDLPK.L		3	Gln->pyro-Glu (N-term Q)	842.0531	2523.1375	2523.1336	1.53	2	(26)	0.018	1	15316
	K.QNCDQFEKLGEYGFQNALIVR.Y	U	2		843.7474	2528.2205	2528.2118	3.44	1	59	2.4e-005	1	15346
	K.QEPERNECFLSHKDDSPDLPK.L		3		847.7292	2540.1657	2540.1601	2.20	2	43	0.00056	1	15406
	K.QEPERNECFLSHKDDSPDLPK.L		2		636.0493	2540.1679	2540.1601	3.07	2	(20)	0.11	1	15407
	K.VHKECCHGDLLECADDRADLAK.Y		1		653.7976	2611.1613	2611.1577	1.38	2	(2)	4.1	1	15724
	K.VHKECCHGDLLECADDRADLAK.Y		1		871.3970	2611.1693	2611.1577	4.42	2	8	1.1	1	15725
	R.CCTKPESER->M<-PCTEDYLSLILNR.L	U	1	Oxidation (M)	963.4398	2887.2976	2887.2972	0.14	1	2	4.9	1	17086
	K.CCTESLVNRRPCFSALTPDETYVPK.A		1		750.8571	2999.3994	2999.3940	1.81	1	3	5.6	1	17555
	K.EYEATLEECCAKDDPHACYSTVFDK.L	U	2		1013.4161	3037.2266	3037.2416	-4.93	1	12	0.062	1	17718
	K.SHCIAEVEKDAIPENLPPLTADFAEDKDVCK.N		3		1171.2290	3510.6652	3510.6647	0.15	2	90	1.4e-008	1	19179
	K.SHCIAEVEKDAIPENLPPLTADFAEDKDVCK.N		1		878.6747	3510.6696	3510.6647	1.41	2	(68)	2e-006	1	19180
	K.SHCIAEVEKDAIPENLPPLTADFAEDKDVCK.N		1		703.1426	3510.6768	3510.6647	3.46	2	(13)	0.75	1	19183
Q2UVX4	Complement C3 OS=Bos taurus GN=C3 PE=1 SV=2	188675	5603	254(203)	91(82)	6.83	57%	Q2UVX4_uniprot
	Peptide	Unique	Matches	Modification	Observed	Mr(expt)	Mr(calc)	ppm	Miss	Score	Expect	Rank	Query
	K.GVFVLNK.K	U	1		388.7376	775.4605	775.4592	1.70	0	18	0.18	1	105
	K.ISYIIGK.D	U	2		397.2458	792.4770	792.4745	3.17	0	41	0.00028	1	137
	R.VGLVAVDK.G	U	2		400.7479	799.4813	799.4804	1.16	0	54	8.2e-005	1	160
	K.WLILEK.Q	U	2		401.2484	800.4823	800.4796	3.33	0	31	0.019	1	165
	R.LPYSVVR.N	U	3		417.2489	832.4833	832.4807	3.15	0	36	0.0033	1	281
	R.SVQLMEK.R	U	1		417.7237	833.4329	833.4317	1.46	0	25	0.082	1	286
	R.WLNEQR.Y	U	1		423.2181	844.4215	844.4191	2.87	0	27	0.035	1	373
	K.LMNVFLK.D	U	1		432.7555	863.4965	863.4939	3.02	0	(23)	0.057	1	452
	R.KFISHIK.C	U	1		436.7718	871.5291	871.5280	1.30	1	37	0.0034	1	518
	K.L->M<-NVFLK.D	U	2	Oxidation (M)	440.7524	879.4903	879.4888	1.74	0	47	0.00023	1	563
	R.AILYNYR.E	U	3		456.7526	911.4906	911.4865	4.57	0	39	0.0016	1	680
	R.DPLTITVR.T	U	4		457.7703	913.5260	913.5233	2.94	0	34	0.0076	1	697
	R->.<-QESLELIR.K	U	1	Gln->pyro-Glu (N-term Q)	485.7638	969.5130	969.5131	-0.07	0	(44)	0.0007	1	925
	R.QESLELIR.K	U	3		494.2790	986.5435	986.5396	3.91	0	53	0.00012	1	1034
	K.AGQYSSDLR.K	U	1		498.7409	995.4672	995.4672	-0.00	0	54	5.2e-005	1	1110
	R.KIWDVVEK.A	U	1		508.7938	1015.5730	1015.5702	2.76	1	43	0.001	1	1224
	K.IGLHEVEVK.A	U	1		512.2963	1022.5781	1022.5760	2.03	0	47	0.00021	1	1288
	R.ISLTHSLTR.V	U	2		514.2993	1026.5840	1026.5822	1.74	0	45	0.00041	1	1311
	K.RDPLTITVR.T	U	1		535.8207	1069.6269	1069.6244	2.37	1	15	0.47	1	1643
	K.GYTQQLAFR.Q	U	1		542.2842	1082.5538	1082.5509	2.70	0	59	2.2e-005	1	1721
	K.ADIGCTPGSGR.N	U	1		545.7507	1089.4869	1089.4873	-0.38	0	13	0.42	1	1807
	K.NTLIIYLDK.V	U	2		546.8208	1091.6270	1091.6226	4.04	0	43	0.00049	1	1829
	R.QESLELIRK.G	U	1		558.3273	1114.6400	1114.6346	4.85	1	11	1.6	1	2055
	K.GSMILDICTK.Y	U	2		569.2874	1136.5603	1136.5570	2.91	0	(32)	0.014	1	2312
	K.RQESLELIR.K	U	1		381.8886	1142.6441	1142.6407	2.94	1	40	0.0021	1	2379
	K.RQESLELIR.K	U	1		572.3298	1142.6450	1142.6407	3.72	1	(24)	0.087	1	2380
	K.GS->M<-ILDICTK.Y	U	2	Oxidation (M)	577.2841	1152.5537	1152.5519	1.57	0	38	0.0024	1	2443
	K.DYDTTPPVVR.W	U	1		581.7918	1161.5691	1161.5666	2.11	0	25	0.068	1	2540
	R.HQQTITIPAR.S	U	3		582.8282	1163.6418	1163.6411	0.63	0	64	7.3e-006	1	2565
	R.HQQTITIPAR.S	U	2		388.8881	1163.6424	1163.6411	1.08	0	(37)	0.0032	1	2566
	R.RISLTHSLTR.V	U	1		592.3506	1182.6866	1182.6833	2.82	1	(22)	0.076	1	2773
	R.RISLTHSLTR.V	U	1		395.2363	1182.6870	1182.6833	3.12	1	35	0.0038	1	2774
	R->.<-QVLLNGVQPSR.A	U	3	Gln->pyro-Glu (N-term Q)	597.3370	1192.6594	1192.6564	2.49	0	(48)	0.00026	1	2849
	R.VSIRPAPETVK.K	U	1		598.8534	1195.6923	1195.6925	-0.09	0	43	0.00045	1	2877
	R.VSIRPAPETVK.K	U	1		399.5717	1195.6933	1195.6925	0.73	0	(20)	0.082	1	2879
	R.QVLLNGVQPSR.A	U	3		605.8501	1209.6856	1209.6830	2.22	0	62	8.8e-006	1	2994
	R.KGYTQQLAFR.Q	U	1		606.3306	1210.6467	1210.6458	0.71	1	44	0.00081	1	3002
	K.EVTLEDRLDK.A	U	1		406.5521	1216.6344	1216.6299	3.65	1	(13)	1.4	1	3050
	K.EVTLEDRLDK.A	U	1		609.3249	1216.6352	1216.6299	4.37	1	27	0.053	1	3051
	K.AGDFLENHYR.E	U	2		407.8613	1220.5621	1220.5574	3.81	0	(43)	0.00069	1	3061
	K.AGDFLENHYR.E	U	1		611.2896	1220.5647	1220.5574	5.94	0	57	2.9e-005	1	3062
	R.YYTYMI->M<-NK.G	U	2	Oxidation (M)	621.7816	1241.5487	1241.5460	2.14	0	(31)	0.0053	1	3251
	R.YYTY->M<-I->M<-NK.G	U	2	2 Oxidation (M)	629.7812	1257.5478	1257.5410	5.47	0	39	0.00082	1	3407
	R.LVAYYTLINAK.G	U	2		634.8693	1267.7240	1267.7176	5.03	0	81	8.3e-008	1	3526
	R.KDYDTTPPVVR.W	U	1		645.8398	1289.6651	1289.6616	2.75	1	57	5e-005	1	3822
	R.KDYDTTPPVVR.W	U	1		430.8959	1289.6659	1289.6616	3.33	1	(29)	0.034	1	3823
	K.ACEPGVDYVYK.T	U	2		650.7996	1299.5846	1299.5805	3.10	0	30	0.0064	1	3963
	R.DNP->M<-KFPCQR.R	U	1	Oxidation (M)	654.7952	1307.5759	1307.5751	0.64	1	50	7.7e-005	1	4062
	R.DNP->M<-KFPCQR.R	U	1	Oxidation (M)	436.8663	1307.5772	1307.5751	1.60	1	(24)	0.029	1	4063
	K.HHRPGQQITLK.I	U	2		438.9181	1313.7324	1313.7316	0.54	0	(19)	0.28	1	4120
	K.HHRPGQQITLK.I	U	2		657.8738	1313.7330	1313.7316	1.04	0	58	3.6e-005	1	4121
	K.RHQQTITIPAR.S	U	1		440.9210	1319.7411	1319.7422	-0.87	1	46	0.00031	1	4220
	R.VPINDGNGEAILK.R	U	2		670.3652	1338.7158	1338.7143	1.10	0	63	7.9e-006	1	4421
	K.FYYIDDPDGLK.V	U	2		673.3223	1344.6301	1344.6238	4.71	0	58	1.9e-005	1	4487
	R.EVVADSVWVDVK.D	U	2		673.3559	1344.6972	1344.6926	3.49	0	48	0.0004	1	4492
	R.AQFILQGDACVK.A	U	10		675.3506	1348.6867	1348.6809	4.32	0	58	3.5e-005	1	4541
	K.DICEAQVNSLGR.S	U	2		681.3295	1360.6445	1360.6405	2.94	0	67	3.8e-006	1	4685
	K.TIYTPGSTVLYR.V	U	3		685.8717	1369.7288	1369.7242	3.42	0	56	4.9e-005	1	4755
	R.SSVAVPYVIVPLK.I	U	4		686.4162	1370.8178	1370.8173	0.37	0	59	6.4e-006	1	4763
	R.->M<-DKAGQYSSDLR.K	U	1	Oxidation (M)	693.8182	1385.6218	1385.6245	-1.95	1	75	2.6e-007	1	4928
	K.AAVYNHFISDGVK.K	U	2		474.2461	1419.7164	1419.7147	1.25	0	(43)	0.0012	1	5289
	K.AAVYNHFISDGVK.K	U	2		710.8660	1419.7174	1419.7147	1.92	0	83	1.3e-007	1	5290
	K.VSHTVEDCLSFK.V	U	2		711.3415	1420.6685	1420.6657	2.02	0	47	0.00039	1	5310
	K.VSHTVEDCLSFK.V	U	1		474.5640	1420.6702	1420.6657	3.16	0	(43)	0.00093	1	5311
	K.VFALAANLIAIDSK.D	U	1		723.4225	1444.8304	1444.8289	1.03	0	78	1.3e-007	1	5648
	K.KRHQQTITIPAR.S	U	1		483.6197	1447.8373	1447.8372	0.12	2	63	3.3e-006	1	5692
	K.GQGTLSVVTVYHAK.L	U	3		730.4000	1458.7855	1458.7831	1.64	0	85	6.8e-008	1	5835
	K.GQGTLSVVTVYHAK.L	U	2		487.2693	1458.7862	1458.7831	2.14	0	(63)	1e-005	1	5836
	R.DNP->M<-KFPCQRR.A	U	1	Oxidation (M)	488.8958	1463.6654	1463.6762	-7.35	2	2	7	1	5869
	R.NYAGVFTDAGLTLK.T	U	4		735.3853	1468.7561	1468.7562	-0.09	0	87	4.1e-008	1	5941
	R.VPINDGNGEAILKR.Q	U	1		748.4182	1494.8219	1494.8154	4.32	1	(68)	2.4e-006	1	6252
	R.VPINDGNGEAILKR.Q	U	2		499.2816	1494.8230	1494.8154	5.10	1	77	3.3e-007	1	6253
	R.TLNPEHLGQGGVQR.E	U	2		753.3962	1504.7778	1504.7746	2.10	0	60	3.3e-005	1	6364
	R.TLNPEHLGQGGVQR.E	U	1		502.6000	1504.7781	1504.7746	2.31	0	(23)	0.14	1	6365
	R.RAQFILQGDACVK.A	U	7		753.3989	1504.7832	1504.7820	0.76	1	77	5.4e-007	1	6368
	R.RAQFILQGDACVK.A	U	1		502.6024	1504.7853	1504.7820	2.14	1	(28)	0.046	1	6373
	R.DSNKNTLIIYLDK.V	U	1		512.9467	1535.8183	1535.8195	-0.75	1	(24)	0.069	1	6765
	R.DSNKNTLIIYLDK.V	U	3		768.9185	1535.8225	1535.8195	1.95	1	83	8e-008	1	6766
	K.AAVYNHFISDGVKK.T	U	2		774.9121	1547.8095	1547.8096	-0.04	1	55	7.2e-005	1	6929
	R.FYHPDKEDGMLSK.L	U	2		783.8687	1565.7227	1565.7184	2.77	1	(21)	0.11	1	7142
	R.FYHPDKEDG->M<-LSK.L	U	1	Oxidation (M)	791.8627	1581.7109	1581.7133	-1.53	1	35	0.003	1	7333
	R.FYHPDKEDG->M<-LSK.L	U	1	Oxidation (M)	528.2447	1581.7122	1581.7133	-0.69	1	(32)	0.0062	1	7334
	R.FYHPDKEDG->M<-LSK.L	U	1	Oxidation (M)	396.4354	1581.7123	1581.7133	-0.63	1	(24)	0.041	1	7335
	R.LVAYYTLINAKGQR.E	U	1		805.4558	1608.8971	1608.8987	-1.04	1	53	6e-005	1	7624
	K.FVTVVATFGNVQVEK.V	U	3		819.4503	1636.8861	1636.8825	2.20	0	41	0.0012	1	7906
	K.AFLDCCEYITQLR.Q	U	3		844.8961	1687.7777	1687.7698	4.67	0	96	2.5e-009	1	8470
	R.CAEENCFMHHTEK.E	U	1		564.8909	1691.6508	1691.6490	1.03	0	(16)	0.026	1	8527
	K.VYSYYNLDETCIR.F	U	2		848.3904	1694.7663	1694.7610	3.14	0	102	6.4e-010	1	8557
	R.CAEENCF->M<-HHTEK.E	U	1	Oxidation (M)	570.2225	1707.6458	1707.6440	1.06	0	29	0.0014	1	8683
	K.VHQYFNVGLIQPGAVK.V	U	2		590.6621	1768.9645	1768.9624	1.16	0	(59)	1.8e-005	1	9317
	K.VHQYFNVGLIQPGAVK.V	U	2		885.4905	1768.9665	1768.9624	2.31	0	69	1.9e-006	1	9318
	R.RPYTVAIAAYALALLGK.L	U	1		896.0336	1790.0527	1790.0454	4.09	0	(60)	3.3e-006	1	9484
	R.RPYTVAIAAYALALLGK.L	U	1		597.6919	1790.0538	1790.0454	4.72	0	65	1e-006	1	9485
	R.VELLYNPAFCSLATAK.K	U	3		898.9674	1795.9201	1795.9178	1.29	0	74	8.2e-007	1	9533
	R.TGIPIVTSPYQIHFTK.T	U	2		901.4975	1800.9804	1800.9774	1.67	0	(55)	5.2e-005	1	9641
	R.TGIPIVTSPYQIHFTK.T	U	2		601.3347	1800.9822	1800.9774	2.62	0	58	2.8e-005	1	9642
	R.SDLDDDIIPEEDIISR.S	U	5		922.9424	1843.8702	1843.8687	0.82	0	90	2e-008	1	10041
	R.VELKPGETLNVNFHLR.T	U	2		933.5170	1865.0195	1865.0159	1.93	0	(66)	3e-006	1	10238
	R.VELKPGETLNVNFHLR.T	U	3		622.6818	1865.0235	1865.0159	4.04	0	79	1.5e-007	1	10241
	R.VELKPGETLNVNFHLR.T	U	3		467.2632	1865.0235	1865.0159	4.06	0	(78)	1.6e-007	1	10242
	K.LYNVEATSYALLALLAR.K	U	1		627.6884	1880.0434	1880.0407	1.46	0	(65)	2.9e-006	1	10376
	K.LYNVEATSYALLALLAR.K	U	1		941.0313	1880.0479	1880.0407	3.86	0	97	1.8e-009	1	10377
	K.EYVLPSFEVQLEPEEK.F	U	2		968.4896	1934.9646	1934.9513	6.86	0	46	0.0006	1	10841
	K.LSINTQNKRDPLTITVR.T	U	2		657.0463	1968.1170	1968.1116	2.72	2	42	0.0004	1	11099
	K.LSINTQNKRDPLTITVR.T	U	1		493.0372	1968.1197	1968.1116	4.11	2	(22)	0.039	1	11100
	R.EKDVSLTAFVLIALHEAK.D	U	1		662.0438	1983.1095	1983.1040	2.72	1	24	0.042	1	11198
	K.VRVELLYNPAFCSLATAK.K	U	1		1026.5593	2051.1041	2051.0874	8.17	1	48	0.00027	1	11743
	K.AYYEDSPQQVFSAEFEVK.E	U	1		1068.9952	2135.9759	2135.9688	3.36	0	38	0.0018	1	12365
	K.ILLQGTPVAQMTEDAIDGER.L	U	1		719.6973	2156.0702	2156.0783	-3.79	0	(27)	0.044	1	12509
	K.ILLQGTPVAQMTEDAIDGER.L	U	1		1079.0466	2156.0787	2156.0783	0.18	0	98	3e-009	1	12510
	R.EEVPAADLSDQVPDTESETK.I	U	3		1080.4987	2158.9828	2158.9754	3.43	0	109	1.4e-010	1	12537
	R.EEVPAADLSDQVPDTESETK.I	U	1		720.6686	2158.9841	2158.9754	4.05	0	(1)	8.2	1	12539
	K.ILLQGTPVAQ->M<-TEDAIDGER.L	U	3	Oxidation (M)	725.0330	2172.0772	2172.0732	1.84	0	(83)	1.2e-007	1	12615
	K.ILLQGTPVAQ->M<-TEDAIDGER.L	U	4	Oxidation (M)	1087.0471	2172.0797	2172.0732	2.97	0	(77)	4.7e-007	1	12617
	K.CCEDGMRDNPMKFPCQR.R	U	1		734.2959	2199.8659	2199.8741	-3.72	2	(0)	1.1	1	12806
	K.CCEDG->M<-RDNP->M<-KFPCQR.R	U	1	2 Oxidation (M)	744.9628	2231.8665	2231.8639	1.16	2	14	0.041	1	13083
	K.EGAHYLVWGVSSDLWGEKPK.I	U	3		753.3772	2257.1098	2257.1168	-3.10	0	49	0.00029	1	13318
	K.EGAHYLVWGVSSDLWGEKPK.I	U	1		1129.5682	2257.1219	2257.1168	2.29	0	(20)	0.23	1	13320
	R.HIPVVTQGSNVQSLTQDDGVAK.L	U	3		765.0650	2292.1732	2292.1710	0.94	0	(79)	2.7e-007	1	13590
	R.HIPVVTQGSNVQSLTQDDGVAK.L	U	2		1147.0940	2292.1734	2292.1710	1.05	0	85	6.1e-008	1	13591
	R.SSVAVPYVIVPLKIGLHEVEVK.A	U	1		792.7993	2375.3760	2375.3828	-2.89	1	26	0.0058	1	14349
	K.LLPVGQTVFITIETPDGIPVKR.D	U	1		1197.1943	2392.3741	2392.3730	0.47	1	(34)	0.0013	1	14494
	K.LLPVGQTVFITIETPDGIPVKR.D	U	2		798.4678	2392.3817	2392.3730	3.62	1	77	6e-008	1	14496
	K.LKEGAHYLVWGVSSDLWGEKPK.I	U	1		625.5831	2498.3034	2498.2958	3.06	1	(16)	0.41	1	15142
	K.LKEGAHYLVWGVSSDLWGEKPK.I	U	1		833.7757	2498.3053	2498.2958	3.80	1	52	9.8e-005	1	15143
	K.QVLSNENTQLNSNNGYLSTVTIK.I	U	1		846.4340	2536.2801	2536.2769	1.25	0	9	3.1	1	15388
	R.CAEENCF->M<-HHTEKEVTLEDR.L	U	1	Oxidation (M)	851.0239	2550.0500	2550.0573	-2.89	1	11	0.11	1	15456
	K->.<-QKPDGIFQEDGPVIHQEMIGGFR.D	U	1	Gln->pyro-Glu (N-term Q)	861.0911	2580.2514	2580.2431	3.18	0	41	0.0015	1	15590
	K->.<-QKPDGIFQEDGPVIHQE->M<-IGGFR.D	U	1	Gln->pyro-Glu (N-term Q); Oxidation (M)	866.4239	2596.2500	2596.2381	4.61	0	(41)	0.0014	1	15664
	K.QKPDGIFQEDGPVIHQEMIGGFR.D	U	1		866.7639	2597.2699	2597.2697	0.10	0	(12)	1.1	1	15670
	K.QKPDGIFQEDGPVIHQE->M<-IGGFR.D	U	1	Oxidation (M)	872.0983	2613.2732	2613.2646	3.28	0	(35)	0.0062	1	15743
	K.QKPDGIFQEDGPVIHQE->M<-IGGFR.D	U	1	Oxidation (M)	654.3272	2613.2797	2613.2646	5.80	0	(13)	0.9	1	15745
	K.FFKPAMPFDL->M<-VYVTNPDGSPAR.H	U	1	Oxidation (M)	872.7575	2615.2507	2615.2553	-1.74	0	(47)	0.00032	1	15754
	K.FFKPA->M<-PFDLMVYVTNPDGSPAR.H	U	1	Oxidation (M)	872.7601	2615.2584	2615.2553	1.19	0	(50)	0.00018	1	15755
	K.FFKPAMPFDL->M<-VYVTNPDGSPAR.H	U	1	Oxidation (M)	1308.6392	2615.2638	2615.2553	3.25	0	(1)	15	1	15756
	R.TMQALPYNTQGNSNNYLHLSVPR.V	U	1		1309.6445	2617.2745	2617.2707	1.46	0	(11)	1.6	1	15774
	R.TMQALPYNTQGNSNNYLHLSVPR.V	U	2		873.4352	2617.2837	2617.2707	4.98	0	96	5.4e-009	1	15775
	K.FFKPA->M<-PFDL->M<-VYVTNPDGSPAR.H	U	2	2 Oxidation (M)	878.0916	2631.2530	2631.2502	1.07	0	51	0.00014	1	15838
	R.T->M<-QALPYNTQGNSNNYLHLSVPR.V	U	4	Oxidation (M)	878.7645	2633.2718	2633.2656	2.34	0	(70)	1.8e-006	1	15850
	R.T->M<-QALPYNTQGNSNNYLHLSVPR.V	U	2	Oxidation (M)	1317.6456	2633.2767	2633.2656	4.21	0	(72)	1.1e-006	1	15854
	R.YYGGGYGSTQATF->M<-VFQALAQYQK.D	U	1	Oxidation (M)	899.0903	2694.2492	2694.2424	2.49	0	95	3.4e-009	1	16217
	R.YYGGGYGSTQATF->M<-VFQALAQYQK.D	U	1	Oxidation (M)	1348.1384	2694.2623	2694.2424	7.37	0	(28)	0.02	1	16218
	R.QYREPGQDLVVLPLTITSDFIPSFR.L	U	1		964.5235	2890.5487	2890.5229	8.91	1	36	0.0022	1	17099
B0JYQ0	ALB protein OS=Bos taurus GN=ALB PE=2 SV=1	71244	5340	285(209)	64(51)	32.55	78%	B0JYQ0_uniprot
	Peptide	Unique	Matches	Modification	Observed	Mr(expt)	Mr(calc)	ppm	Miss	Score	Expect	Rank	Query
	K.GACLLPK.I		2		379.7158	757.4170	757.4156	1.76	0	35	0.0077	1	76
	K.LVTDLTK.V		2		395.2403	788.4661	788.4644	2.20	0	44	0.0007	1	129
	K.DDSPDLPK.L		1		443.7121	885.4096	885.4080	1.89	0	34	0.0025	1	591
	R.LCVLHEK.T		1		449.7438	897.4731	897.4742	-1.21	0	34	0.0064	1	607
	K.AEFVEVTK.L		1		461.7491	921.4835	921.4807	3.04	0	42	0.0012	1	722
	K.YLYEIAR.R		3		464.2512	926.4878	926.4861	1.83	0	25	0.052	1	729
	K.DLGEEHFK.G		1		487.7333	973.4521	973.4505	1.67	0	23	0.046	1	952
	K->.<-QTALVELLK.H		1	Gln->pyro-Glu (N-term Q)	499.3014	996.5882	996.5855	2.64	0	58	1.1e-005	1	1119
	R.ALKAWSVAR.L		1		501.2994	1000.5843	1000.5818	2.55	1	26	0.046	1	1135
	K.LVVSTQTALA.-		12		501.7971	1001.5797	1001.5757	4.03	0	20	0.17	1	1147
	K.QTALVELLK.H		7		507.8145	1013.6145	1013.6121	2.42	0	(58)	2.1e-005	1	1213
	K->.<-QNCDQFEK.L		1	Gln->pyro-Glu (N-term Q)	526.2128	1050.4111	1050.4077	3.27	0	14	0.045	1	1496
	K.YLYEIARR.H		1		542.3037	1082.5929	1082.5872	5.20	1	9	1.9	1	1728
	K.EACFAVEGPK.L		1		554.2615	1106.5085	1106.5066	1.71	0	38	0.0021	1	1962
	K.CCTESLVNR.R		3		569.7565	1137.4984	1137.4907	6.78	0	68	8.3e-007	1	2320
	K.KQTALVELLK.H		1		381.5773	1141.7101	1141.7070	2.66	1	(32)	0.0034	1	2366
	K.KQTALVELLK.H		3		571.8627	1141.7108	1141.7070	3.29	1	63	1.7e-006	1	2367
	K.LVNELTEFAK.T		4		582.3208	1162.6270	1162.6234	3.17	0	71	1.4e-006	1	2548
	R.CASIQKFGER.A		1		598.2989	1194.5832	1194.5815	1.42	1	30	0.019	1	2871
	R.FKDLGEEHFK.G		2		625.3154	1248.6162	1248.6139	1.85	1	47	0.00045	1	3318
	R.FKDLGEEHFK.G		2		417.2133	1248.6181	1248.6139	3.41	1	(42)	0.0013	1	3320
	R.HPEYAVSVLLR.L		5		642.3607	1282.7068	1282.7034	2.66	0	53	7.8e-005	1	3745
	K.FPKAEFVEVTK.L		1		647.8573	1293.7000	1293.6969	2.45	1	28	0.029	1	3876
	K.HLVDEPQNLIK.Q		1		435.9110	1304.7113	1304.7088	1.89	0	(36)	0.0046	1	4020
	K.HLVDEPQNLIK.Q		4		653.3641	1304.7136	1304.7088	3.65	0	64	7.3e-006	1	4022
	K.SLHTLFGDELCK.V		4		473.9037	1418.6892	1418.6864	1.94	0	(41)	0.0016	1	5269
	K.SLHTLFGDELCK.V		4		710.3539	1418.6933	1418.6864	4.88	0	55	6.1e-005	1	5276
	R.RHPEYAVSVLLR.L		57		480.6094	1438.8064	1438.8045	1.35	1	77	2.4e-007	1	5501
	R.RHPEYAVSVLLR.L		19		720.4116	1438.8087	1438.8045	2.94	1	(72)	8e-007	1	5523
	K.YICDNQDTISSK.L		2		722.3248	1442.6350	1442.6347	0.16	0	78	1e-007	1	5619
	K.EYEATLEECCAK.D		3		751.8116	1501.6087	1501.6065	1.52	0	48	3.6e-005	1	6326
	K.QTALVELLKHKPK.A		1		502.3130	1503.9173	1503.9137	2.43	1	9	0.3	1	6355
	K.VPQVSTPTLVEVSR.S		3		756.4261	1510.8376	1510.8355	1.39	0	65	4.3e-006	1	6444
	K.LKECCDKPLLEK.S		1		766.8929	1531.7712	1531.7738	-1.69	1	69	3.1e-006	1	6683
	K.LKECCDKPLLEK.S		1		383.9503	1531.7722	1531.7738	-1.06	1	(22)	0.15	1	6684
	K.LKECCDKPLLEK.S		1		511.5981	1531.7725	1531.7738	-0.85	1	(46)	0.00063	1	6685
	R.LCVLHEKTPVSEK.V		1		770.4141	1538.8136	1538.8127	0.59	1	35	0.0059	1	6818
	K.LKHLVDEPQNLIK.Q		1		773.9532	1545.8918	1545.8878	2.57	1	38	0.0013	1	6917
	K.DAFLGSFLYEYSR.R		7		784.3769	1566.7393	1566.7354	2.49	0	84	5.8e-008	1	7164
	K.LKPDPNTLCDEFK.A		5		788.8870	1575.7595	1575.7603	-0.51	0	66	5.2e-006	1	7267
	K.LKPDPNTLCDEFK.A		2		526.2626	1575.7661	1575.7603	3.67	0	(52)	0.00013	1	7271
	K.VGTRCCTKPESER.M		1		527.2503	527.2503	1578.7291	3.07	1	1	9.8	3	7290
	K.IET->M<-REKVLTSSAR.Q		1	Oxidation (M)	546.2933	1635.8580	1635.8614	-2.07	2	32	0.015	1	7896
	R.KVPQVSTPTLVEVSR.S		3		547.3170	1638.9291	1638.9305	-0.87	1	(59)	1.2e-005	1	7955
	R.KVPQVSTPTLVEVSR.S		6		820.4742	1638.9338	1638.9305	2.03	1	76	2.4e-007	1	7961
	K.QEPERNECFLSHK.D		1		837.3864	1672.7583	1672.7627	-2.67	1	12	0.68	1	8313
	K.QEPERNECFLSHK.D		1		558.5941	1672.7605	1672.7627	-1.31	1	(7)	2	1	8314
	K.AEFVEVTKLVTDLTK.V		1		564.9870	1691.9392	1691.9346	2.73	1	35	0.0043	1	8533
	R.->M<-PCAEDYLSLILNR.L	U	1	Oxidation (M)	855.9161	1709.8176	1709.8116	3.49	0	20	0.18	1	8700
	K.YNGVFQECCQAEDK.G		3		874.3583	1746.7020	1746.6978	2.43	0	78	1.5e-008	1	9063
	K.ECCHGDLLECADDR.A		1		583.8928	1748.6566	1748.6553	0.79	0	(31)	0.00087	1	9074
	K.ECCHGDLLECADDR.A		2		875.3362	1748.6578	1748.6553	1.46	0	69	1.2e-007	1	9075
	R.LSQKFPKAEFVEVTK.L		1		875.9933	1749.9720	1749.9665	3.15	2	(26)	0.027	1	9108
	R.LSQKFPKAEFVEVTK.L		1		584.3317	1749.9732	1749.9665	3.81	2	46	0.00029	1	9109
	R.LCVLHEKTPVSEKVTK.C		1		623.3499	1867.0279	1867.0237	2.24	2	21	0.11	1	10267
	R.RPCFSALTPDETYVPK.A		5		940.9655	1879.9163	1879.9138	1.34	0	39	0.0026	1	10366
	R.RPCFSALTPDETYVPK.A		4		627.6476	1879.9209	1879.9138	3.77	0	(31)	0.018	1	10372
	R.HPYFYAPELLYYANK.Y		2		630.3139	1887.9199	1887.9195	0.18	0	46	0.00054	1	10451
	R.NECFLSHKDDSPDLPK.L		2		476.2241	1900.8671	1900.8625	2.43	1	52	7.9e-005	1	10577
	R.NECFLSHKDDSPDLPK.L		2		634.6298	1900.8675	1900.8625	2.60	1	(51)	8.5e-005	1	10578
	R.NECFLSHKDDSPDLPK.L		2		951.4416	1900.8686	1900.8625	3.21	1	(48)	0.0002	1	10580
	K.LFTFHADICTLPDTEK.Q		4		954.4674	1906.9201	1906.9135	3.48	0	71	1.6e-006	1	10618
	K.LFTFHADICTLPDTEK.Q		5		636.6478	1906.9217	1906.9135	4.27	0	(70)	1.6e-006	1	10620
	K.CCAADDKEACFAVEGPK.L		1		964.4033	1926.7921	1926.7910	0.56	1	87	5.5e-009	1	10764
	K.DAIPENLPPLTADFAEDK.D		2		978.4864	1954.9582	1954.9524	3.00	0	52	0.00011	1	10985
	K.LKPDPNTLCDEFKADEK.K		6		673.9969	2018.9690	2018.9619	3.54	1	72	1e-006	1	11487
	K.LKPDPNTLCDEFKADEK.K		5		1010.4928	2018.9710	2018.9619	4.54	1	(72)	1.1e-006	1	11490
	R.RHPYFYAPELLYYANK.Y		3		1023.0194	2044.0241	2044.0206	1.72	1	64	9.2e-006	1	11714
	R.RHPYFYAPELLYYANK.Y		3		682.3492	2044.0257	2044.0206	2.49	1	(49)	0.00026	1	11716
	R.RHPYFYAPELLYYANK.Y		2		512.0150	2044.0307	2044.0206	4.92	1	(44)	0.00095	1	11719
	R.YTRKVPQVSTPTLVEVSR.S		1		687.3893	2059.1462	2059.1426	1.75	2	48	0.00015	1	11793
	K.VHKECCHGDLLECADDR.A		1		705.2983	2112.8730	2112.8775	-2.15	1	42	0.00013	1	12159
	K.VHKECCHGDLLECADDR.A		1		529.2270	2112.8791	2112.8775	0.73	1	(24)	0.0087	1	12160
	K.LKPDPNTLCDEFKADEKK.F		2		716.6956	2147.0650	2147.0568	3.82	2	28	0.03	1	12434
	K.ECCHGDLLECADDRADLAK.Y		2		749.9871	2246.9395	2246.9354	1.82	1	(24)	0.0065	1	13208
	K.ECCHGDLLECADDRADLAK.Y		2		562.7428	2246.9421	2246.9354	2.96	1	(6)	0.46	1	13210
	K.ECCHGDLLECADDRADLAK.Y		2		1124.4789	2246.9432	2246.9354	3.46	1	55	5.9e-006	1	13212
	K.HLVDEPQNLIKQNCDQFEK.L		1		785.7167	2354.1284	2354.1325	-1.74	1	19	0.18	1	14074
	K.DAIPENLPPLTADFAEDKDVCK.N		1		1229.5919	2457.1693	2457.1733	-1.65	1	(2)	9.1	1	14927
	K.DAIPENLPPLTADFAEDKDVCK.N		3		820.0651	2457.1735	2457.1733	0.08	1	77	3.1e-007	1	14928
	R.RPCFSALTPDETYVPKAFDEK.L		1		824.4011	2470.1815	2470.1839	-0.94	1	6	4.1	1	14999
	K.YNGVFQECCQAEDKGACLLPK.I		1		829.7117	2486.1134	2486.1028	4.23	1	10	0.82	1	15077
	K.GLVLIAFSQYLQQCPFDEHVK.L		1		1246.6420	2491.2694	2491.2570	4.98	0	73	1.1e-006	1	15103
	K.GLVLIAFSQYLQQCPFDEHVK.L		1		831.4321	2491.2744	2491.2570	6.99	0	(48)	0.00029	1	15105
	K.AFDEKLFTFHADICTLPDTEK.Q		2		833.4020	2497.1843	2497.1835	0.30	1	20	0.16	1	15135
	K->.<-QEPERNECFLSHKDDSPDLPK.L		1	Gln->pyro-Glu (N-term Q)	631.7908	2523.1342	2523.1336	0.24	2	(26)	0.019	1	15315
	K->.<-QEPERNECFLSHKDDSPDLPK.L		3	Gln->pyro-Glu (N-term Q)	842.0531	2523.1375	2523.1336	1.53	2	(26)	0.018	1	15316
	K.QEPERNECFLSHKDDSPDLPK.L		3		847.7292	2540.1657	2540.1601	2.20	2	43	0.00056	1	15406
	K.QEPERNECFLSHKDDSPDLPK.L		2		636.0493	2540.1679	2540.1601	3.07	2	(20)	0.11	1	15407
	K.VHKECCHGDLLECADDRADLAK.Y		1		653.7976	2611.1613	2611.1577	1.38	2	(2)	4.1	1	15724
	K.VHKECCHGDLLECADDRADLAK.Y		1		871.3970	2611.1693	2611.1577	4.42	2	8	1.1	1	15725
	K.CCTESLVNRRPCFSALTPDETYVPK.A		1		750.8571	2999.3994	2999.3940	1.81	1	3	5.6	1	17555
	K.SHCIAEVEKDAIPENLPPLTADFAEDKDVCK.N		3		1171.2290	3510.6652	3510.6647	0.15	2	90	1.4e-008	1	19179
	K.SHCIAEVEKDAIPENLPPLTADFAEDKDVCK.N		1		878.6747	3510.6696	3510.6647	1.41	2	(68)	2e-006	1	19180
	K.SHCIAEVEKDAIPENLPPLTADFAEDKDVCK.N		1		703.1426	3510.6768	3510.6647	3.46	2	(13)	0.75	1	19183
A0A1K0FUD3	Globin C1 OS=Bos taurus GN=GLNC1 PE=3 SV=1	15175	3084	148(105)	16(15)	517.62		A0A1K0FUD3_uniprot
sp|P01966|HBA_BOVIN	Hemoglobin subunit alpha OS=Bos taurus GN=HBA PE=1 SV=2	15175	3084	148(105)	16(15)		94%	P01966_uniprot
	Peptide	Unique	Matches	Modification	Observed	Mr(expt)	Mr(calc)	ppm	Miss	Score	Expect	Rank	Query
	R.VDPVNFK.L	U	6		409.7243	817.4340	817.4334	0.78	0	40	0.0033	1	227
	R.MFLSFPTTK.T	U	3		536.2825	1070.5505	1070.5471	3.22	0	(40)	0.0019	1	1644
	R.->M<-FLSFPTTK.T	U	28	Oxidation (M)	544.2802	1086.5457	1086.5420	3.47	0	65	6.8e-006	1	1767
	K.LRVDPVNFK.L	U	2		363.2141	1086.6206	1086.6186	1.86	1	(37)	0.0032	1	1787
	K.LRVDPVNFK.L	U	3		544.3178	1086.6211	1086.6186	2.29	1	41	0.0014	1	1791
	M.VLSAADKGNVK.A	U	1		551.3171	1100.6197	1100.6190	0.70	1	37	0.004	1	1911
	K.GHGAKVAAALTK.A	U	1		375.2246	1122.6518	1122.6509	0.80	1	(67)	2e-006	1	2144
	K.GHGAKVAAALTK.A	U	1		562.3334	1122.6522	1122.6509	1.13	1	70	1e-006	1	2145
	K.FLANVSTVLTSK.Y	U	8		640.3694	1278.7242	1278.7184	4.58	0	103	5.4e-010	1	3689
	K.VGGHAAEYGAEALER.M	U	10		765.3726	1528.7306	1528.7270	2.34	0	(72)	1.1e-006	1	6654
	K.VGGHAAEYGAEALER.M	U	4		510.5842	1528.7309	1528.7270	2.53	0	75	5.3e-007	1	6655
	K.TYFPHFDLSHGSAQVK.G	U	4		917.4518	1832.8891	1832.8846	2.47	0	71	1.5e-006	1	9949
	K.TYFPHFDLSHGSAQVK.G	U	3		459.2301	1832.8913	1832.8846	3.65	0	(29)	0.023	1	9951
	K.TYFPHFDLSHGSAQVK.G	U	3		611.9711	1832.8916	1832.8846	3.80	0	(41)	0.0015	1	9952
	K.TYFPHFDLSHGSAQVKGHGAK.V	U	2		762.0476	2283.1210	2283.1185	1.09	1	46	0.00042	1	13511
	K.TYFPHFDLSHGSAQVKGHGAK.V	U	1		571.7883	2283.1240	2283.1185	2.39	1	(6)	4.9	1	13515
	K.AVEHLDDLPGALSELSDLHAHK.L	U	3		1184.1010	2366.1873	2366.1866	0.31	0	(96)	5.5e-009	1	14186
	K.AVEHLDDLPGALSELSDLHAHK.L	U	23		789.7365	2366.1877	2366.1866	0.46	0	101	1.8e-009	1	14189
	K.AVEHLDDLPGALSELSDLHAHK.L	U	17		592.5558	2366.1943	2366.1866	3.25	0	(72)	1.3e-006	1	14206
	K.AVEHLDDLPGALSELSDLHAHK.L	U	5		474.2466	2366.1964	2366.1866	4.12	0	(52)	0.00015	1	14211
	K.VGGHAAEYGAEALER->M<-FLSFPTTK.T	U	2	Oxidation (M)	650.3231	2597.2634	2597.2584	1.91	1	(20)	0.18	1	15667
	K.VGGHAAEYGAEALER->M<-FLSFPTTK.T	U	1	Oxidation (M)	866.7622	2597.2648	2597.2584	2.46	1	20	0.17	1	15669
	K.AVEHLDDLPGALSELSDLHAHKLR.V	U	3		528.0823	2635.3750	2635.3718	1.23	1	(56)	4.4e-005	1	15879
	K.AVEHLDDLPGALSELSDLHAHKLR.V	U	1		879.4656	2635.3751	2635.3718	1.26	1	62	1.1e-005	1	15880
	K.AVEHLDDLPGALSELSDLHAHKLR.V	U	2		659.8515	2635.3769	2635.3718	1.94	1	(54)	6e-005	1	15881
	K.AVEHLDDLPGALSELSDLHAHKLR.V	U	1		440.2369	2635.3778	2635.3718	2.29	1	(27)	0.034	1	15883
	R.->M<-FLSFPTTKTYFPHFDLSHGSAQVK.G	U	1	Oxidation (M)	726.3618	2901.4179	2901.4160	0.66	1	39	0.002	1	17120
	K.LLSHSLLVTLASHLPSDFTPAVHASLDK.F	U	1		1485.3060	2968.5975	2968.6022	-1.58	0	(11)	0.57	1	17421
	K.LLSHSLLVTLASHLPSDFTPAVHASLDK.F	U	2		990.5444	2968.6113	2968.6022	3.06	0	(71)	4.8e-007	1	17423
	K.LLSHSLLVTLASHLPSDFTPAVHASLDK.F	U	1		594.7298	2968.6126	2968.6022	3.51	0	(51)	4.8e-005	1	17424
	K.LLSHSLLVTLASHLPSDFTPAVHASLDK.F	U	1		743.1607	2968.6137	2968.6022	3.88	0	84	2.3e-008	1	17425
	K.VAAALTKAVEHLDDLPGALSELSDLHAHK.L	U	1		1007.8710	3020.5911	3020.5931	-0.66	1	89	1.8e-008	1	17641
	K.VAAALTKAVEHLDDLPGALSELSDLHAHK.L	U	1		605.1260	3020.5938	3020.5931	0.25	1	(40)	0.0013	1	17642
	K.VAAALTKAVEHLDDLPGALSELSDLHAHK.L	U	1		756.1561	3020.5952	3020.5931	0.70	1	(78)	1.9e-007	1	17643
	K.VAAALTKAVEHLDDLPGALSELSDLHAHKLR.V	U	1		658.9623	3289.7750	3289.7782	-0.98	2	51	5.6e-005	1	18485
G3X6N3	Serotransferrin OS=Bos taurus GN=TF PE=1 SV=1	79783	3078	118(97)	48(42)	8.93	72%	G3X6N3_uniprot
	Peptide	Unique	Matches	Modification	Observed	Mr(expt)	Mr(calc)	ppm	Miss	Score	Expect	Rank	Query
	K.GDVAFVK.D		1		368.2064	734.3983	734.3963	2.71	0	22	0.14	1	47
	K.DSADGFLK.I		2		426.7102	851.4059	851.4025	3.96	0	28	0.028	1	409
	K.ENFEVLCK.D		2		519.7517	1037.4887	1037.4852	3.45	0	38	0.0027	1	1393
	R.SAGWNIPMGK.L	U	2		530.7680	1059.5215	1059.5171	4.09	0	60	2.9e-005	1	1558
	R.SAGWNIP->M<-GK.L	U	2	Oxidation (M)	538.7651	1075.5157	1075.5121	3.42	0	(38)	0.0032	1	1663
	R.YYGYTGAFR.C		3		549.2568	1096.4990	1096.4978	1.10	0	55	3e-005	1	1861
	K.DLLFRDDTK.C		2		561.7949	1121.5752	1121.5717	3.10	1	33	0.011	1	2133
	K.WCAIGHQER.T		1		386.1820	1155.5243	1155.5244	-0.05	0	(36)	0.0026	1	2483
	K.WCAIGHQER.T		1		578.7696	1155.5247	1155.5244	0.34	0	42	0.00062	1	2484
	K.LLEACTFHKP.-		2		405.8792	1214.6158	1214.6118	3.32	0	27	0.034	1	3036
	K.DTDFKLNELR.G		2		625.8234	1249.6323	1249.6302	1.65	1	60	1.7e-005	1	3328
	K.ILNKQQDDFGK.S		1		653.3431	1304.6716	1304.6725	-0.65	1	57	4.2e-005	1	4016
	K.ELPDPQESIQR.A		4		656.3333	1310.6521	1310.6466	4.16	0	55	5.3e-005	1	4086
	R.ILESGPFVSCVK.K		6		668.3550	1334.6955	1334.6904	3.82	0	80	2.4e-007	1	4386
	R.WCTISTHEANK.C		2		673.8104	1345.6062	1345.6085	-1.71	0	45	0.00025	1	4496
	K.NYELLCGDNTR.K		3		677.8075	1353.6004	1353.5983	1.59	0	49	0.00012	1	4597
	K.CGLVPVLAENYK.T		2		681.8607	1361.7069	1361.7013	4.10	0	55	8.1e-005	1	4709
	K.KDTDFKLNELR.G		1		689.8702	1377.7258	1377.7252	0.44	2	61	1.7e-005	1	4849
	K.TSDANINWNNLK.G		2		695.3430	1388.6714	1388.6684	2.13	0	55	6.6e-005	1	4953
	K.CLMEGAGDVAFVK.H		2		698.8358	1395.6571	1395.6527	3.17	0	(56)	3.6e-005	1	5027
	K.CL->M<-EGAGDVAFVK.H		2	Oxidation (M)	706.8323	1411.6501	1411.6476	1.80	0	77	2.4e-007	1	5191
	R.ILESGPFVSCVKK.T		2		732.4018	1462.7890	1462.7854	2.49	1	57	3.3e-005	1	5865
	K.TYDSYLGDDYVR.A		2		733.8276	1465.6407	1465.6361	3.13	0	74	2.7e-007	1	5905
	R.KNYELLCGDNTR.K		1		741.8550	1481.6954	1481.6933	1.45	1	98	2e-009	1	6091
	K.NYELLCGDNTRK.S		1		741.8552	1481.6958	1481.6933	1.70	1	33	0.006	1	6092
	R.KNYELLCGDNTR.K		1		494.9061	1481.6965	1481.6933	2.17	1	(35)	0.0045	1	6093
	K.NTPEKGYLAVAVVK.T		1		744.9237	1487.8329	1487.8348	-1.27	1	15	0.38	1	6157
	R.KPVTDAENCHLAR.G		1		378.4413	1509.7361	1509.7358	0.23	0	(68)	2.8e-006	1	6414
	R.KPVTDAENCHLAR.G		1		504.2533	1509.7380	1509.7358	1.45	0	89	2.3e-008	1	6415
	R.KPVTDAENCHLAR.G		1		755.8768	1509.7391	1509.7358	2.20	0	(69)	2.7e-006	1	6416
	R.TAGWNIP->M<-GLLYSK.I		3	Oxidation (M)	783.9061	1565.7976	1565.7912	4.09	0	46	0.0006	1	7146
	K.KTYDSYLGDDYVR.A		2		797.8757	1593.7368	1593.7311	3.57	1	84	5.9e-008	1	7449
	K.DNPQTHYYAVAVVK.K		3		802.9082	1603.8018	1603.7995	1.49	0	73	1.2e-006	1	7569
	R.KNYELLCGDNTRK.S		1		805.9016	1609.7885	1609.7882	0.21	2	43	0.00085	1	7638
	K.HSTVFDNLPNPEDR.K		4		820.8892	1639.7639	1639.7590	2.95	0	95	4.7e-009	1	7968
	K.HSTVFDNLPNPEDR.K		3		547.5956	1639.7649	1639.7590	3.58	0	(63)	7.8e-006	1	7970
	K.FDEFFSAGCAPGSPR.N		2		822.8621	1643.7096	1643.7039	3.47	0	87	1.1e-008	1	8021
	K.LYKELPDPQESIQR.A		3		858.4529	1714.8913	1714.8890	1.38	1	41	0.0018	1	8779
	K.LYKELPDPQESIQR.A		1		572.6384	1714.8933	1714.8890	2.52	1	(24)	0.1	1	8781
	R.ESKPPDSSKDECMVK.W		1		579.5977	1735.7712	1735.7757	-2.60	1	34	0.003	1	8974
	K.DKPDNFQLFQSPHGK.D		3		879.4356	1756.8565	1756.8533	1.86	0	78	3.5e-007	1	9194
	K.DKPDNFQLFQSPHGK.D		2		586.6263	1756.8572	1756.8533	2.22	0	(40)	0.002	1	9195
	K.DKPDNFQLFQSPHGK.D		1		440.2220	1756.8590	1756.8533	3.24	0	(40)	0.002	1	9197
	K.HSTVFDNLPNPEDRK.N		1		590.2922	1767.8547	1767.8540	0.40	1	(22)	0.12	1	9289
	K.HSTVFDNLPNPEDRK.N		2		884.9360	1767.8575	1767.8540	1.99	1	75	6e-007	1	9290
	K.GEADAMSLDGGYLYIAGK.C		1		915.9344	1829.8542	1829.8505	2.02	0	53	8.2e-005	1	9932
	K.GEADA->M<-SLDGGYLYIAGK.C		1	Oxidation (M)	923.9327	1845.8509	1845.8455	2.96	0	(21)	0.11	1	10070
	K.DGTRKPVTDAENCHLAR.G		1		485.7398	1938.9300	1938.9330	-1.54	1	102	1e-009	1	10872
	K.CACSNHEPYFGYSGAFK.C		2		997.9148	1993.8150	1993.8087	3.17	0	65	5.5e-007	1	11268
	K.CACSNHEPYFGYSGAFK.C		2		665.6138	1993.8195	1993.8087	5.40	0	(53)	8.7e-006	1	11270
	K.SVTDCTSNFCLFQSNSK.D		1		997.9320	1993.8493	1993.8510	-0.83	0	44	0.00017	1	11271
	K.DQTVIQNTDGNNNEAWAK.N		2		1009.4659	2016.9173	2016.9137	1.80	0	85	2.8e-008	1	11467
	K.EDVIWELLNHAQEHFGK.D		1		689.0098	2064.0077	2064.0065	0.58	0	(51)	0.00018	1	11813
	K.EDVIWELLNHAQEHFGK.D		1		1033.0114	2064.0081	2064.0065	0.81	0	65	6.9e-006	1	11814
	K.I->M<-KGEADA->M<-SLDGGYLYIAGK.C		1	2 Oxidation (M)	1118.0393	2234.0641	2234.0599	1.88	1	(6)	4.3	1	13101
	K.I->M<-KGEADA->M<-SLDGGYLYIAGK.C		2	2 Oxidation (M)	745.6965	2234.0678	2234.0599	3.53	1	31	0.013	1	13102
	R.AAANFFSASCVPCADQSSFPK.L		2		754.6727	2260.9964	2260.9881	3.63	0	(33)	0.0029	1	13340
	R.AAANFFSASCVPCADQSSFPK.L		3		1131.5055	2260.9964	2260.9881	3.66	0	64	2.1e-006	1	13341
	K.SVDNYQECYLAMVPSHAVVAR.T	U	1		803.7189	2408.1348	2408.1253	3.94	0	24	0.064	1	14609
	R.TVGGKEDVIWELLNHAQEHFGK.D		1		1254.1361	2506.2577	2506.2605	-1.12	1	60	2e-005	1	15216
	R.TVGGKEDVIWELLNHAQEHFGK.D		1		836.4280	2506.2623	2506.2605	0.73	1	(60)	2e-005	1	15217
	R.TVGGKEDVIWELLNHAQEHFGK.D		1		627.5739	2506.2665	2506.2605	2.42	1	(41)	0.0015	1	15218
	R.WSGFSGGAIECETAENTEECIAK.I		2		1273.5431	2545.0716	2545.0737	-0.81	0	60	2.4e-006	1	15436
	R.WSGFSGGAIECETAENTEECIAK.I		1		849.3666	2545.0781	2545.0737	1.73	0	(47)	6.8e-005	1	15437
	R.KSVDNYQECYLA->M<-VPSHAVVAR.T	U	1	Oxidation (M)	851.7498	2552.2275	2552.2152	4.81	1	1	14	1	15466
	K.GDVAFVKDQTVIQNTDGNNNEAWAK.N		1		912.1102	2733.3087	2733.2994	3.38	1	15	0.51	1	16438
	K.AISNNEADAVTLDGGLVYEAGLKPNNLKPVVAEFHGTK.D		1		791.2191	3951.0592	3951.0378	5.43	0	7	1.8	1	20086
Q28085	Complement factor H OS=Bos taurus GN=CFH PE=1 SV=3	144958	2513	169(113)	57(39)	2.56	53%	Q28085_uniprot
	Peptide	Unique	Matches	Modification	Observed	Mr(expt)	Mr(calc)	ppm	Miss	Score	Expect	Rank	Query
	R.GYFPAR.V	U	3		355.6852	709.3559	709.3548	1.57	0	16	0.37	1	8
	K.ISILCK.E		2		367.2182	732.4219	732.4204	2.09	0	43	0.0013	1	42
	R.WQSIPR.C		3		393.7176	785.4206	785.4184	2.75	0	29	0.014	1	113
	R.LYYSYR.G	U	2		432.7175	863.4204	863.4177	3.15	0	33	0.0097	1	451
	K.GFFPEIR.G	U	4		433.2333	864.4521	864.4494	3.17	0	35	0.0052	1	455
	K.SDGTWFR.L		3		434.7025	867.3904	867.3875	3.32	0	27	0.013	1	474
	R.DGWVPVPR.C	U	2		463.2502	924.4857	924.4818	4.31	0	20	0.13	1	725
	K.YLQGETVR.V		2		483.2562	964.4978	964.4978	-0.02	0	44	0.00083	1	900
	K.WVSLHPSR.I	U	1		491.2679	980.5213	980.5192	2.11	0	29	0.022	1	1000
	K.TSGLITCLK.N		2		496.7776	991.5406	991.5372	3.38	0	65	6.4e-006	1	1083
	K.KGFFPEIR.G	U	4		497.2811	992.5476	992.5443	3.27	1	52	7.6e-005	1	1099
	K.WIGRPACR.D		1		508.2661	1014.5177	1014.5181	-0.47	0	11	1.4	1	1219
	R.EAFTMIGPR.F		1		511.2628	1020.5110	1020.5062	4.69	0	45	0.00069	1	1257
	R.EAFT->M<-IGPR.F		8	Oxidation (M)	519.2604	1036.5063	1036.5012	4.99	0	(43)	0.00083	1	1387
	R.NGEWSQLPK.C	U	2		529.7676	1057.5207	1057.5192	1.41	0	39	0.0023	1	1548
	K.GSTLFPPEGR.Q		1		530.7752	1059.5357	1059.5349	0.79	0	9	3.5	1	1562
	R.VKSDGTWFR.L		1		365.8599	1094.5578	1094.5509	6.34	1	16	0.42	1	1848
	R.CQAYYELR.G		6		551.7549	1101.4952	1101.4913	3.55	0	49	8.2e-005	1	1920
	K.SCDRPVFEK.A		1		569.2714	1136.5282	1136.5284	-0.24	0	22	0.09	1	2307
	R.CAAGFEYGQR.G	U	3		579.7554	1157.4962	1157.4924	3.28	0	49	7.9e-005	1	2504
	R.TLGSIVM->M<-CR.G	U	2	Oxidation (M)	592.2861	1182.5577	1182.5559	1.51	0	55	4.1e-005	1	2766
	R.TLGSIV->M<-->M<-CR.G	U	2	2 Oxidation (M)	600.2849	1198.5553	1198.5508	3.69	0	(46)	0.00031	1	2902
	K.CLPVTEPENGK.I	U	1		622.3055	1242.5964	1242.5914	4.01	0	39	0.0017	1	3259
	K.SCALPPELPNGK.R		2		641.8289	1281.6433	1281.6387	3.58	0	24	0.083	1	3728
	K.TPVILNGQAVLPK.A	U	2		675.4127	1348.8108	1348.8078	2.18	0	60	2.9e-006	1	4558
	R.EEKYLQGETVR.V		1		676.3467	1350.6789	1350.6779	0.75	1	16	0.53	1	4573
	R.IPNGVYRPELSK.Y	U	1		686.8857	1371.7568	1371.7510	4.22	0	19	0.21	1	4771
	K.HSICINGEWDPK.V		2		728.3402	1454.6659	1454.6612	3.18	0	52	8e-005	1	5773
	K.HSICINGEWDPK.V		1		485.8965	1454.6675	1454.6612	4.32	0	(6)	3.6	1	5774
	R.LDYECVDGYENR.D		3		766.8207	1531.6269	1531.6249	1.32	0	76	3.1e-008	1	6682
	R.TTGSIVCGQDGWSDK.A		3		805.8611	1609.7076	1609.7043	2.07	0	74	3e-007	1	7633
	K.ENYLIQDAEEIVCK.D		1		862.4147	1722.8149	1722.8134	0.87	0	58	2.8e-005	1	8847
	K.QIHCSAGGVWSAETPK.C	U	1		576.6124	1726.8153	1726.8097	3.23	0	25	0.055	1	8906
	K.TEDTIEFMCQHGYR.Q	U	1		893.8819	1785.7492	1785.7451	2.35	0	64	9.3e-007	1	9452
	K.TEDTIEF->M<-CQHGYR.Q	U	2	Oxidation (M)	901.8785	1801.7425	1801.7400	1.42	0	(42)	0.00012	1	9648
	R.LDYECVDGYENRDGR.T		2		930.8951	1859.7756	1859.7744	0.63	1	(23)	0.017	1	10185
	R.LDYECVDGYENRDGR.T		2		620.9346	1859.7821	1859.7744	4.10	1	24	0.015	1	10188
	R.QCIFNYLENGHTPYR.E	U	1		637.9664	1910.8775	1910.8734	2.15	0	41	0.0011	1	10649
	R.ECSIPEMDPYLNAYPR.K		1		652.2929	1953.8567	1953.8600	-1.70	0	(36)	0.0021	1	10976
	R.ECSIPEMDPYLNAYPR.K		2		977.9390	1953.8635	1953.8600	1.77	0	(49)	0.00011	1	10977
	R.IENGFLSESTFTYPLNK.Q		2		980.4878	1958.9610	1958.9625	-0.77	0	83	9.8e-008	1	11019
	R.ECSIPE->M<-DPYLNAYPR.K		3	Oxidation (M)	985.9368	1969.8591	1969.8550	2.10	0	51	4.3e-005	1	11121
	R.ECSIPE->M<-DPYLNAYPR.K		3	Oxidation (M)	657.6279	1969.8620	1969.8550	3.55	0	(29)	0.0071	1	11124
	R.LNDRLDYECVDGYENR.D		3		1015.9487	2029.8829	2029.8799	1.46	1	60	6.2e-006	1	11579
	R.LNDRLDYECVDGYENR.D		2		677.6356	2029.8850	2029.8799	2.51	1	(51)	4.3e-005	1	11581
	K.SGWTPAPTCIEITCDPPR.I	U	1		1029.4760	2056.9373	2056.9347	1.31	0	57	2.4e-005	1	11777
	K.CLSYYQLDGSNTIQCIK.S		2		1031.9856	2061.9566	2061.9500	3.25	0	24	0.046	1	11800
	R.I->M<-VGADSVQCYHFGWSPK.L		2	Oxidation (M)	1049.4780	2096.9415	2096.9448	-1.59	0	(11)	0.51	1	12045
	R.I->M<-VGADSVQCYHFGWSPK.L		2	Oxidation (M)	699.9910	2096.9511	2096.9448	2.98	0	30	0.01	1	12047
	R.DVSCGNPPQVENAIIHNQK.S		3		1060.5160	2119.0174	2119.0116	2.73	0	(45)	0.00055	1	12227
	R.DVSCGNPPQVENAIIHNQK.S		1		707.3464	2119.0175	2119.0116	2.76	0	50	0.00017	1	12228
	R.ECDTNGWTNDIPICEVVK.C	U	1		1075.4871	2148.9596	2148.9456	6.49	0	8	1.4	1	12450
	K.VVYTCDEGYQ->M<-VGE->M<-NFR.E	U	1	2 Oxidation (M)	1115.4614	2228.9083	2228.9177	-4.21	0	7	0.4	1	13051
	R->.<-QCIFNYLENGHTPYREEK.Y	U	1	Gln->pyro-Glu (N-term Q)	761.0141	2280.0205	2280.0269	-2.84	1	12	0.59	1	13484
	R.QCIFNYLENGHTPYREEK.Y	U	1		766.6970	2297.0691	2297.0535	6.78	1	(8)	2.2	1	13650
	K.IQCVDGEWTALPVCIEEER.T		1		768.6916	2303.0531	2303.0562	-1.34	0	(58)	2.1e-005	1	13711
	K.IQCVDGEWTALPVCIEEER.T		4		1152.5366	2303.0587	2303.0562	1.07	0	122	8.3e-012	1	13713
	R.VNQQFVYSCDHHFVPPSQR.S	U	1		1173.0493	2344.0841	2344.0808	1.42	0	(9)	1.4	1	14007
	R.VNQQFVYSCDHHFVPPSQR.S	U	2		587.0295	2344.0891	2344.0808	3.54	0	(22)	0.092	1	14012
	R.VNQQFVYSCDHHFVPPSQR.S	U	4		782.3704	2344.0893	2344.0808	3.62	0	34	0.0053	1	14013
	R.LNDRLDYECVDGYENRDGR.T		2		1180.0227	2358.0309	2358.0295	0.59	2	(8)	0.97	1	14119
	R.LNDRLDYECVDGYENRDGR.T		2		787.0181	2358.0324	2358.0295	1.24	2	38	0.00087	1	14120
	R.SWDHLTCTAEGWSPEEPCLR.Q	U	3		1216.0275	2430.0404	2430.0369	1.44	0	70	2.8e-007	1	14754
	R.SWDHLTCTAEGWSPEEPCLR.Q	U	2		811.0211	2430.0415	2430.0369	1.91	0	(56)	7.8e-006	1	14755
	K.IGCSQPPQIDHGTISSSSSAEER.R		1		815.0466	2442.1179	2442.1081	4.00	0	20	0.1	1	14831
	K.EIHKEEYAHNEVVEYACNPR.F		1		829.7181	2486.1326	2486.1284	1.68	1	61	7.6e-006	1	15079
	K.EIHKEEYAHNEVVEYACNPR.F		1		622.5408	2486.1340	2486.1284	2.24	1	(23)	0.049	1	15080
	K.IGCSQPPQIDHGTISSSSSAEERR.E		1		650.5613	2598.2160	2598.2092	2.61	1	(1)	11	1	15673
	K.IGCSQPPQIDHGTISSSSSAEERR.E		1		867.0800	2598.2182	2598.2092	3.47	1	9	1.8	1	15674
	R.KEIHKEEYAHNEVVEYACNPR.F		1		872.4171	2614.2293	2614.2234	2.28	2	8	2.6	1	15749
	R.FITCISGEWTQPPQCIATDELR.K		1		1311.6245	2621.2345	2621.2254	3.45	0	47	0.00028	1	15796
	R.FITCISGEWTQPPQCIATDELR.K		1		874.7543	2621.2412	2621.2254	6.01	0	(19)	0.21	1	15798
	R.FITCISGEWTQPPQCIATDELRK.C		1		917.4523	2749.3352	2749.3204	5.38	1	22	0.12	1	16503
	R.CYEGYSLQNDQNTMTCTESGWSPPPR.C		3		1026.7627	3077.2663	3077.2590	2.37	0	(17)	0.019	1	17868
	R.CYEGYSLQNDQNT->M<-TCTESGWSPPPR.C		2	Oxidation (M)	1547.6372	3093.2599	3093.2539	1.93	0	(28)	0.0016	1	17928
	R.CYEGYSLQNDQNT->M<-TCTESGWSPPPR.C		3	Oxidation (M)	1032.0945	3093.2616	3093.2539	2.50	0	76	2.4e-008	1	17929
	R.VRCYEGYSLQNDQNTMTCTESGWSPPPR.C		1		1111.8024	3332.3853	3332.4285	-12.97	1	2	0.65	1	18602
	R.TCGNIPDLDHGDVKPSVPPYHHGDSVEFSCR.E		4		1164.8627	3491.5662	3491.5623	1.10	0	48	8.9e-005	1	19081
	R.TCGNIPDLDHGDVKPSVPPYHHGDSVEFSCR.E		6		873.8990	3491.5671	3491.5623	1.36	0	(30)	0.0064	1	19083
	R.TCGNIPDLDHGDVKPSVPPYHHGDSVEFSCR.E		1		582.9355	3491.5693	3491.5623	1.99	0	(5)	1.9	1	19086
	R.TCGNIPDLDHGDVKPSVPPYHHGDSVEFSCR.E		4		699.3214	3491.5704	3491.5623	2.30	0	(25)	0.018	1	19087
	R.CLGGEWSRPQDCISTNCVNLPTFEDAVLTDR.E		2		1204.2184	3609.6333	3609.6287	1.28	0	85	2.4e-008	1	19434
P81187	Complement factor B OS=Bos taurus GN=CFB PE=1 SV=2	86737	2428	110(86)	30(26)	4.31	43%	P81187_uniprot
	Peptide	Unique	Matches	Modification	Observed	Mr(expt)	Mr(calc)	ppm	Miss	Score	Expect	Rank	Query
	R.YLLDIGR.N	U	8		425.2462	848.4777	848.4756	2.55	0	46	0.0004	1	394
	K.EILFHPK.Y	U	2		442.2568	882.4991	882.4963	3.11	0	22	0.079	1	575
	R.CYDGYTLR.G	U	1		524.2331	1046.4516	1046.4491	2.39	0	28	0.011	1	1445
	K.LQNEDLGFL.-	U	3		524.7720	1047.5295	1047.5237	5.58	0	12	1.4	1	1463
	R.DALRAPGYEK.V	U	1		560.2938	1118.5730	1118.5720	0.87	1	36	0.0072	1	2082
	K.RPQQVPGYAR.D	U	1		586.3192	1170.6239	1170.6258	-1.63	0	45	0.00077	1	2660
	K.VKDVSEVVTPR.F	U	1		410.2356	1227.6849	1227.6823	2.09	1	(48)	0.00035	1	3111
	K.VKDVSEVVTPR.F	U	2		614.8498	1227.6851	1227.6823	2.31	1	51	0.00016	1	3112
	K.DIEALFVSESK.K	U	3		619.3201	1236.6257	1236.6238	1.57	0	60	2.1e-005	1	3194
	K.YGLVTYATEPK.V	U	2		621.3263	1240.6380	1240.6339	3.29	0	62	1.3e-005	1	3240
	K.EKLQNEDLGFL.-	U	1		653.3409	1304.6672	1304.6612	4.60	1	30	0.023	1	4014
	R.ALLEVYNMMSR.E	U	2		663.8318	1325.6490	1325.6471	1.42	0	68	2.5e-006	1	4272
	R.ALLEVYNM->M<-SR.E	U	2	Oxidation (M)	671.8297	1341.6449	1341.6421	2.09	0	(56)	4.1e-005	1	4455
	R.ALLEVYN->M<-MSR.E	U	2	Oxidation (M)	671.8312	1341.6478	1341.6421	4.29	0	(53)	7.1e-005	1	4457
	R.ALLEVYN->M<-->M<-SR.E	U	6	2 Oxidation (M)	679.8284	1357.6423	1357.6370	3.93	0	(44)	0.00057	1	4642
	K.DIEALFVSESKK.T	U	1		683.3688	1364.7231	1364.7187	3.23	1	46	0.00056	1	4724
	R.TLGLCGMVWEHK.D	U	2		715.8524	1429.6902	1429.6846	3.87	0	62	1.3e-005	1	5399
	R.TLGLCGMVWEHK.D	U	2		477.5710	1429.6911	1429.6846	4.53	0	(31)	0.017	1	5400
	R.TLGLCG->M<-VWEHK.D	U	3	Oxidation (M)	482.9013	1445.6820	1445.6796	1.70	0	(38)	0.0024	1	5652
	R.TLGLCG->M<-VWEHK.D	U	2	Oxidation (M)	723.8491	1445.6837	1445.6796	2.86	0	(52)	9.9e-005	1	5655
	R.STGSWSTLQTQDR.K	U	2		733.8491	1465.6836	1465.6797	2.61	0	69	1.5e-006	1	5910
	K.GIPEFYDYDVALVR.L	U	3		828.9193	1655.8241	1655.8195	2.75	0	85	6.2e-008	1	8164
	K.GIPEFYDYDVALVR.L	U	1		552.9488	1655.8247	1655.8195	3.14	0	(35)	0.006	1	8165
	R.KEWEVKEILFHPK.Y	U	1		561.6508	1681.9306	1681.9191	6.83	2	39	0.0016	1	8415
	R.STTCQQQ->M<-QELLPAK.D	U	2	Oxidation (M)	889.9256	1777.8366	1777.8339	1.57	0	77	3.5e-007	1	9372
	R.DFHINLYQVLPWLK.E	U	1		893.4932	1784.9719	1784.9614	5.91	0	51	0.00013	1	9449
	R.DFHINLYQVLPWLK.E	U	1		595.9986	1784.9740	1784.9614	7.06	0	(38)	0.0027	1	9450
	R.FLCTGGVDPYADPNTCK.G	U	1		957.9252	1913.8359	1913.8288	3.71	0	76	1.3e-007	1	10682
	R.TLGLCG->M<-VWEHKDGTAYHK.Q	U	1	Oxidation (M)	740.3496	2218.0268	2218.0300	-1.41	1	2	8.5	1	12956
	R.TLGLCG->M<-VWEHKDGTAYHK.Q	U	1	Oxidation (M)	555.5150	2218.0309	2218.0300	0.44	1	(1)	9.7	1	12957
	K.LQGMENLEDVFVQ->M<-LDESR.T	U	1	Oxidation (M)	1135.0258	2268.0370	2268.0402	-1.43	0	(67)	2.5e-006	1	13392
	K.LQG->M<-ENLEDVFVQMLDESR.T	U	1	Oxidation (M)	1135.0326	2268.0506	2268.0402	4.59	0	141	9.4e-014	1	13393
	K.LQG->M<-ENLEDVFVQ->M<-LDESR.T	U	2	2 Oxidation (M)	1143.0219	2284.0291	2284.0351	-2.62	0	(109)	1.4e-010	1	13524
	K.LQG->M<-ENLEDVFVQ->M<-LDESR.T	U	2	2 Oxidation (M)	762.3534	2284.0385	2284.0351	1.48	0	(79)	1.2e-007	1	13529
	K.SSEADWVTDQLNQINYADHK.L	U	2		778.6928	2333.0564	2333.0560	0.18	0	81	9.7e-008	1	13914
	K.SSEADWVTDQLNQINYADHK.L	U	2		1167.5358	2333.0570	2333.0560	0.42	0	(49)	0.00018	1	13915
	K.YETTIRPICLPCTEGSIQALR.L	U	2		826.7570	2477.2492	2477.2406	3.47	0	63	8.3e-006	1	15024
	K.YETTIRPICLPCTEGSIQALR.L	U	2		1239.6322	2477.2498	2477.2406	3.71	0	(9)	2.2	1	15025
	K.LKYETTIRPICLPCTEGSIQALR.L	U	2		907.1516	2718.4328	2718.4197	4.84	1	(43)	0.00056	1	16369
	K.LKYETTIRPICLPCTEGSIQALR.L	U	2		680.6156	2718.4333	2718.4197	5.02	1	50	0.00013	1	16370
	R.HVIIIMTDGLHNMGGDPVTVIHDIR.Y	U	4		689.1157	2752.4335	2752.4153	6.63	0	(54)	6.5e-005	1	16518
	R.HVIIIMTDGLHNMGGDPVTVIHDIR.Y	U	2		918.4854	2752.4344	2752.4153	6.94	0	(23)	0.079	1	16519
	R.HVIII->M<-TDGLHNMGGDPVTVIHDIR.Y	U	2	Oxidation (M)	923.8144	2768.4215	2768.4102	4.08	0	(30)	0.019	1	16572
	R.HVIIIMTDGLHN->M<-GGDPVTVIHDIR.Y	U	3	Oxidation (M)	693.1128	2768.4223	2768.4102	4.36	0	57	3.5e-005	1	16573
	R.HVIIIMTDGLHN->M<-GGDPVTVIHDIR.Y	U	3	Oxidation (M)	923.8151	2768.4234	2768.4102	4.74	0	(52)	0.0001	1	16574
	R.HVIII->M<-TDGLHN->M<-GGDPVTVIHDIR.Y	U	3	2 Oxidation (M)	929.1437	2784.4092	2784.4051	1.46	0	(39)	0.0018	1	16662
	R.HVIII->M<-TDGLHN->M<-GGDPVTVIHDIR.Y	U	1	2 Oxidation (M)	1393.2139	2784.4132	2784.4051	2.89	0	(28)	0.025	1	16665
	R.HVIII->M<-TDGLHN->M<-GGDPVTVIHDIR.Y	U	5	2 Oxidation (M)	697.1114	2784.4165	2784.4051	4.07	0	(47)	0.00032	1	16667
	R.STTCQQQMQELLPAKDIEALFVSESK.K	U	1		994.4945	2980.4615	2980.4521	3.15	1	75	5.6e-007	1	17477
	R.FLCTGGVDPYADPNTCKGDSGGPLIIHK.R	U	1		748.1145	2988.4289	2988.4110	5.98	1	8	2.1	1	17511
	R.STTCQQQ->M<-QELLPAKDIEALFVSESK.K	U	1	Oxidation (M)	999.8212	2996.4419	2996.4471	-1.74	1	(68)	2.4e-006	1	17548
	R.TRHVIII->M<-TDGLHNMGGDPVTVIHDIR.Y	U	1	Oxidation (M)	606.1216	3025.5718	3025.5590	4.24	1	(13)	0.64	1	17667
	R.TRHVIII->M<-TDGLHN->M<-GGDPVTVIHDIR.Y	U	1	2 Oxidation (M)	1014.8616	3041.5631	3041.5539	3.00	1	(6)	3.8	1	17736
	R.TRHVIII->M<-TDGLHN->M<-GGDPVTVIHDIR.Y	U	1	2 Oxidation (M)	761.3999	3041.5705	3041.5539	5.45	1	39	0.002	1	17737
	R.STTCQQQ->M<-QELLPAKDIEALFVSESKK.T	U	1	Oxidation (M)	782.1428	3124.5422	3124.5420	0.05	2	32	0.011	1	18049
	K.GHESC->M<-GAIVSEYFVLTAAHCFTVDDEKHSIK.V	U	1	Oxidation (M)	914.4261	3653.6753	3653.6589	4.48	1	42	0.00048	1	19585
F1N1I6	Gelsolin OS=Bos taurus GN=GSN PE=1 SV=1	85976	2234	112(77)	35(28)	4.58	47%	F1N1I6_uniprot
	Peptide	Unique	Matches	Modification	Observed	Mr(expt)	Mr(calc)	ppm	Miss	Score	Expect	Rank	Query
	R.TPITVVK.Q		1		379.2456	756.4767	756.4745	2.80	0	29	0.019	1	70
	K.TASDFISK.M		1		434.7247	867.4348	867.4338	1.22	0	35	0.004	1	476
	K.TGALELLR.V		3		436.7652	871.5158	871.5127	3.62	0	68	4.4e-006	1	516
	K.IFVWKGR.Q		2		453.2726	904.5307	904.5283	2.68	1	28	0.015	1	637
	K.EPGLQIWR.V		3		499.7770	997.5394	997.5345	4.92	0	42	0.0009	1	1127
	R.YIETDPANR.D		2		539.7622	1077.5099	1077.5091	0.75	0	43	0.0009	1	1683
	K.RYIETDPANR.D		1		617.8129	1233.6112	1233.6102	0.83	1	10	2.5	1	3156
	K.AGKEPGLQIWR.V		3		418.9044	1253.6913	1253.6880	2.57	1	61	1.1e-005	1	3383
	K.AGKEPGLQIWR.V		3		627.8532	1253.6919	1253.6880	3.06	1	(59)	1.6e-005	1	3384
	K.HVVPNEVVVQR.L		2		638.3638	1274.7131	1274.7095	2.80	0	61	1.4e-005	1	3634
	K.HVVPNEVVVQR.L		1		425.9117	1274.7131	1274.7095	2.81	0	(50)	0.00019	1	3636
	R.LATPARPGATQAR.A	U	1		655.3696	1308.7247	1308.7262	-1.15	0	(25)	0.046	1	4070
	R.LATPARPGATQAR.A	U	1		437.2490	1308.7252	1308.7262	-0.75	0	32	0.0093	1	4071
	K.AGALNSNDAFVLK.T		2		660.3516	1318.6886	1318.6881	0.36	0	73	1.2e-006	1	4197
	R.SEDCFILDHGK.D		1		660.8005	1319.5865	1319.5816	3.73	0	67	1.1e-006	1	4205
	R.SEDCFILDHGK.D		3		440.8696	1319.5869	1319.5816	4.00	0	(35)	0.0018	1	4206
	R.YIETDPANRDR.R		1		675.3247	1348.6347	1348.6371	-1.76	1	31	0.015	1	4525
	R.YIETDPANRDR.R		1		450.5524	1348.6353	1348.6371	-1.36	1	(16)	0.42	1	4526
	R.YIETDPANRDRR.T		1		502.5863	1504.7371	1504.7382	-0.76	2	9	2.8	1	6361
	R.YIETDPANRDRR.T		1		753.3766	1504.7386	1504.7382	0.27	2	(7)	4.2	1	6362
	R.YIETDPANRDRR.T		1		377.1920	1504.7391	1504.7382	0.58	2	(1)	18	1	6363
	K.TASDFISK->M<-DYPR.Q		2	Oxidation (M)	773.8666	1545.7187	1545.7133	3.49	1	63	6.2e-006	1	6898
	K.TASDFISK->M<-DYPR.Q		1	Oxidation (M)	516.2478	1545.7216	1545.7133	5.33	1	(39)	0.0014	1	6900
	R.SEDCFILDHGKDGK.I		1		810.8711	1619.7276	1619.7250	1.64	1	74	3.8e-007	1	7734
	R.SEDCFILDHGKDGK.I		1		405.9392	1619.7277	1619.7250	1.70	1	(24)	0.038	1	7735
	R.SEDCFILDHGKDGK.I		2		540.9169	1619.7290	1619.7250	2.46	1	(42)	0.00066	1	7736
	K.DSQEEEKTEALTSAK.R		1		833.3939	1664.7733	1664.7740	-0.46	1	81	9.7e-008	1	8222
	R.EVQGFESATFLGYFK.S		1		861.9244	1721.8343	1721.8301	2.46	0	95	6.4e-009	1	8839
	K.TPSAAYLWVGAGASEAEK.T		2		904.4486	1806.8827	1806.8788	2.14	0	85	7.1e-008	1	9677
	R->.<-QTQVSVLPEGGETPLFK.Q		2	Gln->pyro-Glu (N-term Q)	906.9717	1811.9288	1811.9306	-0.97	0	(31)	0.02	1	9715
	R.QTQVSVLPEGGETPLFK.Q		5		915.4887	1828.9627	1828.9571	3.09	0	69	3.3e-006	1	9925
	K.GGVASGFKHVVPNEVVVQR.L		1		660.3675	1978.0806	1978.0749	2.92	1	48	0.00021	1	11165
	R.VTEARPGSMVVEHPEFLK.A	U	2		507.2672	2025.0396	2025.0353	2.11	0	(22)	0.14	1	11541
	R.VTEARPGSMVVEHPEFLK.A	U	2		1013.5283	2025.0420	2025.0353	3.27	0	(18)	0.35	1	11542
	R.VTEARPGSMVVEHPEFLK.A	U	1		676.0217	2025.0434	2025.0353	3.96	0	51	0.00017	1	11543
	R.VTEARPGS->M<-VVEHPEFLK.A	U	3	Oxidation (M)	681.3513	2041.0320	2041.0303	0.83	0	(30)	0.022	1	11670
	R.VTEARPGS->M<-VVEHPEFLK.A	U	2	Oxidation (M)	511.2653	2041.0322	2041.0303	0.94	0	(22)	0.16	1	11671
	R.VTEARPGS->M<-VVEHPEFLK.A	U	3	Oxidation (M)	1021.5239	2041.0332	2041.0303	1.43	0	(30)	0.024	1	11673
	K.EPAHLMSLFGGKPMIIYR.G		1		687.3707	2059.0902	2059.0747	7.53	0	24	0.068	1	11792
	K.EPAHLMSLFGGKP->M<-IIYR.G		1	Oxidation (M)	692.7004	2075.0793	2075.0696	4.68	0	(12)	1.4	1	11884
	K.EPAHL->M<-SLFGGKP->M<-IIYR.G		1	2 Oxidation (M)	523.7742	2091.0678	2091.0645	1.58	0	(10)	2.1	1	12013
	K.EPAHL->M<-SLFGGKP->M<-IIYR.G		1	2 Oxidation (M)	698.0320	2091.0743	2091.0645	4.68	0	(9)	2.6	1	12014
	R.AQPVQVAEGSEPDSFWEALGGK.A		3		1151.5554	2301.0963	2301.0913	2.15	0	90	2.1e-008	1	13694
	R.AQPVQVAEGSEPDSFWEALGGK.A		2		768.0404	2301.0994	2301.0913	3.50	0	(46)	0.00044	1	13697
	R->.<-QTQVSVLPEGGETPLFKQFFK.N		1	Gln->pyro-Glu (N-term Q)	1182.1257	2362.2369	2362.2209	6.76	1	(3)	8	1	14150
	R.DPDQTDGPGLSYLSSHIANVER.V		2		1186.0656	2370.1165	2370.1088	3.28	0	116	3.2e-011	1	14303
	R.DPDQTDGPGLSYLSSHIANVER.V		4		791.0463	2370.1172	2370.1088	3.54	0	(103)	6.6e-010	1	14304
	R.QTQVSVLPEGGETPLFKQFFK.N		1		794.0930	2379.2572	2379.2475	4.10	1	53	8.3e-005	1	14367
	K.VSNGAGTMSVSLVADENPFAQGALR.S		1		1246.1200	2490.2254	2490.2173	3.28	0	(9)	2.6	1	15096
	K.VSNGAGT->M<-SVSLVADENPFAQGALR.S		2	Oxidation (M)	836.4153	2506.2240	2506.2122	4.71	0	(63)	1.1e-005	1	15213
	K.VSNGAGT->M<-SVSLVADENPFAQGALR.S		2	Oxidation (M)	1254.1228	2506.2310	2506.2122	7.52	0	68	2.9e-006	1	15214
	R.VVQGKEPAHL->M<-SLFGGKP->M<-IIYR.G		1	2 Oxidation (M)	521.4857	2602.3922	2602.3764	6.10	1	2	9	1	15695
	R.VPFDAATLHTSTAMAAQHGMDDDGR.G		1		872.3920	2614.1543	2614.1541	0.08	0	(60)	5.7e-006	1	15747
	R.VPFDAATLHTSTA->M<-AAQHGMDDDGR.G		1	Oxidation (M)	877.7259	2630.1558	2630.1490	2.61	0	74	2.2e-007	1	15832
	R.VPFDAATLHTSTA->M<-AAQHGMDDDGR.G		1	Oxidation (M)	658.5466	2630.1574	2630.1490	3.21	0	(2)	3.9	1	15833
	R.VPFDAATLHTSTAMAAQHG->M<-DDDGR.G		1	Oxidation (M)	658.5476	2630.1613	2630.1490	4.70	0	(11)	0.47	1	15834
	R.VPFDAATLHTSTAMAAQHG->M<-DDDGR.G		1	Oxidation (M)	877.7280	2630.1623	2630.1490	5.05	0	(23)	0.03	1	15835
	R.VPFDAATLHTSTA->M<-AAQHG->M<-DDDGR.G		2	2 Oxidation (M)	883.0560	2646.1461	2646.1439	0.83	0	(34)	0.0013	1	15930
	R.VPFDAATLHTSTA->M<-AAQHG->M<-DDDGR.G		2	2 Oxidation (M)	662.5443	2646.1481	2646.1439	1.60	0	(38)	0.00065	1	15931
	K.TPSAAYLWVGAGASEAEKTGALELLR.V		1		887.8021	2660.3845	2660.3809	1.35	1	39	0.0023	1	16000
	R.VLRAQPVQVAEGSEPDSFWEALGGK.A		1		890.7931	2669.3574	2669.3449	4.69	1	16	0.44	1	16066
	K.NWRDPDQTDGPGLSYLSSHIANVER.V		2		943.1214	2826.3424	2826.3321	3.63	1	88	2.2e-008	1	16826
	K.NWRDPDQTDGPGLSYLSSHIANVER.V		2		707.5930	2826.3430	2826.3321	3.84	1	(56)	3.5e-005	1	16827
	R.VPFDAATLHTSTA->M<-AAQHG->M<-DDDGRGQK.Q		2	2 Oxidation (M)	740.8385	2959.3249	2959.3189	2.03	1	5	2.2	1	17397
	R.VHVSEEGAEPEAMLEVLGPKPALPAGTEDTAK.E		1		1091.5491	3271.6254	3271.6282	-0.86	0	(12)	1.1	1	18422
	R.VHVSEEGAEPEA->M<-LEVLGPKPALPAGTEDTAK.E		1	Oxidation (M)	1096.8837	3287.6292	3287.6231	1.85	0	37	0.0026	1	18469
	R.VHVSEEGAEPEAMLEVLGPKPALPAGTEDTAKEDAANR.K		2		982.9918	3927.9382	3927.9160	5.65	1	22	0.084	1	20063
	R.VHVSEEGAEPEA->M<-LEVLGPKPALPAGTEDTAKEDAANR.K		1	Oxidation (M)	789.7938	3943.9327	3943.9109	5.54	1	(13)	0.58	1	20069
P06868	Plasminogen OS=Bos taurus GN=PLG PE=1 SV=2	93894	2077	128(81)	42(37)	5.82	63%	P06868_uniprot
	Peptide	Unique	Matches	Modification	Observed	Mr(expt)	Mr(calc)	ppm	Miss	Score	Expect	Rank	Query
	R.IYLLECK.T		3		469.7546	937.4946	937.4943	0.37	0	35	0.0039	1	786
	R.TPENFPCK.N		3		496.7289	991.4433	991.4433	0.01	0	48	0.00018	1	1081
	R.WEFCNLK.K		2		498.7357	995.4568	995.4535	3.31	0	12	0.77	1	1109
	K.NLEENYCR.N		1		549.2382	1096.4619	1096.4607	1.06	0	37	0.00071	1	1860
	K.WSATSPHVPK.F		1		555.2922	1108.5698	1108.5665	2.94	0	44	0.0007	1	1978
	R.WEFCDIPR.C		4		561.7577	1121.5008	1121.4964	3.94	0	41	0.00092	1	2128
	K.EAHLPVIENK.V		3		383.8807	1148.6201	1148.6189	1.03	0	(27)	0.041	1	2423
	K.EAHLPVIENK.V		1		575.3180	1148.6214	1148.6189	2.16	0	30	0.02	1	2426
	R.MRDVILYEK.R		2		583.8173	1165.6200	1165.6165	2.97	1	(21)	0.15	1	2599
	R.->M<-RDVILYEK.R		2	Oxidation (M)	591.8140	1181.6135	1181.6114	1.77	1	32	0.011	1	2758
	R.->M<-RDVILYEK.R		1	Oxidation (M)	394.8789	1181.6148	1181.6114	2.87	1	(17)	0.37	1	2759
	R.EPSQADIALLK.L		2		592.8306	1183.6467	1183.6448	1.59	0	36	0.004	1	2784
	R.HFCGGTLISPK.W		2		608.8117	1215.6089	1215.6070	1.50	0	38	0.0034	1	3041
	R.EQSVQEIPVSR.L		4		636.3341	1270.6535	1270.6517	1.44	0	42	0.0013	1	3561
	K.RWEFCDIPR.C		1		639.8079	1277.6012	1277.5975	2.86	1	30	0.013	1	3673
	K.CEEETDFVCR.A		2		672.7644	1343.5142	1343.5122	1.52	0	58	1.6e-006	1	4475
	R.VRWEFCNLKK.C		1		690.3696	1378.7247	1378.7180	4.90	2	30	0.02	1	4860
	K.CQSWSS->M<-TPHR.H		1	Oxidation (M)	696.7915	1391.5684	1391.5711	-1.88	0	29	0.0026	1	4981
	K.VCNRNEYLDGR.V		1		465.8858	1394.6357	1394.6361	-0.30	1	25	0.028	1	5019
	K.EQQCVVMAENSK.N		1		711.8225	1421.6305	1421.6279	1.82	0	(48)	0.00013	1	5326
	K.EQQCVV->M<-AENSK.N		1	Oxidation (M)	719.8165	1437.6185	1437.6228	-2.99	0	55	1.7e-005	1	5477
	K.FPLAGLEENYCR.N		2		734.8500	1467.6854	1467.6816	2.58	0	75	4.3e-007	1	5923
	K.APWCYTTNSEVR.W	U	2		742.3367	1482.6589	1482.6562	1.85	0	56	1.9e-005	1	6104
	K.VREQSVQEIPVSR.L		2		763.9193	1525.8241	1525.8212	1.85	1	52	0.00013	1	6619
	K.VREQSVQEIPVSR.L		2		509.6157	1525.8253	1525.8212	2.68	1	(47)	0.00045	1	6620
	R.LFREPSQADIALLK.L		2		800.9568	1599.8990	1599.8984	0.39	1	55	4.9e-005	1	7534
	R.LFREPSQADIALLK.L		1		534.3094	1599.9063	1599.8984	4.96	1	(44)	0.00048	1	7536
	R.YDYCDIPECEDK.C		1		803.8064	1605.5982	1605.5963	1.21	0	37	0.00018	1	7590
	R.VSPYVPWIEETMR.R		1		803.9028	1605.7911	1605.7861	3.12	0	(43)	0.0012	1	7595
	R.VSPYVPWIEET->M<-R.R		3	Oxidation (M)	811.8991	1621.7837	1621.7810	1.63	0	51	0.00016	1	7756
	R.VSPYVPWIEET->M<-RR.N		2	Oxidation (M)	593.6360	1777.8863	1777.8821	2.36	1	20	0.23	1	9377
	R.VSPYVPWIEET->M<-RR.N		3	Oxidation (M)	889.9530	1777.8914	1777.8821	5.24	1	(14)	0.88	1	9380
	K.NYGGTVAVTESGHTCQR.W		1		918.9172	1835.8198	1835.8221	-1.24	0	102	6.7e-010	1	9989
	K.NYGGTVAVTESGHTCQR.W		1		612.9475	1835.8207	1835.8221	-0.75	0	(46)	0.00026	1	9990
	K.EVIPACLPPPNYMVAAR.T		2		949.4908	1896.9670	1896.9590	4.23	0	26	0.054	1	10528
	K.TPENYPNAGLTMNYCR.N		2		950.9236	1899.8327	1899.8243	4.43	0	71	4.2e-007	1	10566
	K.EVIPACLPPPNY->M<-VAAR.T		3	Oxidation (M)	638.6595	1912.9566	1912.9539	1.42	0	(20)	0.22	1	10669
	K.EVIPACLPPPNY->M<-VAAR.T		7	Oxidation (M)	957.4880	1912.9614	1912.9539	3.92	0	(24)	0.083	1	10677
	K.TPENYPNAGLT->M<-NYCR.N		2	Oxidation (M)	639.6143	1915.8211	1915.8193	0.98	0	(32)	0.0031	1	10704
	K.TPENYPNAGLT->M<-NYCR.N		2	Oxidation (M)	958.9179	1915.8211	1915.8193	0.99	0	(66)	1.2e-006	1	10705
	R.NPDADKSPWCYTTDPR.V		2		961.9207	1921.8267	1921.8265	0.14	1	34	0.0024	1	10735
	R.NPDGDVNGPWCYTMNPR.K		2		996.9206	1991.8266	1991.8254	0.60	0	119	3.6e-012	1	11243
	R.NPDGDVNGPWCYT->M<-NPR.K		4	Oxidation (M)	1004.9203	2007.8260	2007.8204	2.82	0	(106)	6.6e-011	1	11363
	R.NPDGDVNGPWCYT->M<-NPR.K		1	Oxidation (M)	670.2837	2007.8292	2007.8204	4.42	0	(24)	0.011	1	11366
	R.NPDGEPRPWCFTTDPQK.R		2		1022.9637	2043.9128	2043.9109	0.94	0	(7)	1.6	1	11708
	R.NPDGEPRPWCFTTDPQK.R		1		682.3131	2043.9175	2043.9109	3.24	0	9	1.1	1	11709
	K.FSPEKFPLAGLEENYCR.N		2		686.3322	2055.9748	2055.9724	1.18	1	72	8.8e-007	1	11769
	K.FSPEKFPLAGLEENYCR.N		2		1028.9956	2055.9767	2055.9724	2.08	1	(45)	0.0005	1	11770
	R.DCQAWDSQSPHAHGYIPSK.F		1		1092.4867	2182.9588	2182.9491	4.48	0	(13)	0.31	1	12689
	R.DCQAWDSQSPHAHGYIPSK.F		2		728.6606	2182.9599	2182.9491	4.98	0	22	0.041	1	12690
	R.IVGGCVSKPHSWPWQVSLR.R		3		549.0410	2192.1350	2192.1313	1.66	0	(40)	0.0019	1	12751
	R.IVGGCVSKPHSWPWQVSLR.R		4		731.7197	2192.1372	2192.1313	2.67	0	61	1.5e-005	1	12755
	R.IVGGCVSKPHSWPWQVSLR.R		1		1097.0762	2192.1378	2192.1313	2.95	0	(24)	0.08	1	12756
	R.NPDGEPRPWCFTTDPQKR.W		1		551.0108	2200.0141	2200.0120	0.96	1	(10)	0.97	1	12809
	R.NPDGEPRPWCFTTDPQKR.W		1		1101.0161	2200.0177	2200.0120	2.58	1	(2)	7.7	1	12810
	R.NPDGEPRPWCFTTDPQKR.W		2		734.3465	2200.0177	2200.0120	2.58	1	24	0.049	1	12811
	R.WEYCTIPSCESSPLSTER.M		1		1101.4808	2200.9471	2200.9405	3.00	0	42	0.0003	1	12816
	R.SVEDCAAKCEEETDFVCR.A		1		1102.9457	2203.8768	2203.8820	-2.36	1	(39)	0.00015	1	12840
	R.SVEDCAAKCEEETDFVCR.A		1		735.6359	2203.8858	2203.8820	1.69	1	76	3.9e-008	1	12841
	R.NPDNDENGPWCYTTDPDKR.Y		2		765.3206	2292.9400	2292.9342	2.55	1	(40)	0.00022	1	13602
	R.NPDNDENGPWCYTTDPDKR.Y		2		1147.4774	2292.9403	2292.9342	2.66	1	58	2.8e-006	1	13603
	R.TECYITGWGETQGTFGEGLLK.E		1		783.0347	2346.0824	2346.0838	-0.63	0	(41)	0.001	1	14025
	R.TECYITGWGETQGTFGEGLLK.E		1		1174.0514	2346.0882	2346.0838	1.87	0	82	9.1e-008	1	14026
	R.LFREPSQADIALLKLSRPAIITK.E		1		645.8890	2579.5268	2579.5162	4.10	2	22	0.0063	1	15585
	R.LFREPSQADIALLKLSRPAIITK.E		1		860.8501	2579.5285	2579.5162	4.74	2	(12)	0.064	1	15586
	R.->M<-DVPVPPEQTPVPQDCYHGNGQSYR.G		2	Oxidation (M)	963.0985	2886.2737	2886.2702	1.23	0	11	0.52	1	17065
	R.VKPTELCAGHLIGGTDSCQGDSGGPLVCFEK.D		2		1097.1821	3288.5246	3288.5214	0.97	0	(38)	0.0019	1	18470
	R.VKPTELCAGHLIGGTDSCQGDSGGPLVCFEK.D		1		823.1414	3288.5366	3288.5214	4.62	0	52	7.5e-005	1	18471
	K.ATTVAGVPCQEWAAQEPHQHSIFTPETNPQSGLER.N	U	1		969.2148	3872.8300	3872.8177	3.19	0	12	0.63	1	20017
B0JYN6	Alpha-2-HS-glycoprotein OS=Bos taurus GN=AHSG PE=2 SV=1	39193	1870	94(70)	22(16)	8.68	44%	B0JYN6_uniprot
sp|P12763|FETUA_BOVIN	Alpha-2-HS-glycoprotein OS=Bos taurus GN=AHSG PE=1 SV=2	39193	1870	94(70)	22(16)		44%	P12763_uniprot
	Peptide	Unique	Matches	Modification	Observed	Mr(expt)	Mr(calc)	ppm	Miss	Score	Expect	Rank	Query
	R.AHYDLR.H	U	1		387.6983	773.3820	773.3820	-0.04	0	34	0.0092	1	99
	K.QYGFCK.G	U	1		401.6824	801.3503	801.3480	2.93	0	13	0.21	1	171
	K.ALGGEDVR.V	U	1		408.7145	815.4143	815.4137	0.76	0	7	3.5	1	217
	R.IRYFKI.-	U	3		420.2620	838.5095	838.5065	3.58	2	31	0.0051	1	296
	K.CNLLAEK.Q	U	2		424.2210	846.4275	846.4269	0.73	0	55	6.8e-005	1	383
	K.HTLNQIDSVK.V	U	1		385.5433	1153.6080	1153.6091	-1.00	0	(29)	0.028	1	2468
	K.HTLNQIDSVK.V	U	4		577.8117	1153.6089	1153.6091	-0.23	0	53	9.3e-005	1	2470
	K->.<-QDGQFSVLFTK.C	U	5	Gln->pyro-Glu (N-term Q)	626.8154	1251.6162	1251.6136	2.08	0	(58)	3.1e-005	1	3353
	K.QDGQFSVLFTK.C	U	8		635.3277	1268.6408	1268.6401	0.57	0	80	2e-007	1	3536
	K.CDSSPDSAEDVR.K	U	2		669.2664	1336.5183	1336.5201	-1.38	0	81	7.1e-009	1	4401
	K.QYGFCKGSVIQK.A	U	1		707.8613	1413.7080	1413.7075	0.36	1	15	0.67	1	5203
	K.QYGFCKGSVIQK.A	U	1		472.2436	1413.7089	1413.7075	0.97	1	(5)	5.7	1	5204
	K.TPIVGQPSIPGGPVR.L	U	3		492.2850	1473.8331	1473.8304	1.83	0	(35)	0.0045	1	5988
	K.TPIVGQPSIPGGPVR.L	U	7		737.9245	1473.8344	1473.8304	2.76	0	65	4.5e-006	1	5990
	R.GYKHTLNQIDSVK.V	U	1		501.6041	1501.7905	1501.7889	1.06	1	58	3.3e-005	1	6328
	R.GYKHTLNQIDSVK.V	U	2		751.9028	1501.7911	1501.7889	1.48	1	(42)	0.0014	1	6329
	K.EVVDPTKCNLLAEK.Q	U	2		808.4227	1614.8308	1614.8287	1.30	1	60	2.4e-005	1	7706
	K.HTLNQIDSVKVWPR.R	U	1		846.9647	1691.9149	1691.9107	2.45	1	35	0.0056	1	8531
	R->.<-QQTQHAVEGDCDIHVLK.Q	U	3	Gln->pyro-Glu (N-term Q)	980.9645	1959.9144	1959.9109	1.79	0	(65)	4.1e-006	1	11024
	R->.<-QQTQHAVEGDCDIHVLK.Q	U	2	Gln->pyro-Glu (N-term Q)	654.3123	1959.9150	1959.9109	2.07	0	98	2.3e-009	1	11025
	R.QQTQHAVEGDCDIHVLK.Q	U	2		989.4777	1976.9408	1976.9374	1.68	0	(62)	1.2e-005	1	11157
	R.QQTQHAVEGDCDIHVLK.Q	U	1		659.9880	1976.9423	1976.9374	2.45	0	(42)	0.0013	1	11158
	R.QQTQHAVEGDCDIHVLK.Q	U	2		495.2431	1976.9434	1976.9374	3.02	0	(32)	0.011	1	11159
	R.GYKHTLNQIDSVKVWPR.R	U	3		681.0399	2040.0979	2040.0905	3.65	2	52	9.1e-005	1	11656
	R.GYKHTLNQIDSVKVWPR.R	U	1		511.0318	2040.0981	2040.0905	3.73	2	(40)	0.0015	1	11657
	R.HTFSGVASVESSSGEAFHVGK.T	U	4		1060.5085	2119.0025	2118.9971	2.58	0	(73)	7.3e-007	1	12212
	R.HTFSGVASVESSSGEAFHVGK.T	U	18		707.3421	2119.0045	2118.9971	3.49	0	90	1.6e-008	1	12219
	R.HTFSGVASVESSSGEAFHVGK.T	U	1		530.7584	2119.0046	2118.9971	3.54	0	(38)	0.0023	1	12220
	K.EVVDPTKCNLLAEKQYGFCK.G	U	1		800.3981	2398.1724	2398.1661	2.62	2	9	2.1	1	14555
	K.EPACDDPDTEQAALAAVDYINK.H	U	1		802.7029	2405.0868	2405.0693	7.30	0	(56)	2.1e-005	1	14590
	K.EPACDDPDTEQAALAAVDYINK.H	U	1		1203.5509	2405.0872	2405.0693	7.48	0	106	2.6e-010	1	14591
	R.AHYDLRHTFSGVASVESSSGEAFHVGK.T	U	1		959.1331	2874.3774	2874.3685	3.07	1	14	0.56	1	17005
	R.QQTQHAVEGDCDIHVLKQDGQFSVLFTK.C	U	1		807.9010	3227.5749	3227.5670	2.45	1	(4)	6.4	1	18324
	R.QQTQHAVEGDCDIHVLKQDGQFSVLFTK.C	U	2		1076.8679	3227.5819	3227.5670	4.63	1	31	0.013	1	18326
	R.HTFSGVASVESSSGEAFHVGKTPIVGQPSIPGGPVR.L	U	2		894.7146	3574.8293	3574.8169	3.47	1	27	0.023	1	19368
	R.AHYDLRHTFSGVASVESSSGEAFHVGKTPIVGQPSIPGGPVR.L	U	1		722.7069	4330.1978	4330.1884	2.18	2	(14)	0.44	1	20558
	R.AHYDLRHTFSGVASVESSSGEAFHVGKTPIVGQPSIPGGPVR.L	U	1		867.0496	4330.2114	4330.1884	5.33	2	15	0.29	1	20559
P01030	Complement C4 (Fragments) OS=Bos taurus GN=C4 PE=1 SV=2	103018	1563	77(62)	34(29)	2.39	41%	P01030_uniprot
	Peptide	Unique	Matches	Modification	Observed	Mr(expt)	Mr(calc)	ppm	Miss	Score	Expect	Rank	Query
	K.INVEVR.G		2		365.2175	728.4204	728.4181	3.17	0	57	6.2e-005	1	34
	K.ILQVER.E		2		379.2323	756.4500	756.4494	0.82	0	36	0.0051	1	68
	R.AVDLIQK.G		1		393.7405	785.4663	785.4647	2.11	0	30	0.03	1	115
	K.FACYSPR.V		1		450.7067	899.3988	899.3960	3.14	0	29	0.0079	1	617
	R.VDYGFQVK.V		2		478.2494	954.4842	954.4811	3.28	0	34	0.005	1	861
	R.QGSFQGGFR.S		1		492.2395	982.4644	982.4621	2.33	0	46	0.00031	1	1013
	R.CCQDGLTR.L		1		505.2146	1008.4146	1008.4117	2.85	0	20	0.027	1	1187
	K.CSVFYGAPR.K		2		528.7530	1055.4914	1055.4859	5.28	0	26	0.028	1	1529
	K.LGQYTSPVAK.R		2		532.2941	1062.5736	1062.5710	2.48	0	63	9.4e-006	1	1590
	R.GQQDLEGYR.M		3		533.2511	1064.4876	1064.4887	-0.97	0	45	0.00042	1	1606
	R.ITQVLHFTK.D		2		362.8829	1085.6270	1085.6233	3.34	0	(28)	0.024	1	1745
	R.ITQVLHFTK.D		2		543.8212	1085.6278	1085.6233	4.10	0	45	0.00056	1	1748
	R.VQYTVCIWR.T		4		612.8152	1223.6158	1223.6121	3.03	0	53	0.0001	1	3079
	R.GSFDFPVGDAISK.I		2		670.3316	1338.6486	1338.6456	2.28	0	54	7.3e-005	1	4418
	R.ADLEKLTSLSDR.Y		1		674.3603	1346.7060	1346.7041	1.41	1	27	0.046	1	4509
	R.LEEELQFSLGSK.I		2		690.3585	1378.7025	1378.6980	3.27	0	37	0.0049	1	4856
	K.AELADQAASWLTR.Q		1		716.3675	1430.7204	1430.7154	3.54	0	64	8.8e-006	1	5410
	K.ILSLAQDQVGGSAEK.L	U	1		758.4087	1514.8028	1514.7940	5.81	0	16	0.74	1	6472
	K.SHVLQLTNHQVHR.L		1		784.9232	1567.8319	1567.8332	-0.81	0	94	9e-009	1	7189
	K.SHVLQLTNHQVHR.L		1		392.9656	1567.8332	1567.8332	0.04	0	(54)	8.5e-005	1	7190
	K.SHVLQLTNHQVHR.L		1		523.6187	1567.8341	1567.8332	0.61	0	(73)	1.1e-006	1	7191
	R.CCQDGLTRLP->M<-AR.T		1	Oxidation (M)	797.3691	1592.7236	1592.7222	0.91	1	(1)	11	1	7433
	R.CCQDGLTRLP->M<-AR.T		1	Oxidation (M)	531.9157	1592.7251	1592.7222	1.86	1	11	1.1	1	7434
	K.AIHEKLGQYTSPVAK.R		1		821.4601	1640.9057	1640.8886	10.5	1	2	10	1	7986
	R.EPFLSCCQFAESLR.K	U	5		872.3940	1742.7735	1742.7756	-1.20	0	90	6.5e-009	1	9036
	K.AIHEKLGQYTSPVAKR.C		1		600.0034	1796.9883	1796.9897	-0.80	2	17	0.22	1	9545
	R.EPFLSCCQFAESLRK.K	U	2		624.6331	1870.8774	1870.8706	3.62	1	(25)	0.041	1	10302
	R.EPFLSCCQFAESLRK.K	U	1		936.4470	1870.8795	1870.8706	4.76	1	58	2.4e-005	1	10304
	K.LLSTLCSADVCQCAEGK.C		2		956.4354	1910.8562	1910.8536	1.33	0	80	7.5e-008	1	10648
	R.TLEIPGNSDPNIIPEGDFK.S		2		1028.5206	2055.0267	2055.0160	5.19	0	28	0.037	1	11760
	K.VGLSG->M<-AIADITLLSGFHALR.A		1	Oxidation (M)	720.0644	2157.1715	2157.1616	4.60	0	99	1.6e-009	1	12523
	K.VGLSG->M<-AIADITLLSGFHALR.A		1	Oxidation (M)	1079.5945	2157.1744	2157.1616	5.93	0	(64)	5.1e-006	1	12524
	R.TPCAQLNSFLQEYGTQGCQV.-	U	1		1151.0167	2300.0189	2300.0202	-0.56	0	43	0.00034	1	13681
	K.GDPQYLLDSNSWIEEMPSER.M		1		1183.5287	2365.0428	2365.0532	-4.39	0	82	3e-008	1	14170
	K.GDPQYLLDSNSWIEE->M<-PSER.M		2	Oxidation (M)	794.6901	2381.0485	2381.0481	0.17	0	(26)	0.012	1	14378
	K.GDPQYLLDSNSWIEE->M<-PSER.M		1	Oxidation (M)	1191.5337	2381.0528	2381.0481	1.97	0	(30)	0.006	1	14379
	R.VTASDPLEALGSEGALSPGGLASLLR.L		1		1241.1687	2480.3228	2480.3122	4.29	0	101	1.1e-009	1	15049
	R.VTASDPLEALGSEGALSPGGLASLLR.L		1		827.7819	2480.3239	2480.3122	4.73	0	(65)	4.1e-006	1	15050
	R.LQLEPGKEYLI->M<-GLDGATYDLK.G		2	Oxidation (M)	828.4335	2482.2788	2482.2665	4.94	1	37	0.003	1	15056
	R.HRTPCAQLNSFLQEYGTQGCQV.-	U	2		865.4009	2593.1810	2593.1802	0.30	1	24	0.036	1	15659
	R.YVSHFETEGPHVLLYFDSVPTSR.E		2		1340.6548	2679.2950	2679.2969	-0.71	0	(56)	4.2e-005	1	16111
	R.YVSHFETEGPHVLLYFDSVPTSR.E		5		670.8327	2679.3017	2679.2969	1.78	0	(38)	0.0029	1	16118
	R.YVSHFETEGPHVLLYFDSVPTSR.E		4		894.1088	2679.3047	2679.2969	2.88	0	66	5e-006	1	16120
	R.VQQPACREPFLSCCQFAESLRK.K	U	1		678.5801	2710.2915	2710.2778	5.04	2	6	3.6	1	16332
	K.LTSLSDRYVSHFETEGPHVLLYFDSVPTSR.E		1		863.9345	3451.7089	3451.7048	1.18	1	36	0.0038	1	18972
Q2KIS7	Tetranectin OS=Bos taurus GN=CLEC3B PE=2 SV=1	22586	1035	36(27)	12(10)	5.06	56%	Q2KIS7_uniprot
	Peptide	Unique	Matches	Modification	Observed	Mr(expt)	Mr(calc)	ppm	Miss	Score	Expect	Rank	Query
	K.MLEELK.T		1		381.7075	761.4004	761.3993	1.49	0	24	0.12	1	83
	K.CFLAFVQAK.T	U	5		542.2876	1082.5606	1082.5583	2.18	0	63	8e-006	1	1725
	K.LPYVCQFAIV.-	U	1		605.3223	1208.6300	1208.6264	2.99	0	31	0.015	1	2978
	K.EQQALQTVCLK.G	U	2		659.3477	1316.6808	1316.6758	3.75	0	56	7.4e-005	1	4172
	K.VENCATLSGAANGK.W	U	1		696.3320	1390.6494	1390.6511	-1.20	0	78	2.5e-007	1	4972
	K.TFHEASEDCISR.G	U	2		726.3137	1450.6129	1450.6147	-1.24	0	(45)	0.00016	1	5718
	K.TFHEASEDCISR.G	U	1		484.5451	1450.6135	1450.6147	-0.84	0	48	7.2e-005	1	5719
	R.DKLPYVCQFAIV.-	U	3		726.8834	1451.7522	1451.7483	2.68	1	43	0.001	1	5747
	K.TQLDSLAQEVALLK.E	U	2		764.9365	1527.8584	1527.8508	4.95	0	91	1.1e-008	1	6641
	K.NWETEITAQPDGGK.V	U	3		773.3648	1544.7151	1544.7107	2.83	0	56	3.3e-005	1	6878
	R.CRDKLPYVCQFAIV.-	U	1		884.9471	1767.8796	1767.8800	-0.24	2	(1)	17	1	9291
	R.CRDKLPYVCQFAIV.-	U	1		590.3037	1767.8893	1767.8800	5.24	2	9	2.6	1	9292
	R.GGTLGTPQTGSENDALYEYLR.Q	U	8		1121.5385	2241.0623	2241.0549	3.30	0	96	4.5e-009	1	13155
	R.GGTLGTPQTGSENDALYEYLR.Q	U	3		748.0289	2241.0648	2241.0549	4.39	0	(70)	1.5e-006	1	13157
	K.->M<-LEELKTQLDSLAQEVALLK.E	U	1	Oxidation (M)	1144.6273	2287.2401	2287.2345	2.46	1	92	8.8e-009	1	13565
	K.->M<-LEELKTQLDSLAQEVALLK.E	U	1	Oxidation (M)	763.4226	2287.2458	2287.2345	4.97	1	(75)	3.6e-007	1	13566
Q29RQ1	Complement component C7 OS=Bos taurus GN=C7 PE=2 SV=1	96223	1028	48(35)	23(19)	1.23	37%	Q29RQ1_uniprot
	Peptide	Unique	Matches	Modification	Observed	Mr(expt)	Mr(calc)	ppm	Miss	Score	Expect	Rank	Query
	K.FDFHSEDK.R		1		512.7240	1023.4334	1023.4298	3.59	0	36	0.00096	1	1289
	R.CFSGQCISK.S		1		543.7383	1085.4621	1085.4634	-1.18	0	33	0.0014	1	1742
	K.CTT->M<-EEVLK.S		1	Oxidation (M)	563.7603	1125.5059	1125.5046	1.20	0	33	0.0038	1	2172
	R.GYNALTGQFR.N		3		563.7857	1125.5569	1125.5567	0.15	0	53	7.6e-005	1	2174
	K.FDFHSEDKR.K		1		394.1841	1179.5305	1179.5309	-0.32	1	32	0.005	1	2727
	R.ESCTLPASAEK.A		1		596.7785	1191.5424	1191.5441	-1.41	0	46	0.00033	1	2828
	K.SVSENEGNLLR.G		1		609.3095	1216.6045	1216.6048	-0.23	0	70	2.1e-006	1	3048
	K.EGYSLVGDPVAR.C		2		631.8229	1261.6312	1261.6303	0.75	0	43	0.0011	1	3447
	R->.<-QCEDEELEHLR.L	U	2	Gln->pyro-Glu (N-term Q)	720.8080	1439.6014	1439.5987	1.89	0	60	2.6e-006	1	5581
	R.QCEDEELEHLR.L	U	2		486.5498	1456.6276	1456.6252	1.61	0	(45)	0.00015	1	5805
	R.LSGNILSYTFQVK.I		2		735.4076	1468.8007	1468.7926	5.57	0	76	4.4e-007	1	5949
	R.EQTMTECEAGVLR.C		2		762.3478	1522.6810	1522.6756	3.57	0	(63)	3.6e-006	1	6578
	R.EQT->M<-TECEAGVLR.C		2	Oxidation (M)	770.3427	1538.6707	1538.6705	0.17	0	76	1.6e-007	1	6807
	K.DGFVQDEGATFPVGK.N		2		783.8785	1565.7425	1565.7362	4.03	0	63	7.6e-006	1	7144
	R.SLEGPSTFLCSSSLK.W		1		806.8996	1611.7846	1611.7814	2.00	0	79	2.6e-007	1	7669
	K.CASSHFQFLFTSSK.Q		1		823.8863	1645.7580	1645.7559	1.30	0	56	2.7e-005	1	8046
	K.CASSHFQFLFTSSK.Q		1		549.5945	1645.7616	1645.7559	3.48	0	(10)	1.2	1	8047
	R.LLEPHCFPLSLVPTK.F		2		584.3271	1749.9594	1749.9488	6.10	0	46	0.00032	1	9105
	R.LLEPHCFPLSLVPTK.F		3		875.9876	1749.9607	1749.9488	6.80	0	(15)	0.37	1	9107
	R.YSQWAGSVPDLPEVIK.Q		2		894.9639	1787.9133	1787.9094	2.19	0	46	0.00065	1	9472
	K.ELSYLPSLYDYSAYR.R		1		920.4446	1838.8747	1838.8726	1.14	0	10	1.6	1	10005
	R.RYSQWAGSVPDLPEVIK.Q		1		973.0112	1944.0079	1944.0105	-1.33	1	(11)	1.7	1	10913
	R.RYSQWAGSVPDLPEVIK.Q		1		649.0116	1944.0130	1944.0105	1.27	1	19	0.23	1	10914
	R.GGHSGFLAGLSYLDLNNPAGNK.R		2		1101.5557	2201.0968	2201.0865	4.66	0	(33)	0.012	1	12817
	R.GGHSGFLAGLSYLDLNNPAGNK.R		2		734.7069	2201.0989	2201.0865	5.63	0	70	2.4e-006	1	12818
	R.LIDQYGTHYLQSGSLGGEYK.V		2		1115.0493	2228.0841	2228.0750	4.10	0	85	5.9e-008	1	13043
	R.LIDQYGTHYLQSGSLGGEYK.V		2		743.7025	2228.0857	2228.0750	4.83	0	(56)	4.9e-005	1	13044
	R.FLFFSSSSSSHGYSSNTNILTK.K		1		804.3906	2410.1499	2410.1441	2.38	0	13	0.83	1	14618
	K.IACVLPAL->M<-DGIQSHPHKPFYTIGEK.V		1	Oxidation (M)	980.1721	2937.4944	2937.4881	2.13	0	1	12	1	17288
	R.SIAVYGQYGGHSCVGSAFETQPCQPTR.G		2		986.4510	2956.3311	2956.3233	2.67	0	26	0.02	1	17375
F1N045	Complement component C7 OS=Bos taurus GN=C7 PE=4 SV=1	96123	1024	48(35)	24(20)	1.31	39%	F1N045_uniprot
	Peptide	Unique	Matches	Modification	Observed	Mr(expt)	Mr(calc)	ppm	Miss	Score	Expect	Rank	Query
	K.FDFHSEDK.R		1		512.7240	1023.4334	1023.4298	3.59	0	36	0.00096	1	1289
	R.CFSGQCISK.S		1		543.7383	1085.4621	1085.4634	-1.18	0	33	0.0014	1	1742
	K.CTT->M<-EEVLK.S		1	Oxidation (M)	563.7603	1125.5059	1125.5046	1.20	0	33	0.0038	1	2172
	R.GYNALTGQFR.N		3		563.7857	1125.5569	1125.5567	0.15	0	53	7.6e-005	1	2174
	K.FDFHSEDKR.K		1		394.1841	1179.5305	1179.5309	-0.32	1	32	0.005	1	2727
	R.ESCTLPASAEK.A		1		596.7785	1191.5424	1191.5441	-1.41	0	46	0.00033	1	2828
	K.SVSENEGNLLR.G		1		609.3095	1216.6045	1216.6048	-0.23	0	70	2.1e-006	1	3048
	K.EGYSLVGDPVAR.C		2		631.8229	1261.6312	1261.6303	0.75	0	43	0.0011	1	3447
	R->.<-QCEDGELEHLR.L	U	1	Gln->pyro-Glu (N-term Q)	684.7972	1367.5798	1367.5776	1.63	0	(55)	1e-005	1	4739
	R.QCEDGELEHLR.L	U	1		693.3091	1384.6036	1384.6041	-0.36	0	59	8.3e-006	1	4902
	R.LSGNILSYTFQVK.I		2		735.4076	1468.8007	1468.7926	5.57	0	76	4.4e-007	1	5949
	R.EQTMTECEAGVLR.C		2		762.3478	1522.6810	1522.6756	3.57	0	(63)	3.6e-006	1	6578
	R.EQT->M<-TECEAGVLR.C		2	Oxidation (M)	770.3427	1538.6707	1538.6705	0.17	0	76	1.6e-007	1	6807
	K.DGFVQDEGATFPVGK.N		2		783.8785	1565.7425	1565.7362	4.03	0	63	7.6e-006	1	7144
	R.SLEGPSTFLCSSSLK.W		1		806.8996	1611.7846	1611.7814	2.00	0	79	2.6e-007	1	7669
	K.CASSHFQFLFTSSK.Q		1		823.8863	1645.7580	1645.7559	1.30	0	56	2.7e-005	1	8046
	K.CASSHFQFLFTSSK.Q		1		549.5945	1645.7616	1645.7559	3.48	0	(10)	1.2	1	8047
	R.GLSISVTGIRPCAAEAA.-	U	2		836.9399	1671.8653	1671.8614	2.36	0	38	0.004	1	8303
	R.LLEPHCFPLSLVPTK.F		2		584.3271	1749.9594	1749.9488	6.10	0	46	0.00032	1	9105
	R.LLEPHCFPLSLVPTK.F		3		875.9876	1749.9607	1749.9488	6.80	0	(15)	0.37	1	9107
	R.YSQWAGSVPDLPEVIK.Q		2		894.9639	1787.9133	1787.9094	2.19	0	46	0.00065	1	9472
	K.ELSYLPSLYDYSAYR.R		1		920.4446	1838.8747	1838.8726	1.14	0	10	1.6	1	10005
	R.RYSQWAGSVPDLPEVIK.Q		1		973.0112	1944.0079	1944.0105	-1.33	1	(11)	1.7	1	10913
	R.RYSQWAGSVPDLPEVIK.Q		1		649.0116	1944.0130	1944.0105	1.27	1	19	0.23	1	10914
	R.GGHSGFLAGLSYLDLNNPAGNK.R		2		1101.5557	2201.0968	2201.0865	4.66	0	(33)	0.012	1	12817
	R.GGHSGFLAGLSYLDLNNPAGNK.R		2		734.7069	2201.0989	2201.0865	5.63	0	70	2.4e-006	1	12818
	R.LIDQYGTHYLQSGSLGGEYK.V		2		1115.0493	2228.0841	2228.0750	4.10	0	85	5.9e-008	1	13043
	R.LIDQYGTHYLQSGSLGGEYK.V		2		743.7025	2228.0857	2228.0750	4.83	0	(56)	4.9e-005	1	13044
	R.FLFFSSSSSSHGYSSNTNILTK.K		1		804.3906	2410.1499	2410.1441	2.38	0	13	0.83	1	14618
	K.IACVLPAL->M<-DGIQSHPHKPFYTIGEK.V		1	Oxidation (M)	980.1721	2937.4944	2937.4881	2.13	0	1	12	1	17288
	R.SIAVYGQYGGHSCVGSAFETQPCQPTR.G		2		986.4510	2956.3311	2956.3233	2.67	0	26	0.02	1	17375
Q7SIH1	Alpha-2-macroglobulin OS=Bos taurus GN=A2M PE=1 SV=2	168953	1003	53(38)	36(28)	0.95	35%	Q7SIH1_uniprot
	Peptide	Unique	Matches	Modification	Observed	Mr(expt)	Mr(calc)	ppm	Miss	Score	Expect	Rank	Query
	K.VSESLSLK.L	U	1		431.7486	861.4826	861.4807	2.23	0	43	0.0014	1	443
	K.ATVLNYLPK.C	U	2		509.8028	1017.5910	1017.5859	5.02	0	21	0.09	1	1243
	R.YGAATFTSAR.K		1		522.7594	1043.5042	1043.5036	0.62	0	38	0.0023	1	1429
	R.SLFTDVVAEK.D	U	2		554.8001	1107.5855	1107.5812	3.93	0	64	7.1e-006	1	1968
	R.QTVSWAVTPK.S	U	1		558.8077	1115.6009	1115.5975	3.06	0	39	0.0031	1	2061
	R.STGTLLNNAIK.G	U	1		566.3243	1130.6341	1130.6295	4.08	0	40	0.002	1	2259
	K.GATEITTTITK.L	U	1		568.3152	1134.6159	1134.6132	2.40	0	45	0.00077	1	2288
	K.LPPNVVEESAR.A	U	1		605.8265	1209.6385	1209.6353	2.64	0	64	7.1e-006	1	2989
	R.LLTEDIYQPR.A	U	1		624.3377	1246.6609	1246.6557	4.12	0	81	1.8e-007	1	3291
	K.LSFVTVDSNLR.R	U	1		625.8424	1249.6703	1249.6667	2.89	0	52	0.00011	1	3332
	R.DTGLGLSPTASLR.V	U	2		644.3512	1286.6878	1286.6830	3.75	0	56	7.3e-005	1	3793
	R.VTASPQSLCALR.A	U	2		651.8463	1301.6779	1301.6762	1.37	0	88	4e-008	1	3988
	K.AILYLNTGYQR.Q	U	2		656.3586	1310.7026	1310.6983	3.32	0	65	5.7e-006	1	4090
	R.NALFCLDSAWK.S		1		662.8245	1323.6344	1323.6281	4.70	0	68	2.9e-006	1	4254
	R.IQHHTLLASPVR.A	U	1		686.3981	1370.7816	1370.7783	2.43	0	(42)	0.001	1	4760
	R.IQHHTLLASPVR.A	U	1		457.9349	1370.7828	1370.7783	3.32	0	47	0.00033	1	4761
	K.LSFVTVDSNLRR.G	U	1		469.5979	1405.7719	1405.7678	2.92	1	24	0.074	1	5140
	R.SNSFVYLEPLPR.E	U	2		711.3773	1420.7401	1420.7350	3.55	0	58	3.8e-005	1	5316
	K.IQEEGTEVELTGK.G	U	1		716.8599	1431.7052	1431.7093	-2.88	0	31	0.016	1	5426
	K.DMYSFLQDMGLK.A	U	1		724.3347	1446.6549	1446.6523	1.78	0	72	7.6e-007	1	5668
	K.DLFHCVSFTLPR.S	U	1		497.9190	1490.7351	1490.7340	0.72	0	55	8.5e-005	1	6201
	R.ASFSVLGDILGSAMR.N	U	1		762.4002	1522.7857	1522.7814	2.88	0	51	0.00017	1	6585
	K.HFDGSYSTFGEHR.G	U	1		770.3327	1538.6508	1538.6539	-1.96	0	27	0.0088	1	6805
	K.HFDGSYSTFGEHR.G	U	1		513.8934	1538.6585	1538.6539	2.98	0	(15)	0.14	1	6806
	R.ASFSVLGDILGSA->M<-R.N	U	1	Oxidation (M)	770.3962	1538.7777	1538.7763	0.96	0	(19)	0.23	1	6813
	R.ASFSVLGDILGSA->M<-R.N	U	1	Oxidation (M)	513.9343	1538.7812	1538.7763	3.18	0	(4)	7.4	1	6814
	K.ALLAYAFALAGNQER.R		1		804.4318	1606.8491	1606.8467	1.49	0	71	1.5e-006	1	7603
	R.NPSNCYGEESNAVCEK.F	U	1		929.3729	1856.7312	1856.7305	0.36	0	27	0.0029	1	10147
	R.LLIYAILPDGEVVGDSAR.Y	U	1		951.0225	1900.0305	1900.0306	-0.04	0	65	4.8e-006	1	10575
	R.DFVHFDDTSEPPTETVR.K	U	1		664.6387	1990.8944	1990.8909	1.75	0	(33)	0.0043	1	11234
	R.DFVHFDDTSEPPTETVR.K	U	3		996.4565	1990.8985	1990.8909	3.84	0	42	0.00064	1	11237
	K.GSGGTAEHPFTVEEFVLPK.F	U	1		1001.5002	2000.9858	2000.9844	0.72	0	30	0.02	1	11315
	K.VGLNFSPGQSFPASQAHLR.V	U	1		1007.0241	2012.0335	2012.0228	5.34	0	17	0.44	1	11403
	R.VFQPFFVELT->M<-PYSVIR.G	U	1	Oxidation (M)	1045.0490	2088.0833	2088.0754	3.79	0	54	8.4e-005	1	11998
	R.VFQPFFVELT->M<-PYSVIR.G	U	1	Oxidation (M)	697.0356	2088.0849	2088.0754	4.54	0	(33)	0.012	1	11999
	R.HFPPAAATDTAADAHDPARPGAK.V	U	1		762.3711	2284.0916	2284.0985	-3.00	0	7	3.3	1	13536
	K.KDEFPFALEVQTLPQTCDGPK.A		2		807.3998	2419.1775	2419.1730	1.88	1	23	0.11	1	14667
	K.NEESLVFVQTDKPIYKPEQTVK.F	U	1		864.7947	2591.3624	2591.3483	5.45	0	7	2.9	1	15650
	R.IVLLDESFHPLNELVPLVYVEDPK.G	U	1		926.8401	2777.4986	2777.4891	3.42	0	22	0.061	1	16626
	R.AVDQSVLLMRPEAELSAATVYNLLPVK.D	U	1		976.5401	2926.5985	2926.5837	5.03	0	30	0.0068	1	17250
	R.AVDQSVLL->M<-RPEAELSAATVYNLLPVK.D	U	1	Oxidation (M)	981.8719	2942.5940	2942.5787	5.22	0	(19)	0.094	1	17308
	R.APSAEVEMTAYVILAHVTAQPAPNPEDLKR.A		1		1073.5602	3217.6587	3217.6441	4.54	1	31	0.013	1	18305
	R.APSAEVE->M<-TAYVILAHVTAQPAPNPEDLKR.A		1	Oxidation (M)	1078.8876	3233.6409	3233.6390	0.57	1	(29)	0.022	1	18333
	R.SGTHTLPVEQGD->M<-QGHFS->M<-SVPVESDIAPVAR.L	U	1	2 Oxidation (M)	1137.8700	3410.5882	3410.5871	0.30	0	10	1	1	18863
A0A140T843	Beta-2-glycoprotein 1 OS=Bos taurus GN=APOH PE=4 SV=1	39531	977	51(38)	18(16)	4.86		A0A140T843_uniprot
sp|P17690|APOH_BOVIN	Beta-2-glycoprotein 1 OS=Bos taurus GN=APOH PE=1 SV=4	39538	977	51(38)	18(16)		55%	P17690_uniprot
	Peptide	Unique	Matches	Modification	Observed	Mr(expt)	Mr(calc)	ppm	Miss	Score	Expect	Rank	Query
	K.VSFFCK.N	U	3		394.1953	786.3761	786.3735	3.32	0	36	0.0022	1	119
	R.ATVIYEGER.V	U	2		519.2684	1036.5223	1036.5189	3.28	0	39	0.0023	1	1390
	K.EHSSLAFWK.T	U	1		368.8545	1103.5416	1103.5400	1.51	0	(19)	0.26	1	1935
	K.EHSSLAFWK.T	U	2		552.7792	1103.5439	1103.5400	3.58	0	44	0.00079	1	1937
	K.RATVIYEGER.V	U	1		597.3159	1192.6172	1192.6200	-2.38	1	38	0.0035	1	2844
	R.VCPFAGILENGTVR.Y	U	1		766.8962	1531.7779	1531.7817	-2.47	0	19	0.32	1	6686
	K.CFKEHSSLAFWK.T	U	1		513.9202	1538.7389	1538.7340	3.15	1	18	0.32	1	6811
	R.ATVIYEGERVAIQNK.F	U	1		845.9615	1689.9084	1689.9050	2.06	1	41	0.0016	1	8503
	R.FTCPLTGLWPINTLK.C	U	3		880.9758	1759.9371	1759.9331	2.27	0	57	3.4e-005	1	9212
	R.RFTCPLTGLWPINTLK.C	U	1		959.0248	1916.0351	1916.0342	0.47	1	31	0.014	1	10712
	R.RFTCPLTGLWPINTLK.C	U	1		639.6879	1916.0418	1916.0342	3.94	1	(14)	0.54	1	10713
	R.TCPKPDELPFSTVVPLK.R	U	1		964.5173	1927.0200	1927.0125	3.89	0	34	0.0075	1	10769
	R.TCPKPDELPFSTVVPLK.R	U	2		643.3477	1927.0212	1927.0125	4.49	0	(24)	0.085	1	10770
	R.TCPKPDELPFSTVVPLKR.T	U	3		1042.5657	2083.1168	2083.1136	1.53	1	(47)	0.00032	1	11948
	R.TCPKPDELPFSTVVPLKR.T	U	3		521.7873	2083.1201	2083.1136	3.10	1	(42)	0.00093	1	11950
	R.TCPKPDELPFSTVVPLKR.T	U	2		695.3821	2083.1246	2083.1136	5.28	1	48	0.00026	1	11954
	K.CSYTEDAQCIDGTIEIPK.C	U	3		1050.4694	2098.9242	2098.9187	2.60	0	74	2.5e-007	1	12065
	R.TYEPGEQIVFSCQPGYVSR.G	U	4		1109.0207	2216.0269	2216.0208	2.76	0	83	5.7e-008	1	12935
	R.TYEPGEQIVFSCQPGYVSR.G	U	3		739.6837	2216.0293	2216.0208	3.84	0	(66)	3.4e-006	1	12938
	K.KCSYTEDAQCIDGTIEIPK.C	U	1		1114.5132	2227.0118	2227.0137	-0.84	1	(25)	0.032	1	13027
	K.KCSYTEDAQCIDGTIEIPK.C	U	1		743.3455	2227.0146	2227.0137	0.40	1	35	0.0033	1	13028
	K.WSPDLPVCAPITCPPPPIPK.F	U	1		748.0530	2241.1371	2241.1326	2.00	0	(36)	0.0045	1	13162
	K.WSPDLPVCAPITCPPPPIPK.F	U	2		1121.5776	2241.1407	2241.1326	3.61	0	54	7.4e-005	1	13163
	K.DTATFGCHETYSLDGPEEVECSK.F	U	2		878.0341	2631.0805	2631.0741	2.43	0	64	8.6e-007	1	15837
	R.CPFPSRPDNGFVNHPANPVLYYK.D	U	2		897.1056	2688.2951	2688.2907	1.64	0	34	0.0066	1	16165
	R.CPFPSRPDNGFVNHPANPVLYYK.D	U	2		673.0823	2688.3003	2688.2907	3.55	0	(10)	2	1	16166
	K.CTEEGKWSPDLPVCAPITCPPPPIPK.F	U	2		982.8139	2945.4199	2945.4126	2.48	1	39	0.0024	1	17317
Q28107	Coagulation factor V OS=Bos taurus GN=F5 PE=1 SV=1	249912	910	50(32)	27(19)	0.38	15%	Q28107_uniprot
	Peptide	Unique	Matches	Modification	Observed	Mr(expt)	Mr(calc)	ppm	Miss	Score	Expect	Rank	Query
	R.WTIASLIPR.H	U	1		528.8152	1055.6158	1055.6127	2.92	0	63	7e-006	1	1537
	R.EYEAYFQK.E	U	1		539.2504	1076.4863	1076.4814	4.52	0	13	0.57	1	1666
	R.LHLLNLGGSR.D	U	1		360.5486	1078.6239	1078.6247	-0.74	0	(34)	0.0035	1	1691
	R.LHLLNLGGSR.D	U	3		540.3201	1078.6257	1078.6247	0.93	0	37	0.0018	1	1692
	K.TWNQSIALR.L	U	1		544.7981	1087.5816	1087.5774	3.88	0	40	0.0031	1	1796
	K.ITAIVTQGCK.S	U	1		545.8016	1089.5886	1089.5852	3.08	0	34	0.011	1	1813
	R.TWGENIPFK.N	U	1		546.2809	1090.5473	1090.5447	2.37	0	8	4.3	1	1818
	R.AEVDDVIQVR.F	U	1		572.3055	1142.5965	1142.5932	2.95	0	58	3.6e-005	1	2376
	R.->M<-YEQEWVR.L	U	2	Oxidation (M)	578.7603	1155.5061	1155.5019	3.63	0	44	0.0002	1	2481
	R->.<-QFYVAAQSIR.W	U	2	Gln->pyro-Glu (N-term Q)	583.3060	1164.5974	1164.5928	3.98	0	(25)	0.071	1	2577
	R.QFYVAAQSIR.W	U	1		591.8187	1181.6229	1181.6193	3.06	0	63	9.7e-006	1	2760
	R.SLHLDNFSNR.I	U	1		401.5364	1201.5872	1201.5840	2.71	0	(17)	0.35	1	2930
	R.SLHLDNFSNR.I	U	1		601.8009	1201.5872	1201.5840	2.73	0	34	0.0077	1	2931
	K.NFFNPPIISR.F	U	3		602.8293	1203.6440	1203.6400	3.30	0	35	0.0085	1	2945
	K.EVLLTGIQTQGAK.H	U	2		679.3903	1356.7661	1356.7613	3.55	0	60	1.5e-005	1	4632
	R.AG->M<-QTPFLIVDR.E	U	2	Oxidation (M)	682.3580	1362.7015	1362.6966	3.62	0	80	2.5e-007	1	4715
	K.TYTYVWHATTR.S	U	1		699.8452	1397.6759	1397.6728	2.19	0	44	0.00073	1	5043
	R.ISPTGSYNKPALR.L	U	1		702.3874	1402.7602	1402.7568	2.42	0	62	1.5e-005	1	5102
	R.ISPTGSYNKPALR.L	U	1		468.5947	1402.7623	1402.7568	3.88	0	(48)	0.00037	1	5103
	R.DLASGLIGLLLICK.S	U	1		743.4387	1484.8628	1484.8636	-0.57	0	2	5.5	1	6124
	R.DTLKIVFKN->M<-ASR.S	U	1	Oxidation (M)	769.9203	1537.8260	1537.8286	-1.69	2	6	4.3	1	6800
	K.DIHSGLIGPLLICR.K	U	1		782.4351	1562.8557	1562.8603	-2.94	0	(36)	0.0037	1	7126
	K.DIHSGLIGPLLICR.K	U	2		521.9605	1562.8595	1562.8603	-0.48	0	48	0.00023	1	7127
	K.SS->M<-VDKIFEGNNNVR.G	U	1	Oxidation (M)	575.9480	1724.8222	1724.8152	4.06	1	15	0.49	1	8877
	R.LEDPSSEGDGILGPIIR.A	U	3		884.4613	1766.9080	1766.9050	1.71	0	93	9.8e-009	1	9282
	R.TSGLLGPTLYAEVGDI->M<-K.V	U	1	Oxidation (M)	940.9930	1879.9715	1879.9601	6.07	0	25	0.067	1	10375
	K.RLEDPSSEGDGILGPIIR.A	U	2		642.0112	1923.0117	1923.0061	2.89	1	46	0.00042	1	10750
	K.RLEDPSSEGDGILGPIIR.A	U	2		962.5154	1923.0163	1923.0061	5.30	1	(24)	0.067	1	10751
	K.ASKPGWWLLDTEVGEIQR.A	U	1		695.6985	2084.0736	2084.0691	2.19	0	84	8.2e-008	1	11962
	K.ASKPGWWLLDTEVGEIQR.A	U	1		1043.0491	2084.0836	2084.0691	6.96	0	(26)	0.054	1	11963
	K.SYTIHYSDQGTDWKPYR.E	U	1		706.3302	2115.9688	2115.9650	1.78	0	39	0.0013	1	12187
	K.LDPQGEYEEHLGILGPVIR.A	U	1		1068.0662	2134.1178	2134.1058	5.58	0	(22)	0.13	1	12354
	K.LDPQGEYEEHLGILGPVIR.A	U	2		712.3802	2134.1187	2134.1058	6.04	0	55	6.1e-005	1	12356
	K.NSHEFHAING->M<-IYNLPGLR.M	U	1	Oxidation (M)	733.6997	2198.0771	2198.0691	3.66	0	7	4.4	1	12791
	R.NV->M<-YFGGNSDASTIKENQIDPPVVAR.Y	U	2	Oxidation (M)	946.7988	2837.3747	2837.3654	3.26	1	3	7.7	1	16865
V6F9A2	Apolipoprotein A-I preproprotein OS=Bos taurus GN=APOA1 PE=3 SV=1	30258	907	45(35)	23(18)	7.03	70%	V6F9A2_uniprot
sp|P15497|APOA1_BOVIN	Apolipoprotein A-I OS=Bos taurus GN=APOA1 PE=1 SV=3	30258	907	45(35)	23(18)		70%	P15497_uniprot
	Peptide	Unique	Matches	Modification	Observed	Mr(expt)	Mr(calc)	ppm	Miss	Score	Expect	Rank	Query
	R.LTARLEALK.E	U	1		507.8131	507.8131	1013.6117	-11.47	1	1	16	4	1211
	K.VAPLGEEFR.E	U	3		509.2732	1016.5318	1016.5291	2.64	0	52	0.00015	1	1236
	K.LSPLAQELR.D	U	2		513.8015	1025.5883	1025.5869	1.40	0	58	2.1e-005	1	1304
	K.AKPVLEDLR.Q	U	2		520.8098	1039.6051	1039.6026	2.40	0	40	0.0009	1	1412
	R->.<-QKVQELQDK.L	U	1	Gln->pyro-Glu (N-term Q)	549.7933	1097.5720	1097.5717	0.28	1	38	0.0027	1	1873
	R->.<-QGLLPVLESLK.V	U	1	Gln->pyro-Glu (N-term Q)	590.3556	1178.6967	1178.6911	4.82	0	(27)	0.015	1	2721
	R.QGLLPVLESLK.V	U	3		598.8683	1195.7221	1195.7176	3.80	0	59	6.4e-006	1	2881
	K.VSILAAIDEASK.K	U	2		608.8471	1215.6797	1215.6710	7.10	0	75	7e-007	1	3045
	K.EGGGSLAEYHAK.A	U	1		609.7910	1217.5675	1217.5676	-0.13	0	38	0.0022	1	3052
	K.DFATVYVEAIK.D	U	1		628.3329	1254.6512	1254.6496	1.30	0	40	0.0021	1	3389
	K.WHEEVEIYR.Q	U	1		630.8045	1259.5944	1259.5935	0.78	0	40	0.0013	1	3433
	K.VQPYLDEFQK.K	U	2		633.8240	1265.6335	1265.6292	3.42	0	29	0.025	1	3505
	R->.<-QQLAPYSDDLR.Q	U	3	Gln->pyro-Glu (N-term Q)	644.8139	1287.6132	1287.6095	2.89	0	65	5.1e-006	1	3803
	R.QQLAPYSDDLR.Q	U	2		653.3264	1304.6383	1304.6361	1.71	0	(61)	1.7e-005	1	4011
	K.VSILAAIDEASKK.L	U	3		672.8931	1343.7717	1343.7660	4.25	1	69	1.6e-006	1	4483
	K.VQPYLDEFQKK.W	U	2		697.8707	1393.7268	1393.7242	1.89	1	36	0.0055	1	5003
	R.DYVAQFEASALGK.Q	U	3		699.8492	1397.6839	1397.6827	0.89	0	73	9.9e-007	1	5047
	R.VKDFATVYVEAIK.D	U	2		494.9461	1481.8166	1481.8130	2.44	1	23	0.074	1	6095
	K.LLDNWDTLASTLSK.V	U	1		788.9175	1575.8205	1575.8144	3.87	0	97	4.8e-009	1	7276
	R.QQLAPYSDDLRQR.L	U	1		795.4073	1588.8001	1588.7957	2.77	1	7	5	1	7406
	R.QKVAPLGEEFREGAR.Q	U	3		562.9749	1685.9029	1685.8849	10.7	2	1	16	1	8463
	K.VQELQDKLSPLAQELR.D	U	1		623.0165	1866.0278	1866.0210	3.62	1	45	0.00039	1	10256
	K.VQELQDKLSPLAQELRDR.A	U	1		713.3908	2137.1504	2137.1491	0.62	2	15	0.42	1	12378
	K.VREQLGPVTQEFWDNLEK.E	U	2		730.0414	2187.1023	2187.0960	2.88	1	42	0.0015	1	12721
	R.EQLGPVTQEFWDNLEKETASLR.Q	U	1		864.1030	2589.2871	2589.2711	6.18	1	50	0.00018	1	15642
Q3SZH5	Angiotensinogen OS=Bos taurus GN=AGT PE=1 SV=1	45713	838	27(21)	12(8)	1.84	40%	Q3SZH5_uniprot
	Peptide	Unique	Matches	Modification	Observed	Mr(expt)	Mr(calc)	ppm	Miss	Score	Expect	Rank	Query
	K.GFSLLPGLK.E	U	1		466.2839	930.5533	930.5538	-0.62	0	14	0.58	1	755
	R.F->M<-QSVTGWN->M<-GR.A	U	2	2 Oxidation (M)	723.3202	1444.6258	1444.6228	2.12	0	65	1.8e-006	1	5642
	K.VEALTFQHNFLTR.M	U	1		788.4224	1574.8303	1574.8205	6.20	0	55	7.4e-005	1	7258
	R.KVEALTFQHNFLTR.M	U	1		852.4657	1702.9168	1702.9155	0.80	1	93	1.1e-008	1	8650
	R.KVEALTFQHNFLTR.M	U	2		568.6480	1702.9222	1702.9155	3.95	1	(61)	1.4e-005	1	8652
	K.SSAVDEEALWEQLVR.A	U	1		866.4286	1730.8427	1730.8475	-2.75	0	90	1.7e-008	1	8941
	K->.<-QPFVQSLSSFAPITLPR.S	U	1	Gln->pyro-Glu (N-term Q)	936.0110	1870.0075	1869.9989	4.62	0	(40)	0.0016	1	10290
	R.LLLSTVVGLFTAPGLHLK.Q	U	1		940.0770	1878.1395	1878.1343	2.79	0	(71)	8.8e-008	1	10353
	R.LLLSTVVGLFTAPGLHLK.Q	U	1		627.0550	1878.1431	1878.1343	4.73	0	79	1.2e-008	1	10354
	K.QPFVQSLSSFAPITLPR.S	U	1		630.0179	1887.0320	1887.0254	3.47	0	(32)	0.0094	1	10445
	K.QPFVQSLSSFAPITLPR.S	U	3		944.5240	1887.0335	1887.0254	4.30	0	77	3.1e-007	1	10446
	R.ASEVGLLLNF->M<-GFH->M<-YK.T	U	1	2 Oxidation (M)	994.9852	1987.9559	1987.9536	1.17	0	9	2.3	1	11225
	K.VLSSLQTIQGLLVAQGGASSQAR.L	U	1		762.0920	2283.2543	2283.2547	-0.16	0	(80)	8.5e-008	1	13522
	K.VLSSLQTIQGLLVAQGGASSQAR.L	U	1		1142.6370	2283.2594	2283.2547	2.06	0	98	1.2e-009	1	13523
	R.VPLSANTYLLLIQPHHTPDLR.K	U	3		600.3386	2397.3254	2397.3168	3.56	0	(38)	0.0012	1	14540
	R.VPLSANTYLLLIQPHHTPDLR.K	U	3		800.1159	2397.3259	2397.3168	3.78	0	70	8e-007	1	14542
	R.VPLSANTYLLLIQPHHTPDLR.K	U	1		1199.6735	2397.3324	2397.3168	6.47	0	(7)	1.4	1	14546
	R.VPLSANTYLLLIQPHHTPDLRK.V	U	1		632.3599	2525.4106	2525.4118	-0.49	1	7	0.9	1	15332
	K.SNCDQLEKPSVETPPDPTFTPVPIQTK.S	U	1		1009.1661	3024.4764	3024.4750	0.45	0	19	0.21	1	17662
P50448	Factor XIIa inhibitor OS=Bos taurus PE=1 SV=1	51919	679	30(20)	15(12)	1.67	33%	P50448_uniprot
	Peptide	Unique	Matches	Modification	Observed	Mr(expt)	Mr(calc)	ppm	Miss	Score	Expect	Rank	Query
	K.FPVFMGR.V		1		427.2246	852.4346	852.4316	3.48	0	30	0.011	1	411
	K.FPVF->M<-GR.V		1	Oxidation (M)	435.2216	868.4286	868.4266	2.31	0	(14)	0.5	1	490
	K.DTFAEASQR.L		1		512.7380	1023.4614	1023.4621	-0.70	0	52	6.7e-005	1	1291
	K.YPVASFTDR.T		1		528.2635	1054.5124	1054.5084	3.86	0	37	0.0026	1	1522
	R.TSTKPFHLK.S		1		529.8041	1057.5937	1057.5920	1.61	0	25	0.064	1	1551
	R.LYQDFSVLK.K		2		556.8045	1111.5944	1111.5914	2.78	0	49	0.00021	1	2015
	R.LLDSLPEDTR.L		2		579.8058	1157.5971	1157.5928	3.75	0	73	1.2e-006	1	2512
	K.KYPVASFTDR.T		2		592.3109	1182.6073	1182.6033	3.34	1	23	0.085	1	2770
	R.LILLNAVALSAK.W		3		613.3998	1224.7851	1224.7805	3.76	0	80	1.4e-008	1	3097
	K.FHPTHLTMPR.I		1		618.8179	1235.6212	1235.6234	-1.75	0	(16)	0.53	1	3179
	K.FHPTHLTMPR.I		1		412.8824	1235.6253	1235.6234	1.61	0	(16)	0.56	1	3180
	K.FHPTHLT->M<-PR.I		1	Oxidation (M)	626.8163	1251.6180	1251.6183	-0.21	0	37	0.0035	1	3354
	K.FHPTHLT->M<-PR.I		1	Oxidation (M)	418.2133	1251.6181	1251.6183	-0.11	0	(30)	0.018	1	3355
	R.RLLDSLPEDTR.L		1		438.9062	1313.6967	1313.6939	2.09	1	30	0.022	1	4113
	R.RLLDSLPEDTR.L		2		657.8558	1313.6970	1313.6939	2.34	1	(29)	0.032	1	4114
	R.SAEAVLGEALTDFSLR.L		1		839.9356	1677.8567	1677.8573	-0.40	0	78	3.6e-007	1	8353
	R.SAEAVLGEALTDFSLR.L		1		560.2938	1677.8595	1677.8573	1.26	0	(75)	7.7e-007	1	8354
	K.HHLQDLEQALSTAVFK.A		1		612.9938	1835.9597	1835.9530	3.65	0	(22)	0.12	1	9993
	K.HHLQDLEQALSTAVFK.A		1		918.9893	1835.9641	1835.9530	6.05	0	28	0.035	1	9994
	R.LLDSLPEDTRLILLNAVALSAK.W		1		789.1318	2364.3735	2364.3628	4.53	1	12	0.13	1	14166
	R.HQATLELTESGVDATAASVVSVAR.N	U	2		804.7561	2411.2465	2411.2292	7.15	0	96	4.5e-009	1	14628
	R.AF->M<-SEGFTSFSQIFHSSDLTIK.D		1	Oxidation (M)	832.7319	2495.1740	2495.1679	2.43	0	68	2e-006	1	15119
	R.AF->M<-SEGFTSFSQIFHSSDLTIK.D		1	Oxidation (M)	1248.5963	2495.1781	2495.1679	4.08	0	(59)	1.7e-005	1	15120
P34955	Alpha-1-antiproteinase OS=Bos taurus GN=SERPINA1 PE=1 SV=1	46417	674	33(30)	17(16)	2.95	36%	P34955_uniprot
	Peptide	Unique	Matches	Modification	Observed	Mr(expt)	Mr(calc)	ppm	Miss	Score	Expect	Rank	Query
	K.IVELVK.V	U	3		350.7337	699.4529	699.4531	-0.22	0	33	0.0067	1	3
	K.SPLFVGK.V	U	2		374.2240	746.4334	746.4327	1.03	0	30	0.019	1	54
	R.ADLSGITK.E	U	1		402.7278	803.4411	803.4389	2.73	0	40	0.0028	1	179
	K.AALTIDEK.G	U	1		430.7410	859.4674	859.4651	2.76	0	53	0.00018	1	437
	K.INDYVEK.G	U	1		440.7237	879.4328	879.4338	-1.15	0	35	0.0059	1	559
	K.LNNELLAK.F	U	1		457.7708	913.5270	913.5232	4.13	0	48	0.00033	1	699
	K.LSISETYDLK.S	U	3		584.8113	1167.6080	1167.6023	4.89	0	64	7.1e-006	1	2637
	K.LVDTFLEDVK.N	U	3		589.8200	1177.6255	1177.6231	2.04	0	63	1e-005	1	2707
	K.YASSANLHLPK.L	U	1		400.8849	1199.6328	1199.6298	2.50	0	44	0.00084	1	2914
	K.YASSANLHLPK.L	U	1		600.8238	1199.6331	1199.6298	2.76	0	(39)	0.0026	1	2915
	K.GKWEKPFE->M<-K.H	U	1	Oxidation (M)	648.3279	1294.6413	1294.6380	2.59	1	29	0.024	1	3881
	K.GKWEKPFE->M<-K.H	U	1	Oxidation (M)	432.5546	1294.6421	1294.6380	3.16	1	(15)	0.58	1	3882
	R.DFHVDEQTTVK.V	U	2		659.8187	1317.6228	1317.6201	2.01	0	49	0.00022	1	4179
	R.DFHVDEQTTVK.V	U	1		440.2154	1317.6243	1317.6201	3.21	0	(34)	0.0073	1	4180
	K.KYASSANLHLPK.L	U	1		664.8729	1327.7313	1327.7248	4.89	1	29	0.024	1	4305
	R.LG->M<-FDLHYCDK.L	U	1	Oxidation (M)	707.8112	1413.6078	1413.6057	1.45	0	55	1.6e-005	1	5201
	K.SPLFVGKVVNPTQA.-	U	1		728.9193	1455.8241	1455.8086	10.6	1	16	0.37	1	5800
	K.SVLGDVGITEVFSDR.A	U	2		797.4102	1592.8059	1592.8046	0.79	0	84	1.1e-007	1	7438
	K.NLYHSEAFSINFR.D	U	2		533.2659	1596.7760	1596.7685	4.70	0	48	0.00032	1	7489
	K.NLYHSEAFSINFR.D	U	2		799.3964	1596.7783	1596.7685	6.15	0	(47)	0.00037	1	7491
	K.LQQLEDKLNNELLAK.F	U	1		884.9950	1767.9754	1767.9730	1.38	1	87	2.7e-008	1	9294
	K.LQQLEDKLNNELLAK.F	U	1		590.3333	1767.9779	1767.9730	2.78	1	(56)	3.5e-005	1	9295
F1MNN7	Lipopolysaccharide-binding protein OS=Bos taurus GN=LBP PE=4 SV=1	53889	606	34(27)	14(12)	2.09	25%	F1MNN7_uniprot
sp|Q2TBI0|LBP_BOVIN	Lipopolysaccharide-binding protein OS=Bos taurus GN=LBP PE=2 SV=1	53892	606	34(27)	14(12)		25%	Q2TBI0_uniprot
	Peptide	Unique	Matches	Modification	Observed	Mr(expt)	Mr(calc)	ppm	Miss	Score	Expect	Rank	Query
	K.IQVELK.E	U	1		365.2298	728.4450	728.4432	2.42	0	28	0.045	1	36
	R.LDGSFDVK.V	U	3		440.7260	879.4373	879.4338	4.03	0	32	0.011	1	561
	K.HFGSVDYR.F	U	1		490.7326	979.4506	979.4512	-0.55	0	17	0.21	1	997
	K.DFLFLGTNVR.Y	U	2		591.3204	1180.6263	1180.6241	1.90	0	45	0.00063	1	2744
	R.IKHFGSVDYR.F	U	1		611.3218	1220.6290	1220.6302	-0.98	1	(22)	0.14	1	3064
	R.IKHFGSVDYR.F	U	1		407.8843	1220.6311	1220.6302	0.74	1	56	6e-005	1	3065
	K.LAEGFPLPLLR.K	U	2		613.3702	1224.7258	1224.7230	2.27	0	63	3.8e-006	1	3092
	K.VTLPDFNGDVR.I	U	2		616.8181	1231.6217	1231.6197	1.60	0	57	5e-005	1	3133
	R.FHSLNIQSCK.L	U	1		617.3073	1232.6001	1232.5972	2.34	0	36	0.0059	1	3139
	R.FHSLNIQSCK.L	U	1		411.8741	1232.6006	1232.5972	2.79	0	(26)	0.053	1	3140
	K.IQLYDPILQIHK.D	U	1		494.2909	1479.8508	1479.8449	4.00	0	(25)	0.026	1	6066
	K.IQLYDPILQIHK.D	U	1		740.9330	1479.8514	1479.8449	4.38	0	32	0.0053	1	6067
	R.KIQLYDPILQIHK.D	U	1		804.9776	1607.9406	1607.9399	0.48	1	21	0.039	1	7617
	K.VNDKLAEGFPLPLLR.K	U	2		561.3264	1680.9572	1680.9563	0.57	1	(25)	0.025	1	8397
	K.VNDKLAEGFPLPLLR.K	U	2		841.4872	1680.9598	1680.9563	2.11	1	50	8.3e-005	1	8398
	R.FPVAFLAPV->M<-NLPEEHSR.M	U	1	Oxidation (M)	690.6894	2069.0465	2069.0404	2.95	0	25	0.063	1	11838
	R.ITDQGLEYVAQEELLALQSK.L	U	1		750.0636	2247.1690	2247.1634	2.48	0	(75)	6.1e-007	1	13223
	R.ITDQGLEYVAQEELLALQSK.L	U	1		1124.5925	2247.1705	2247.1634	3.16	0	103	8.4e-010	1	13224
	R.DDRFPVAFLAPVMNLPEEHSR.M	U	2		814.0766	2439.2080	2439.2005	3.06	1	62	1.2e-005	1	14817
	R.DDRFPVAFLAPV->M<-NLPEEHSR.M	U	4	Oxidation (M)	819.4072	2455.1997	2455.1954	1.74	1	(53)	9.8e-005	1	14910
	R.DDRFPVAFLAPV->M<-NLPEEHSR.M	U	3	Oxidation (M)	614.8081	2455.2033	2455.1954	3.22	1	(52)	0.00011	1	14913
A6QPD4	LOC790886 protein OS=Bos taurus GN=LOC790886 PE=2 SV=1	46767	588	25(20)	10(9)	0.98	34%	A6QPD4_uniprot
	Peptide	Unique	Matches	Modification	Observed	Mr(expt)	Mr(calc)	ppm	Miss	Score	Expect	Rank	Query
	K.HCNYPVIR.H	U	1		529.7651	1057.5156	1057.5127	2.73	0	29	0.023	1	1546
	R.CQAYYELR.G		6		551.7549	1101.4952	1101.4913	3.55	0	49	8.2e-005	1	1920
	K.LSYTCEEGFK.I		2		617.2781	1232.5417	1232.5383	2.76	0	58	1.3e-005	1	3136
	K.ISGNNVIICHMGK.W	U	1		721.8696	1441.7246	1441.7170	5.28	0	26	0.054	1	5606
	R.LYQSYSGYFPAR.V	U	4		726.3535	1450.6925	1450.6881	3.03	0	72	1.2e-006	1	5730
	K.CLEACLISEETMR.K		1		806.3648	1610.7151	1610.7102	3.01	0	(10)	0.81	1	7653
	K.CLEACLISEET->M<-R.K		1	Oxidation (M)	814.3618	1626.7090	1626.7051	2.35	0	32	0.0041	1	7822
	R.NVVCQNGEWSQLPK.C		2		829.9047	1657.7949	1657.7882	4.01	0	67	2.9e-006	1	8179
	K.TEDTIEF->M<-CQYGYR.Q		3	Oxidation (M)	914.8789	1827.7431	1827.7444	-0.68	0	60	1.7e-006	1	9917
	R.ECIFNNLENGYTPSSER.K	U	2		1015.4512	2028.8879	2028.8847	1.59	0	105	2.6e-010	1	11567
	R.CYYGYSLQNNQNTMTCTESGWSPPPR.C	U	1		1037.7698	3110.2875	3110.2957	-2.63	0	38	0.00023	1	18004
	R.CYYGYSLQNNQNT->M<-TCTESGWSPPPR.C	U	1	Oxidation (M)	1043.1058	3126.2957	3126.2906	1.62	0	(7)	0.28	1	18052
F1MMD7	Inter-alpha-trypsin inhibitor heavy chain H4 OS=Bos taurus GN=ITIH4 PE=4 SV=2	101634	588	47(31)	26(20)	1.21	29%	F1MMD7_uniprot
tr|Q5EA67|Q5EA67_BOVIN	Inter-alpha (Globulin) inhibitor H4 (Plasma Kallikrein-sensitive glycoprotein) OS=Bos taurus GN=ITIH4 PE=2 SV=1	101617	588	47(31)	26(20)		29%	Q5EA67_uniprot
	Peptide	Unique	Matches	Modification	Observed	Mr(expt)	Mr(calc)	ppm	Miss	Score	Expect	Rank	Query
	R.LCVDLR.R		2		388.2109	774.4073	774.4058	1.89	0	57	7.7e-005	1	102
	R.VYLGP->M<-R.F		1	Oxidation (M)	426.2269	850.4392	850.4371	2.52	0	33	0.0068	1	407
	K.NVIFVIDK.S		2		474.2831	946.5517	946.5488	3.13	0	27	0.022	1	830
	R.LLLQNTDR.F		1		486.7787	971.5428	971.5400	2.87	0	58	5.2e-005	1	934
	R.FAHTVITSR.V		1		516.2852	1030.5558	1030.5560	-0.21	0	41	0.0027	1	1330
	K.->M<-ALENGGLAR.R		1	Oxidation (M)	524.2667	1046.5188	1046.5179	0.87	0	39	0.003	1	1448
	K.LDYQESPPGK.E		1		567.2780	1132.5415	1132.5400	1.28	0	52	0.00011	1	2273
	R.HLGAYELLLK.V		2		578.8417	1155.6689	1155.6652	3.26	0	40	0.0013	1	2487
	R.EATFQMELPK.K		1		597.2953	1192.5761	1192.5798	-3.05	0	29	0.021	1	2841
	K.IKQTREALIK.I		2		600.3765	1198.7384	1198.7397	-1.12	2	1	4.3	3	2910
	R.FKPTLSQQQK.Y		1		602.8388	1203.6631	1203.6612	1.58	0	27	0.046	1	2947
	K.YIFHSFIER.L		1		404.5461	1210.6166	1210.6135	2.57	0	20	0.19	1	3000
	K.ETLYSVMPGLK.V		1		619.3321	1236.6496	1236.6424	5.85	0	(32)	0.013	1	3200
	K.ETLYSV->M<-PGLK.V		1	Oxidation (M)	627.3263	1252.6380	1252.6373	0.57	0	33	0.0099	1	3368
	K.EGLLLLSRPDR.V		2		423.5822	1267.7246	1267.7248	-0.15	0	(29)	0.013	1	3527
	K.EGLLLLSRPDR.V		3		634.8707	1267.7269	1267.7248	1.66	0	31	0.0089	1	3529
	K.AAAQEQYSAAVAR.G		1		668.3356	1334.6566	1334.6578	-0.94	0	69	2.4e-006	1	4383
	K.QDTVLDGSFIVR.Y	U	2		675.3565	1348.6985	1348.6987	-0.17	0	24	0.1	1	4550
	R.EQSPDVLLAQIR.G		2		684.8797	1367.7448	1367.7409	2.92	0	53	8.9e-005	1	4741
	R.VTIGLLFWDGPGK.G		1		701.8942	1401.7739	1401.7657	5.89	0	62	1.2e-005	1	5096
	R.ELKLDYQESPPGK.E		1		752.3896	1502.7646	1502.7616	1.99	1	17	0.39	1	6347
	R.ELKLDYQESPPGK.E		1		501.9306	1502.7700	1502.7616	5.54	1	(6)	6.5	1	6348
	K.VTFELVYEELLAR.H		1		791.4346	1580.8547	1580.8450	6.15	0	46	0.00044	1	7322
	K.LREQSPDVLLAQIR.G		2		819.4724	1636.9301	1636.9260	2.52	1	(47)	0.00016	1	7912
	K.LREQSPDVLLAQIR.G		2		546.6518	1636.9335	1636.9260	4.59	1	57	1.3e-005	1	7913
	K.VQNDIDIYSLTVDSK.V		1		855.4357	1708.8569	1708.8519	2.90	0	57	4.1e-005	1	8688
	K.VT->M<-DKEGLLLLSRPDR.V		2	Oxidation (M)	620.3407	1858.0003	1857.9982	1.11	1	14	0.68	1	10173
	K.VT->M<-DKEGLLLLSRPDR.V		1	Oxidation (M)	930.0077	1858.0009	1857.9982	1.47	1	(4)	6.3	1	10174
	K.AAAQEQYSAAVARGESAGLVR.A		1		702.3648	2104.0726	2104.0661	3.10	1	22	0.15	1	12091
	K.LLNGTPLFGPPGPPAAASPFHR.M		1		738.7351	2213.1835	2213.1746	4.04	0	24	0.054	1	12918
	R.RPQELVNLLSDPDQGVEVTGHFETAK.A		2		720.6168	2878.4382	2878.4461	-2.75	0	(27)	0.037	1	17026
	R.RPQELVNLLSDPDQGVEVTGHFETAK.A		3		960.4877	2878.4414	2878.4461	-1.65	0	80	1.9e-007	1	17027
Q9N2I2	Plasma serine protease inhibitor OS=Bos taurus GN=SERPINA5 PE=1 SV=1	45439	562	24(17)	12(11)	1.67	41%	Q9N2I2_uniprot
	Peptide	Unique	Matches	Modification	Observed	Mr(expt)	Mr(calc)	ppm	Miss	Score	Expect	Rank	Query
	K.IVDLIK.S	U	3		350.7343	699.4541	699.4531	1.52	0	35	0.0059	1	4
	K.HILFLGK.V	U	1		414.2617	826.5088	826.5065	2.74	0	42	0.00072	1	263
	R.RLELYLPK.F	U	2		516.3187	1030.6228	1030.6175	5.13	1	26	0.011	1	1337
	R.DFVFDLYR.A	U	1		537.7670	1073.5194	1073.5182	1.10	0	30	0.022	1	1658
	R.LPIQEAFLGAMR.T	U	1		673.3708	1344.7270	1344.7224	3.47	0	(60)	2e-005	1	4494
	R.LPIQEAFLGA->M<-R.T	U	3	Oxidation (M)	681.3670	1360.7194	1360.7173	1.59	0	73	1.4e-006	1	4695
	R.EGE->M<-EQVENGLK.E	U	1	Oxidation (M)	689.8124	1377.6103	1377.6082	1.56	0	26	0.02	1	4845
	R.IVFNRPFLVLIVK.N	U	1		779.4988	1556.9831	1556.9807	1.59	0	64	3.6e-007	1	7052
	R.IVFNRPFLVLIVK.N	U	1		520.0019	1556.9840	1556.9807	2.16	0	(25)	0.0032	1	7053
	K.STHEQDFYVTPETVVR.V	U	1		636.6445	1906.9116	1906.9061	2.86	0	(18)	0.28	1	10610
	K.STHEQDFYVTPETVVR.V	U	2		954.4645	1906.9144	1906.9061	4.34	0	86	3.8e-008	1	10612
	R.DIFTSDADLTGISNHSSIR.V	U	1		1025.0004	2047.9862	2047.9811	2.50	0	21	0.16	1	11730
	R.TLYLADTFPTNFEDPEGAK.K	U	2		1065.0115	2128.0084	2128.0001	3.91	0	48	0.00021	1	12313
	R.ELQQPQDSLQLSLGNALFTKPR.L	U	2		828.4471	2482.3196	2482.3180	0.66	0	69	2.1e-006	1	15057
	K.AQILEGLGIGPGEGSEEELHSASQR.L	U	2		855.4293	2563.2661	2563.2514	5.75	0	87	3.9e-008	1	15522
P13384	Insulin-like growth factor-binding protein 2 OS=Bos taurus GN=IGFBP2 PE=1 SV=2	35076	560	25(20)	14(12)	2.54	40%	P13384_uniprot
	Peptide	Unique	Matches	Modification	Observed	Mr(expt)	Mr(calc)	ppm	Miss	Score	Expect	Rank	Query
	R.AEVLFR.C	U	1		367.7144	733.4143	733.4123	2.76	0	35	0.0051	1	44
	K.ELAVFR.E	U	2		367.7145	733.4145	733.4123	3.09	0	33	0.0077	1	45
	R.VPCELVR.E	U	1		436.7376	871.4607	871.4586	2.47	0	27	0.035	1	513
	K.LIQGAPTIR.G	U	2		484.7986	967.5826	967.5815	1.20	0	51	4.9e-005	1	913
	K.HHLGLEEPK.K	U	1		530.2829	1058.5512	1058.5509	0.35	0	39	0.0039	1	1557
	K.HHLGLEEPKK.L	U	1		396.5555	1186.6445	1186.6458	-1.10	1	(36)	0.0067	1	2796
	K.HHLGLEEPKK.L	U	1		594.3297	1186.6449	1186.6458	-0.81	1	41	0.0021	1	2797
	K.GGKHHLGLEEPK.K	U	1		434.5707	1300.6901	1300.6888	1.04	1	1	18	1	3980
	R.CYPNPGSELPLR.A	U	2		701.8459	1401.6772	1401.6711	4.40	0	48	0.00026	1	5094
	R.EPGCGCCSVCAR.L	U	1		706.7620	1411.5095	1411.5101	-0.46	0	66	2.6e-007	1	5189
	R.GECWCVNPNTGK.L	U	1		711.3043	1420.5940	1420.5864	5.34	0	39	0.0004	1	5306
	R.TPCQQELDQVLER.I	U	3		808.3925	1614.7704	1614.7672	1.98	0	90	1.5e-008	1	7703
	R.GPLEHLYSLHIPNCDK.H	U	1		946.9693	1891.9240	1891.9250	-0.53	0	(34)	0.0083	1	10484
	R.GPLEHLYSLHIPNCDK.H	U	2		631.6495	1891.9268	1891.9250	0.92	0	44	0.00084	1	10485
	R.GDPECHLFYNEQQGAR.G	U	2		960.9196	1919.8247	1919.8221	1.37	0	(46)	0.00011	1	10726
	R.GDPECHLFYNEQQGAR.G	U	2		640.9498	1919.8277	1919.8221	2.92	0	60	3.6e-006	1	10728
	R.LPDERGPLEHLYSLHIPNCDK.H	U	1		626.5669	2502.2385	2502.2325	2.38	1	2	11	1	15182
F1MB08	Alpha-enolase OS=Bos taurus GN=ENO1 PE=3 SV=1	47596	551	20(16)	12(10)	1.39	38%	F1MB08_uniprot
sp|Q9XSJ4|ENOA_BOVIN	Alpha-enolase OS=Bos taurus GN=ENO1 PE=1 SV=4	47639	551	20(16)	12(10)		38%	Q9XSJ4_uniprot
	Peptide	Unique	Matches	Modification	Observed	Mr(expt)	Mr(calc)	ppm	Miss	Score	Expect	Rank	Query
	K.GVPLYR.H		1		352.7087	703.4029	703.4017	1.66	0	23	0.14	1	6
	R.EIFDSR.G	U	1		383.6908	765.3670	765.3657	1.75	0	18	0.2	1	90
	K.YNQILR.I	U	1		403.7298	805.4450	805.4446	0.54	0	38	0.0042	1	181
	R.IGAEVYHNLK.N	U	1		381.8779	1142.6118	1142.6084	2.97	0	(29)	0.025	1	2377
	R.IGAEVYHNLK.N	U	1		572.3132	1142.6118	1142.6084	2.98	0	32	0.014	1	2378
	R.GNPTVEVDLFTAK.G	U	2		695.8658	1389.7171	1389.7140	2.25	0	61	2e-005	1	4970
	R.YITPDELANLYK.S	U	1		720.3796	1438.7447	1438.7344	7.21	0	46	0.00051	1	5486
	K.VVIG->M<-DVAASEFYR.S		2	Oxidation (M)	786.8929	1571.7713	1571.7654	3.78	0	67	5.2e-006	1	7234
	K.VNQIGSVTESLQACK.L	U	1		817.4157	1632.8169	1632.8141	1.68	0	73	1.1e-006	1	7876
	R.AAVPSGASTGIYEALELR.D		3		902.9791	1803.9437	1803.9366	3.91	0	148	3.8e-014	1	9660
	R.AAVPSGASTGIYEALELR.D		2		602.3230	1803.9472	1803.9366	5.84	0	(63)	1.2e-005	1	9663
	K.DATNVGDEGGFAPNILENK.E	U	1		980.9672	1959.9198	1959.9174	1.21	0	32	0.0088	1	11027
	K.LAMQEFMILPVGAENFR.E	U	1		983.5055	1964.9965	1964.9852	5.78	0	60	2.5e-005	1	11063
	K.LA->M<-QEF->M<-ILPVGAENFR.E	U	1	2 Oxidation (M)	999.4970	1996.9795	1996.9750	2.22	0	(22)	0.12	1	11286
	R.HIADLAGNAEVILPVPAFNVINGGSHAGNK.L	U	1		999.1967	2994.5683	2994.5675	0.27	0	35	0.0039	1	17544
Q3ZC09	Beta-enolase OS=Bos taurus GN=ENO3 PE=2 SV=1	47409	510	14(11)	8(6)	0.71	23%	Q3ZC09_uniprot
	Peptide	Unique	Matches	Modification	Observed	Mr(expt)	Mr(calc)	ppm	Miss	Score	Expect	Rank	Query
	K.GVPLYR.H		1		352.7087	703.4029	703.4017	1.66	0	23	0.14	1	6
	K.TAIQAAGYPDK.V	U	1		567.7953	1133.5761	1133.5717	3.95	0	5	7.6	1	2282
	R.IGAEVYHHLK.G	U	1		583.8187	1165.6228	1165.6244	-1.38	0	55	7e-005	1	2600
	R.GNPTVEVDLHTAK.G		1		690.8619	1379.7092	1379.7045	3.41	0	38	0.0032	1	4868
	K.VVIG->M<-DVAASEFYR.N		2	Oxidation (M)	786.8929	1571.7713	1571.7654	3.78	0	67	5.2e-006	1	7234
	K.VNQIGSVTESIQACK.L	U	1		817.4157	1632.8169	1632.8141	1.68	0	73	1.1e-006	1	7876
	R.AAVPSGASTGIYEALELR.D		3		902.9791	1803.9437	1803.9366	3.91	0	148	3.8e-014	1	9660
	R.AAVPSGASTGIYEALELR.D		2		602.3230	1803.9472	1803.9366	5.84	0	(63)	1.2e-005	1	9663
	K.LAMQEFMILPVGASSFR.E	U	1		948.9948	1895.9751	1895.9637	5.97	0	(49)	0.00022	1	10522
	K.LA->M<-QEF->M<-ILPVGASSFR.E	U	1	2 Oxidation (M)	964.9874	1927.9602	1927.9536	3.43	0	59	2.4e-005	1	10784
E1BJF9	Serum amyloid A protein OS=Bos taurus PE=3 SV=1	14650	463	37(19)	12(9)	21.93	61%	E1BJF9_uniprot
	Peptide	Unique	Matches	Modification	Observed	Mr(expt)	Mr(calc)	ppm	Miss	Score	Expect	Rank	Query
	R.FTDPLFK.G		6		434.2349	866.4553	866.4538	1.70	0	49	0.00015	1	464
	R.ADQAANEWGR.S		2		559.2546	1116.4946	1116.4948	-0.18	0	55	1.7e-005	1	2064
	K.DADKYFHAR.G	U	1		374.8486	1121.5239	1121.5254	-1.35	1	(35)	0.0042	1	2130
	K.DADKYFHAR.G	U	1		561.7693	1121.5240	1121.5254	-1.22	1	47	0.0003	1	2131
	K.VISDARENIQR.F		1		650.8525	1299.6904	1299.6895	0.71	1	42	0.0014	1	3969
	K.VISDARENIQR.F		1		434.2375	1299.6906	1299.6895	0.82	1	(31)	0.018	1	3970
	R.GPGGAWAAKVISDAR.E		1		728.3925	1454.7704	1454.7630	5.06	1	89	2.6e-008	1	5781
	K.DPNHFRPAGLPDKY.-		2		813.9014	1625.7882	1625.7950	-4.21	1	11	1.4	1	7807
	K.DPNHFRPAGLPDKY.-		1		542.9401	1625.7984	1625.7950	2.04	1	(9)	2.4	1	7810
	R.EANYKDADKYFHAR.G	U	2		864.4107	1726.8069	1726.8063	0.33	2	71	1.2e-006	1	8902
	R.EANYKDADKYFHAR.G	U	1		432.7101	1726.8111	1726.8063	2.78	2	(53)	7.2e-005	1	8904
	R.EANYKDADKYFHAR.G	U	1		576.6111	1726.8114	1726.8063	2.97	2	(59)	2e-005	1	8905
	R.SGKDPNHFRPAGLPDK.Y		1		579.2988	1734.8745	1734.8802	-3.27	1	(13)	1.1	1	8965
	R.SGKDPNHFRPAGLPDK.Y		1		868.4461	1734.8777	1734.8802	-1.43	1	16	0.54	1	8966
	R.SGKDPNHFRPAGLPDKY.-		2		949.9799	1897.9453	1897.9435	0.95	2	34	0.0083	1	10535
	R.SGKDPNHFRPAGLPDKY.-		3		633.6563	1897.9469	1897.9435	1.81	2	(18)	0.3	1	10537
	R.SGKDPNHFRPAGLPDKY.-		1		380.5967	1897.9473	1897.9435	2.02	2	(7)	3.5	1	10538
	R.FTDPLFKGTTSGQGQEDSR.A		2		1035.9853	2069.9561	2069.9654	-4.49	1	41	0.001	1	11845
	R.FTDPLFKGTTSGQGQEDSR.A		1		690.9960	2069.9661	2069.9654	0.31	1	(22)	0.084	1	11846
	K.GTTSGQGQEDSRADQAANEWGR.S		2		774.3427	2320.0061	2320.0064	-0.14	1	32	0.0044	1	13829
	K.GTTSGQGQEDSRADQAANEWGR.S		1		1161.0149	2320.0152	2320.0064	3.79	1	(17)	0.16	1	13830
	R.FTDPLFKGTTSGQGQEDSRADQAANEWGR.S		2		1057.1591	3168.4554	3168.4497	1.79	2	(8)	1.8	1	18176
	R.FTDPLFKGTTSGQGQEDSRADQAANEWGR.S		1		793.1225	3168.4609	3168.4497	3.54	2	15	0.31	1	18178
P98140	Coagulation factor XII OS=Bos taurus GN=F12 PE=1 SV=2	69511	398	22(17)	12(7)	0.59	23%	P98140_uniprot
	Peptide	Unique	Matches	Modification	Observed	Mr(expt)	Mr(calc)	ppm	Miss	Score	Expect	Rank	Query
	R.LEPAGVVK.C	U	1		406.7474	811.4803	811.4803	-0.10	0	16	0.25	1	199
	R.LCDVDLK.A	U	1		431.7212	861.4278	861.4266	1.42	0	20	0.31	1	440
	K.WLSSLNR.V	U	1		438.2405	874.4664	874.4661	0.38	0	15	0.89	1	540
	R.LSWNYCR.L	U	2		499.7305	997.4464	997.4440	2.42	0	41	0.00055	1	1120
	K.ELTVVLGQDR.H	U	2		565.3160	1128.6174	1128.6139	3.12	0	36	0.0056	1	2213
	K.CFEPQFFR.F	U	3		565.7597	1129.5048	1129.5015	2.95	0	54	2.2e-005	1	2219
	R.GIVSWGSGCGNR.L	U	2		625.2919	1248.5692	1248.5670	1.78	0	42	0.00066	1	3311
	R.FFHENEIWHR.L	U	1		707.8379	1413.6613	1413.6578	2.51	0	53	7.7e-005	1	5202
	K.GPNAQCKPLASQVCR.T	U	1		843.4128	1684.8111	1684.8137	-1.55	0	24	0.064	1	8448
	R.TNPCLNGGSCLQAEGHR.L	U	1		624.2815	1869.8226	1869.8210	0.87	0	50	6.9e-005	1	10281
	R.TNPCLNGGSCLQAEGHR.L	U	1		935.9205	1869.8264	1869.8210	2.87	0	(45)	0.00024	1	10282
	R.LHEAFSPITYQHDLALVR.L	U	1		528.2833	2109.1042	2109.1007	1.66	0	(35)	0.0062	1	12112
	R.LHEAFSPITYQHDLALVR.L	U	2		704.0421	2109.1043	2109.1007	1.71	0	76	4.7e-007	1	12113
	R.LHEAFSPITYQHDLALVR.L	U	2		1055.5632	2109.1119	2109.1007	5.31	0	(58)	3.2e-005	1	12116
	K.LTDSEHTVVLTVTGEPCHFPFQYHR.Q	U	1		990.8160	2969.4261	2969.4131	4.39	0	7	3.5	1	17428
[truncated: 607 more rows]

## Sheet: (d)_CdSe-r-B
Accession	Description	Mass	Score	Matches	Sequences	emPAI	Coverage
[truncated: 1,890 more rows]

[truncated: 3 more sheets: (e)_CdS-r-A, (f)_CdS-r-B, (g)_FBS]
