# Supplementary material for: Nanocrystal facet modulation to enhance transferrin binding and cellular delivery
Source: Nat Commun. 2020 Mar 9;11:1262. doi: 10.1038/s41467-020-14972-z (PMC7062909; doi:10.1038/s41467-020-14972-z)
Supplement: Supplementary file 6 — Source Data [file 41467_2020_14972_MOESM6_ESM.xlsx]

## Sheet: Figure_1
Figure_1_a						Figure_1_b						Figure_1_c
CdSe-p-A			CdSe-p-B			CdSe-r-A			CdSe-r-B			CdS-r-A			CdS-r-B
2theta	Intensity		2theta	Intensity		2theta	Intensity		2theta	Intensity		2theta	Intensity		2theta	Intensity
3	2		5	2		5	61		5	58		5	50		5	69
3.02	2		5.02	2		5.02	50		5.02	56		5.02	62		5.02	52
3.04	2		5.04	2		5.04	54		5.04	47		5.04	68		5.04	53
3.06	2		5.06	2		5.06	45		5.06	46		5.06	40		5.06	62
3.08	3		5.08	3		5.08	47		5.08	38		5.08	58		5.08	62
3.1	4		5.1	3		5.1	43		5.1	51		5.1	57		5.1	64
3.12	5		5.12	4		5.12	52		5.12	53		5.12	59		5.12	56
3.14	6		5.14	4		5.14	43		5.14	48		5.14	48		5.14	63
3.16	7		5.16	4		5.16	60		5.16	48		5.16	55		5.16	65
3.18	8		5.18	5		5.18	61		5.18	44		5.18	66		5.18	66
3.2	9		5.2	5		5.2	61		5.2	56		5.2	64		5.2	75
3.22	11		5.22	4		5.22	58		5.22	51		5.22	58		5.22	50
3.24	10		5.24	4		5.24	55		5.24	66		5.24	71		5.24	61
3.26	8		5.26	3		5.26	67		5.26	47		5.26	61		5.26	55
3.28	6		5.28	3		5.28	43		5.28	50		5.28	46		5.28	57
3.3	4		5.3	3		5.3	52		5.3	51		5.3	59		5.3	51
3.32	3		5.32	3		5.32	58		5.32	51		5.32	51		5.32	60
3.34	2		5.34	3		5.34	49		5.34	48		5.34	58		5.34	68
3.36	3		5.36	3		5.36	66		5.36	53		5.36	51		5.36	62
3.38	4		5.38	4		5.38	44		5.38	38		5.38	49		5.38	53
3.4	5		5.4	4		5.4	42		5.4	54		5.4	62		5.4	66
3.42	5		5.42	4		5.42	43		5.42	41		5.42	57		5.42	60
3.44	6		5.44	3		5.44	57		5.44	54		5.44	48		5.44	44
3.46	6		5.46	3		5.46	51		5.46	45		5.46	55		5.46	49
3.48	6		5.48	3		5.48	44		5.48	60		5.48	54		5.48	51
3.5	5		5.5	2		5.5	44		5.5	60		5.5	53		5.5	58
3.52	4		5.52	2		5.52	61		5.52	62		5.52	58		5.52	49
3.54	4		5.54	1		5.54	53		5.54	53		5.54	61		5.54	69
3.56	4		5.56	1		5.56	59		5.56	62		5.56	51		5.56	42
3.58	4		5.58	1		5.58	47		5.58	37		5.58	56		5.58	61
3.6	4		5.6	2		5.6	38		5.6	49		5.6	58		5.6	54
3.62	4		5.62	3		5.62	59		5.62	51		5.62	38		5.62	41
3.64	3		5.64	4		5.64	48		5.64	50		5.64	49		5.64	62
3.66	2		5.66	5		5.66	49		5.66	44		5.66	39		5.66	40
3.68	1		5.68	5		5.68	48		5.68	50		5.68	48		5.68	51
3.7	1		5.7	5		5.7	44		5.7	57		5.7	57		5.7	55
3.72	1		5.72	4		5.72	50		5.72	37		5.72	54		5.72	58
3.74	1		5.74	3		5.74	62		5.74	41		5.74	45		5.74	49
3.76	1		5.76	2		5.76	53		5.76	50		5.76	50		5.76	43
3.78	0		5.78	2		5.78	32		5.78	45		5.78	31		5.78	57
3.8	0		5.8	1		5.8	48		5.8	53		5.8	50		5.8	53
3.82	0		5.82	1		5.82	54		5.82	35		5.82	48		5.82	55
3.84	1		5.84	2		5.84	44		5.84	47		5.84	49		5.84	48
3.86	3		5.86	2		5.86	41		5.86	52		5.86	57		5.86	74
3.88	5		5.88	3		5.88	59		5.88	50		5.88	49		5.88	40
3.9	7		5.9	3		5.9	53		5.9	48		5.9	44		5.9	53
3.92	8		5.92	3		5.92	53		5.92	45		5.92	39		5.92	49
3.94	7		5.94	3		5.94	49		5.94	38		5.94	56		5.94	46
3.96	6		5.96	4		5.96	55		5.96	37		5.96	50		5.96	55
3.98	5		5.98	4		5.98	51		5.98	39		5.98	47		5.98	58
4	5		6	4		6	42		6	45		6	53		6	68
4.02	5		6.02	4		6.02	51		6.02	55		6.02	34		6.02	43
4.04	5		6.04	4		6.04	46		6.04	38		6.04	31		6.04	48
4.06	6		6.06	5		6.06	54		6.06	40		6.06	44		6.06	60
4.08	6		6.08	5		6.08	42		6.08	38		6.08	43		6.08	56
4.1	5		6.1	6		6.1	55		6.1	38		6.1	54		6.1	48
4.12	3		6.12	6		6.12	50		6.12	39		6.12	46		6.12	37
4.14	1		6.14	6		6.14	44		6.14	59		6.14	47		6.14	48
4.16	1		6.16	6		6.16	45		6.16	45		6.16	39		6.16	52
4.18	1		6.18	5		6.18	52		6.18	35		6.18	50		6.18	58
4.2	1		6.2	5		6.2	36		6.2	42		6.2	50		6.2	45
4.22	2		6.22	4		6.22	56		6.22	37		6.22	39		6.22	48
4.24	3		6.24	4		6.24	40		6.24	35		6.24	53		6.24	46
4.26	4		6.26	4		6.26	40		6.26	44		6.26	46		6.26	51
4.28	4		6.28	4		6.28	34		6.28	43		6.28	38		6.28	44
4.3	5		6.3	5		6.3	42		6.3	45		6.3	36		6.3	46
4.32	5		6.32	5		6.32	44		6.32	46		6.32	43		6.32	49
4.34	4		6.34	6		6.34	47		6.34	46		6.34	38		6.34	48
4.36	3		6.36	6		6.36	43		6.36	38		6.36	34		6.36	48
4.38	2		6.38	6		6.38	35		6.38	39		6.38	50		6.38	42
4.4	2		6.4	5		6.4	47		6.4	38		6.4	43		6.4	44
4.42	4		6.42	4		6.42	34		6.42	46		6.42	45		6.42	41
4.44	5		6.44	3		6.44	42		6.44	40		6.44	42		6.44	51
4.46	7		6.46	3		6.46	47		6.46	45		6.46	33		6.46	43
4.48	8		6.48	3		6.48	37		6.48	31		6.48	38		6.48	43
4.5	8		6.5	4		6.5	48		6.5	27		6.5	43		6.5	35
4.52	8		6.52	5		6.52	35		6.52	39		6.52	24		6.52	52
4.54	7		6.54	7		6.54	37		6.54	42		6.54	45		6.54	53
4.56	7		6.56	7		6.56	46		6.56	32		6.56	45		6.56	44
4.58	6		6.58	7		6.58	44		6.58	30		6.58	43		6.58	54
4.6	5		6.6	7		6.6	33		6.6	42		6.6	38		6.6	52
4.62	3		6.62	6		6.62	42		6.62	34		6.62	32		6.62	42
4.64	2		6.64	6		6.64	43		6.64	35		6.64	45		6.64	44
4.66	1		6.66	6		6.66	42		6.66	25		6.66	40		6.66	45
4.68	2		6.68	7		6.68	32		6.68	38		6.68	39		6.68	50
4.7	3		6.7	6		6.7	35		6.7	34		6.7	37		6.7	48
4.72	6		6.72	6		6.72	36		6.72	36		6.72	39		6.72	47
4.74	9		6.74	5		6.74	47		6.74	36		6.74	38		6.74	52
4.76	12		6.76	4		6.76	47		6.76	34		6.76	44		6.76	43
4.78	12		6.78	3		6.78	36		6.78	26		6.78	39		6.78	57
4.8	12		6.8	3		6.8	36		6.8	41		6.8	26		6.8	51
4.82	12		6.82	3		6.82	44		6.82	33		6.82	45		6.82	41
4.84	10		6.84	4		6.84	47		6.84	36		6.84	39		6.84	50
4.86	8		6.86	4		6.86	36		6.86	38		6.86	34		6.86	49
4.88	7		6.88	4		6.88	32		6.88	33		6.88	40		6.88	43
4.9	6		6.9	4		6.9	34		6.9	32		6.9	33		6.9	42
4.92	6		6.92	5		6.92	37		6.92	37		6.92	44		6.92	49
4.94	5		6.94	7		6.94	49		6.94	45		6.94	43		6.94	43
4.96	5		6.96	8		6.96	50		6.96	39		6.96	38		6.96	28
4.98	6		6.98	10		6.98	34		6.98	27		6.98	46		6.98	39
5	6		7	12		7	35		7	40		7	48		7	42
5.02	6		7.02	13		7.02	24		7.02	29		7.02	36		7.02	48
5.04	5		7.04	13		7.04	31		7.04	33		7.04	32		7.04	50
5.06	5		7.06	12		7.06	36		7.06	35		7.06	47		7.06	48
5.08	5		7.08	10		7.08	31		7.08	32		7.08	35		7.08	40
5.1	6		7.1	8		7.1	35		7.1	32		7.1	44		7.1	48
5.12	7		7.12	6		7.12	44		7.12	37		7.12	45		7.12	29
5.14	8		7.14	4		7.14	38		7.14	33		7.14	29		7.14	41
5.16	8		7.16	3		7.16	26		7.16	41		7.16	27		7.16	51
5.18	7		7.18	3		7.18	24		7.18	39		7.18	42		7.18	38
5.2	7		7.2	4		7.2	34		7.2	42		7.2	39		7.2	41
5.22	7		7.22	5		7.22	33		7.22	33		7.22	38		7.22	43
5.24	8		7.24	6		7.24	36		7.24	45		7.24	37		7.24	33
5.26	10		7.26	7		7.26	35		7.26	20		7.26	40		7.26	51
5.28	11		7.28	8		7.28	39		7.28	28		7.28	41		7.28	41
5.3	11		7.3	8		7.3	37		7.3	32		7.3	30		7.3	41
5.32	9		7.32	9		7.32	53		7.32	34		7.32	39		7.32	26
5.34	6		7.34	10		7.34	23		7.34	28		7.34	32		7.34	37
5.36	5		7.36	10		7.36	42		7.36	38		7.36	32		7.36	36
5.38	3		7.38	10		7.38	50		7.38	33		7.38	34		7.38	33
5.4	3		7.4	9		7.4	44		7.4	20		7.4	40		7.4	49
5.42	3		7.42	8		7.42	31		7.42	31		7.42	31		7.42	39
5.44	3		7.44	7		7.44	36		7.44	36		7.44	40		7.44	50
5.46	3		7.46	5		7.46	42		7.46	38		7.46	28		7.46	40
5.48	3		7.48	4		7.48	39		7.48	32		7.48	34		7.48	44
5.5	3		7.5	4		7.5	37		7.5	27		7.5	36		7.5	35
5.52	4		7.52	5		7.52	39		7.52	28		7.52	31		7.52	23
5.54	5		7.54	6		7.54	47		7.54	30		7.54	26		7.54	33
5.56	6		7.56	8		7.56	33		7.56	30		7.56	45		7.56	39
5.58	7		7.58	10		7.58	36		7.58	32		7.58	42		7.58	44
5.6	7		7.6	11		7.6	42		7.6	29		7.6	34		7.6	47
5.62	7		7.62	11		7.62	32		7.62	19		7.62	38		7.62	54
5.64	7		7.64	10		7.64	41		7.64	35		7.64	28		7.64	39
5.66	8		7.66	8		7.66	34		7.66	29		7.66	35		7.66	44
5.68	9		7.68	5		7.68	32		7.68	31		7.68	27		7.68	42
5.7	11		7.7	4		7.7	35		7.7	33		7.7	34		7.7	31
5.72	12		7.72	3		7.72	30		7.72	30		7.72	34		7.72	30
5.74	12		7.74	3		7.74	41		7.74	34		7.74	28		7.74	48
5.76	11		7.76	4		7.76	46		7.76	30		7.76	37		7.76	35
5.78	10		7.78	5		7.78	47		7.78	34		7.78	37		7.78	39
5.8	9		7.8	6		7.8	40		7.8	36		7.8	32		7.8	42
5.82	9		7.82	6		7.82	36		7.82	38		7.82	44		7.82	36
5.84	10		7.84	6		7.84	39		7.84	29		7.84	44		7.84	36
5.86	11		7.86	5		7.86	36		7.86	33		7.86	39		7.86	48
5.88	11		7.88	5		7.88	43		7.88	29		7.88	31		7.88	39
5.9	12		7.9	4		7.9	51		7.9	29		7.9	36		7.9	41
5.92	12		7.92	3		7.92	38		7.92	35		7.92	39		7.92	38
5.94	11		7.94	3		7.94	30		7.94	25		7.94	31		7.94	43
5.96	10		7.96	3		7.96	35		7.96	41		7.96	37		7.96	33
5.98	10		7.98	3		7.98	31		7.98	26		7.98	37		7.98	46
6	10		8	3		8	36		8	34		8	41		8	36
6.02	11		8.02	4		8.02	26		8.02	19		8.02	39		8.02	32
6.04	11		8.04	5		8.04	28		8.04	42		8.04	30		8.04	39
6.06	12		8.06	6		8.06	37		8.06	29		8.06	40		8.06	51
6.08	12		8.08	7		8.08	36		8.08	29		8.08	38		8.08	39
6.1	10		8.1	7		8.1	37		8.1	33		8.1	38		8.1	52
6.12	8		8.12	7		8.12	39		8.12	28		8.12	35		8.12	36
6.14	6		8.14	8		8.14	38		8.14	32		8.14	38		8.14	39
6.16	5		8.16	8		8.16	31		8.16	35		8.16	32		8.16	47
6.18	6		8.18	8		8.18	44		8.18	24		8.18	41		8.18	49
6.2	7		8.2	7		8.2	42		8.2	28		8.2	37		8.2	37
6.22	9		8.22	6		8.22	36		8.22	24		8.22	27		8.22	26
6.24	9		8.24	5		8.24	36		8.24	34		8.24	29		8.24	34
6.26	9		8.26	3		8.26	34		8.26	21		8.26	31		8.26	33
6.28	8		8.28	2		8.28	35		8.28	25		8.28	24		8.28	39
6.3	7		8.3	2		8.3	32		8.3	41		8.3	29		8.3	35
6.32	6		8.32	3		8.32	31		8.32	23		8.32	42		8.32	22
6.34	7		8.34	5		8.34	29		8.34	35		8.34	21		8.34	35
6.36	9		8.36	6		8.36	31		8.36	31		8.36	45		8.36	26
6.38	10		8.38	8		8.38	39		8.38	25		8.38	26		8.38	40
6.4	11		8.4	8		8.4	36		8.4	29		8.4	36		8.4	38
6.42	11		8.42	7		8.42	32		8.42	30		8.42	32		8.42	36
6.44	11		8.44	7		8.44	36		8.44	25		8.44	29		8.44	43
6.46	10		8.46	6		8.46	24		8.46	20		8.46	36		8.46	32
6.48	8		8.48	6		8.48	37		8.48	25		8.48	31		8.48	35
6.5	8		8.5	6		8.5	27		8.5	24		8.5	33		8.5	27
6.52	7		8.52	6		8.52	38		8.52	26		8.52	38		8.52	30
6.54	7		8.54	7		8.54	30		8.54	27		8.54	33		8.54	34
6.56	8		8.56	6		8.56	34		8.56	23		8.56	27		8.56	40
6.58	8		8.58	5		8.58	26		8.58	25		8.58	30		8.58	35
6.6	9		8.6	4		8.6	30		8.6	35		8.6	25		8.6	40
6.62	8		8.62	3		8.62	32		8.62	29		8.62	33		8.62	36
6.64	8		8.64	3		8.64	36		8.64	25		8.64	39		8.64	41
6.66	8		8.66	3		8.66	30		8.66	23		8.66	24		8.66	32
6.68	8		8.68	3		8.68	32		8.68	35		8.68	33		8.68	27
6.7	8		8.7	4		8.7	33		8.7	34		8.7	31		8.7	27
6.72	7		8.72	5		8.72	37		8.72	33		8.72	33		8.72	31
6.74	6		8.74	6		8.74	24		8.74	24		8.74	28		8.74	54
6.76	7		8.76	6		8.76	34		8.76	27		8.76	24		8.76	39
6.78	6		8.78	6		8.78	36		8.78	29		8.78	22		8.78	33
6.8	7		8.8	5		8.8	33		8.8	35		8.8	31		8.8	19
6.82	9		8.82	4		8.82	34		8.82	31		8.82	35		8.82	29
6.84	11		8.84	4		8.84	35		8.84	22		8.84	24		8.84	40
6.86	12		8.86	4		8.86	31		8.86	26		8.86	21		8.86	32
6.88	12		8.88	4		8.88	30		8.88	24		8.88	33		8.88	45
6.9	12		8.9	5		8.9	47		8.9	18		8.9	29		8.9	41
6.92	11		8.92	6		8.92	23		8.92	19		8.92	33		8.92	31
6.94	10		8.94	6		8.94	26		8.94	36		8.94	25		8.94	35
6.96	9		8.96	6		8.96	37		8.96	24		8.96	28		8.96	33
6.98	9		8.98	6		8.98	42		8.98	36		8.98	34		8.98	34
7	9		9	5		9	35		9	19		9	31		9	37
7.02	9		9.02	5		9.02	26		9.02	33		9.02	20		9.02	36
7.04	8		9.04	5		9.04	38		9.04	31		9.04	26		9.04	29
7.06	7		9.06	5		9.06	32		9.06	24		9.06	28		9.06	38
7.08	6		9.08	5		9.08	31		9.08	31		9.08	37		9.08	35
7.1	6		9.1	5		9.1	32		9.1	19		9.1	29		9.1	28
7.12	6		9.12	5		9.12	32		9.12	24		9.12	49		9.12	28
7.14	7		9.14	6		9.14	39		9.14	28		9.14	30		9.14	43
7.16	9		9.16	6		9.16	35		9.16	31		9.16	34		9.16	38
7.18	9		9.18	7		9.18	31		9.18	27		9.18	34		9.18	29
7.2	9		9.2	7		9.2	34		9.2	21		9.2	27		9.2	30
7.22	9		9.22	7		9.22	27		9.22	20		9.22	26		9.22	35
7.24	10		9.24	6		9.24	36		9.24	29		9.24	30		9.24	31
7.26	9		9.26	6		9.26	22		9.26	28		9.26	33		9.26	36
7.28	7		9.28	6		9.28	31		9.28	26		9.28	25		9.28	33
7.3	6		9.3	7		9.3	33		9.3	20		9.3	20		9.3	32
7.32	4		9.32	7		9.32	43		9.32	30		9.32	28		9.32	31
7.34	3		9.34	7		9.34	27		9.34	21		9.34	34		9.34	33
7.36	4		9.36	8		9.36	35		9.36	18		9.36	24		9.36	26
7.38	7		9.38	8		9.38	35		9.38	35		9.38	29		9.38	28
7.4	10		9.4	7		9.4	41		9.4	29		9.4	26		9.4	35
7.42	13		9.42	7		9.42	20		9.42	22		9.42	36		9.42	35
7.44	15		9.44	6		9.44	26		9.44	31		9.44	28		9.44	44
7.46	16		9.46	5		9.46	32		9.46	24		9.46	34		9.46	35
7.48	15		9.48	4		9.48	37		9.48	27		9.48	24		9.48	32
7.5	15		9.5	4		9.5	27		9.5	25		9.5	33		9.5	28
7.52	14		9.52	3		9.52	27		9.52	13		9.52	31		9.52	39
7.54	13		9.54	3		9.54	31		9.54	23		9.54	34		9.54	35
7.56	11		9.56	3		9.56	28		9.56	21		9.56	29		9.56	32
7.58	9		9.58	3		9.58	37		9.58	21		9.58	33		9.58	38
7.6	8		9.6	3		9.6	33		9.6	22		9.6	27		9.6	24
7.62	7		9.62	3		9.62	31		9.62	24		9.62	29		9.62	35
7.64	8		9.64	3		9.64	20		9.64	24		9.64	33		9.64	45
7.66	9		9.66	4		9.66	35		9.66	27		9.66	38		9.66	33
7.68	9		9.68	4		9.68	30		9.68	34		9.68	30		9.68	34
7.7	8		9.7	4		9.7	27		9.7	18		9.7	38		9.7	29
7.72	6		9.72	4		9.72	20		9.72	27		9.72	36		9.72	24
7.74	5		9.74	4		9.74	28		9.74	24		9.74	23		9.74	32
7.76	5		9.76	4		9.76	29		9.76	25		9.76	24		9.76	40
7.78	6		9.78	4		9.78	38		9.78	22		9.78	29		9.78	35
7.8	7		9.8	4		9.8	29		9.8	29		9.8	42		9.8	31
7.82	9		9.82	4		9.82	30		9.82	24		9.82	33		9.82	28
7.84	9		9.84	4		9.84	29		9.84	15		9.84	29		9.84	20
7.86	9		9.86	4		9.86	26		9.86	23		9.86	31		9.86	32
7.88	8		9.88	4		9.88	34		9.88	23		9.88	26		9.88	33
7.9	8		9.9	5		9.9	22		9.9	21		9.9	26		9.9	22
7.92	8		9.92	5		9.92	22		9.92	29		9.92	30		9.92	27
7.94	7		9.94	6		9.94	27		9.94	20		9.94	24		9.94	36
7.96	6		9.96	6		9.96	39		9.96	36		9.96	25		9.96	25
7.98	5		9.98	6		9.98	25		9.98	36		9.98	27		9.98	19
8	4		10	5		10	20		10	23		10	27		10	33
8.02	3		10.02	4		10.02	26		10.02	27		10.02	33		10.02	30
8.04	3		10.04	4		10.04	29		10.04	32		10.04	7		10.04	25
8.06	4		10.06	3		10.06	26		10.06	32		10.06	31		10.06	26
8.08	6		10.08	2		10.08	29		10.08	22		10.08	34		10.08	36
8.1	6		10.1	2		10.1	41		10.1	25		10.1	22		10.1	27
8.12	8		10.12	2		10.12	29		10.12	21		10.12	24		10.12	29
8.14	8		10.14	3		10.14	32		10.14	22		10.14	33		10.14	26
8.16	7		10.16	3		10.16	24		10.16	21		10.16	24		10.16	29
8.18	5		10.18	4		10.18	22		10.18	22		10.18	30		10.18	25
8.2	3		10.2	4		10.2	25		10.2	28		10.2	35		10.2	40
8.22	2		10.22	4		10.22	20		10.22	24		10.22	30		10.22	42
8.24	1		10.24	3		10.24	32		10.24	23		10.24	27		10.24	27
8.26	1		10.26	2		10.26	23		10.26	28		10.26	29		10.26	34
8.28	3		10.28	2		10.28	29		10.28	32		10.28	26		10.28	26
8.3	3		10.3	2		10.3	34		10.3	17		10.3	22		10.3	31
8.32	4		10.32	3		10.32	27		10.32	20		10.32	31		10.32	27
8.34	5		10.34	4		10.34	23		10.34	25		10.34	23		10.34	28
8.36	5		10.36	5		10.36	35		10.36	26		10.36	24		10.36	31
8.38	5		10.38	6		10.38	23		10.38	15		10.38	32		10.38	33
8.4	5		10.4	7		10.4	27		10.4	19		10.4	24		10.4	35
8.42	6		10.42	7		10.42	25		10.42	18		10.42	24		10.42	41
8.44	7		10.44	6		10.44	32		10.44	16		10.44	19		10.44	28
8.46	7		10.46	5		10.46	14		10.46	17		10.46	18		10.46	32
8.48	8		10.48	4		10.48	26		10.48	21		10.48	24		10.48	24
8.5	8		10.5	3		10.5	27		10.5	20		10.5	26		10.5	36
8.52	7		10.52	3		10.52	30		10.52	26		10.52	22		10.52	29
8.54	8		10.54	3		10.54	29		10.54	19		10.54	18		10.54	39
8.56	7		10.56	2		10.56	28		10.56	26		10.56	28		10.56	32
8.58	8		10.58	2		10.58	33		10.58	24		10.58	32		10.58	33
8.6	9		10.6	2		10.6	25		10.6	20		10.6	30		10.6	35
8.62	10		10.62	2		10.62	34		10.62	25		10.62	30		10.62	30
8.64	10		10.64	2		10.64	26		10.64	17		10.64	19		10.64	28
8.66	10		10.66	2		10.66	31		10.66	25		10.66	28		10.66	22
8.68	10		10.68	3		10.68	27		10.68	26		10.68	37		10.68	37
8.7	9		10.7	3		10.7	21		10.7	20		10.7	19		10.7	29
8.72	8		10.72	3		10.72	24		10.72	24		10.72	29		10.72	22
8.74	7		10.74	4		10.74	29		10.74	23		10.74	29		10.74	33
8.76	7		10.76	4		10.76	23		10.76	22		10.76	14		10.76	26
8.78	7		10.78	4		10.78	30		10.78	25		10.78	28		10.78	37
8.8	8		10.8	4		10.8	21		10.8	23		10.8	23		10.8	30
8.82	9		10.82	4		10.82	26		10.82	14		10.82	22		10.82	30
8.84	10		10.84	4		10.84	20		10.84	15		10.84	18		10.84	24
8.86	9		10.86	4		10.86	28		10.86	21		10.86	33		10.86	30
8.88	8		10.88	4		10.88	27		10.88	22		10.88	23		10.88	27
8.9	6		10.9	3		10.9	30		10.9	20		10.9	21		10.9	30
8.92	4		10.92	3		10.92	35		10.92	14		10.92	26		10.92	27
8.94	2		10.94	2		10.94	34		10.94	28		10.94	24		10.94	33
8.96	2		10.96	2		10.96	30		10.96	20		10.96	26		10.96	23
8.98	2		10.98	3		10.98	30		10.98	21		10.98	22		10.98	24
9	3		11	3		11	25		11	24		11	24		11	26
9.02	5		11.02	3		11.02	23		11.02	19		11.02	25		11.02	28
9.04	6		11.04	3		11.04	31		11.04	21		11.04	28		11.04	20
9.06	6		11.06	3		11.06	32		11.06	22		11.06	20		11.06	18
9.08	6		11.08	2		11.08	34		11.08	28		11.08	22		11.08	16
9.1	5		11.1	2		11.1	24		11.1	21		11.1	25		11.1	27
9.12	5		11.12	3		11.12	27		11.12	21		11.12	25		11.12	37
9.14	6		11.14	3		11.14	27		11.14	16		11.14	28		11.14	22
9.16	7		11.16	4		11.16	23		11.16	16		11.16	18		11.16	37
9.18	7		11.18	4		11.18	22		11.18	18		11.18	22		11.18	28
9.2	7		11.2	4		11.2	28		11.2	15		11.2	28		11.2	27
9.22	6		11.22	4		11.22	28		11.22	18		11.22	30		11.22	26
9.24	5		11.24	4		11.24	26		11.24	26		11.24	22		11.24	26
9.26	5		11.26	4		11.26	22		11.26	15		11.26	17		11.26	30
9.28	5		11.28	4		11.28	26		11.28	13		11.28	17		11.28	21
9.3	6		11.3	4		11.3	27		11.3	27		11.3	22		11.3	24
9.32	6		11.32	3		11.32	21		11.32	18		11.32	27		11.32	22
9.34	6		11.34	3		11.34	28		11.34	19		11.34	24		11.34	16
9.36	6		11.36	3		11.36	23		11.36	16		11.36	14		11.36	28
9.38	6		11.38	3		11.38	18		11.38	18		11.38	19		11.38	24
9.4	6		11.4	4		11.4	29		11.4	18		11.4	35		11.4	34
9.42	6		11.42	4		11.42	21		11.42	24		11.42	23		11.42	28
9.44	6		11.44	5		11.44	18		11.44	25		11.44	30		11.44	25
9.46	6		11.46	5		11.46	32		11.46	21		11.46	28		11.46	36
9.48	6		11.48	5		11.48	23		11.48	24		11.48	27		11.48	24
9.5	6		11.5	5		11.5	23		11.5	26		11.5	24		11.5	30
9.52	7		11.52	5		11.52	26		11.52	15		11.52	18		11.52	21
9.54	8		11.54	5		11.54	14		11.54	15		11.54	25		11.54	32
9.56	9		11.56	5		11.56	31		11.56	12		11.56	30		11.56	26
9.58	10		11.58	4		11.58	36		11.58	15		11.58	19		11.58	31
9.6	10		11.6	4		11.6	32		11.6	22		11.6	23		11.6	22
9.62	9		11.62	3		11.62	22		11.62	13		11.62	15		11.62	32
9.64	9		11.64	3		11.64	29		11.64	21		11.64	18		11.64	21
9.66	9		11.66	3		11.66	29		11.66	17		11.66	30		11.66	31
9.68	8		11.68	4		11.68	23		11.68	14		11.68	24		11.68	31
9.7	7		11.7	5		11.7	18		11.7	21		11.7	32		11.7	24
9.72	6		11.72	5		11.72	26		11.72	24		11.72	17		11.72	32
9.74	7		11.74	5		11.74	29		11.74	17		11.74	29		11.74	22
9.76	8		11.76	5		11.76	19		11.76	21		11.76	23		11.76	22
9.78	8		11.78	4		11.78	25		11.78	22		11.78	16		11.78	27
9.8	9		11.8	4		11.8	23		11.8	20		11.8	31		11.8	32
9.82	10		11.82	4		11.82	31		11.82	22		11.82	22		11.82	27
9.84	10		11.84	5		11.84	30		11.84	22		11.84	21		11.84	19
9.86	10		11.86	6		11.86	30		11.86	16		11.86	18		11.86	31
9.88	9		11.88	7		11.88	21		11.88	13		11.88	23		11.88	23
9.9	9		11.9	7		11.9	20		11.9	12		11.9	20		11.9	27
9.92	10		11.92	7		11.92	26		11.92	19		11.92	26		11.92	26
9.94	10		11.94	6		11.94	30		11.94	18		11.94	29		11.94	28
9.96	10		11.96	5		11.96	25		11.96	22		11.96	23		11.96	20
9.98	11		11.98	4		11.98	24		11.98	28		11.98	26		11.98	24
10	11		12	3		12	28		12	15		12	22		12	20
10.02	9		12.02	3		12.02	30		12.02	14		12.02	21		12.02	40
10.04	8		12.04	3		12.04	16		12.04	18		12.04	17		12.04	29
10.06	7		12.06	4		12.06	27		12.06	16		12.06	18		12.06	19
10.08	7		12.08	4		12.08	31		12.08	16		12.08	19		12.08	27
10.1	8		12.1	4		12.1	27		12.1	13		12.1	26		12.1	27
10.12	10		12.12	4		12.12	25		12.12	20		12.12	24		12.12	22
10.14	10		12.14	4		12.14	34		12.14	24		12.14	20		12.14	30
10.16	10		12.16	3		12.16	26		12.16	14		12.16	10		12.16	28
10.18	9		12.18	3		12.18	33		12.18	15		12.18	19		12.18	24
10.2	8		12.2	3		12.2	28		12.2	22		12.2	19		12.2	33
10.22	8		12.22	4		12.22	23		12.22	20		12.22	28		12.22	26
10.24	7		12.24	5		12.24	29		12.24	20		12.24	11		12.24	29
10.26	8		12.26	6		12.26	17		12.26	13		12.26	22		12.26	31
10.28	8		12.28	7		12.28	21		12.28	16		12.28	27		12.28	30
10.3	9		12.3	7		12.3	21		12.3	25		12.3	19		12.3	27
10.32	8		12.32	7		12.32	32		12.32	17		12.32	32		12.32	30
10.34	8		12.34	6		12.34	20		12.34	20		12.34	23		12.34	25
10.36	7		12.36	5		12.36	18		12.36	18		12.36	21		12.36	33
10.38	7		12.38	5		12.38	23		12.38	17		12.38	19		12.38	30
10.4	6		12.4	4		12.4	25		12.4	13		12.4	17		12.4	28
10.42	6		12.42	4		12.42	17		12.42	14		12.42	25		12.42	27
10.44	7		12.44	3		12.44	32		12.44	23		12.44	26		12.44	26
10.46	8		12.46	3		12.46	26		12.46	19		12.46	19		12.46	22
10.48	10		12.48	4		12.48	28		12.48	24		12.48	25		12.48	30
10.5	10		12.5	5		12.5	22		12.5	15		12.5	23		12.5	21
10.52	10		12.52	6		12.52	21		12.52	16		12.52	17		12.52	17
10.54	10		12.54	7		12.54	32		12.54	18		12.54	22		12.54	35
10.56	9		12.56	8		12.56	24		12.56	23		12.56	30		12.56	23
10.58	8		12.58	8		12.58	22		12.58	16		12.58	25		12.58	24
10.6	7		12.6	7		12.6	35		12.6	17		12.6	28		12.6	19
10.62	7		12.62	6		12.62	22		12.62	19		12.62	17		12.62	18
10.64	7		12.64	6		12.64	28		12.64	22		12.64	24		12.64	16
10.66	6		12.66	5		12.66	23		12.66	15		12.66	19		12.66	24
10.68	6		12.68	5		12.68	22		12.68	17		12.68	22		12.68	24
10.7	7		12.7	5		12.7	30		12.7	19		12.7	24		12.7	15
10.72	7		12.72	5		12.72	24		12.72	8		12.72	28		12.72	22
10.74	8		12.74	5		12.74	16		12.74	15		12.74	25		12.74	34
10.76	8		12.76	5		12.76	24		12.76	12		12.76	32		12.76	21
10.78	9		12.78	6		12.78	26		12.78	12		12.78	24		12.78	24
10.8	9		12.8	7		12.8	26		12.8	13		12.8	27		12.8	19
10.82	9		12.82	8		12.82	20		12.82	10		12.82	19		12.82	29
10.84	9		12.84	8		12.84	17		12.84	19		12.84	21		12.84	23
10.86	9		12.86	7		12.86	22		12.86	11		12.86	26		12.86	22
10.88	9		12.88	6		12.88	14		12.88	19		12.88	20		12.88	31
10.9	8		12.9	5		12.9	25		12.9	13		12.9	24		12.9	24
10.92	7		12.92	4		12.92	21		12.92	14		12.92	23		12.92	18
10.94	6		12.94	3		12.94	16		12.94	24		12.94	22		12.94	16
10.96	5		12.96	3		12.96	26		12.96	16		12.96	10		12.96	20
10.98	4		12.98	4		12.98	21		12.98	13		12.98	17		12.98	24
11	4		13	5		13	26		13	14		13	21		13	28
11.02	5		13.02	6		13.02	27		13.02	14		13.02	15		13.02	20
11.04	7		13.04	6		13.04	16		13.04	21		13.04	25		13.04	22
11.06	8		13.06	6		13.06	34		13.06	14		13.06	15		13.06	29
11.08	10		13.08	6		13.08	34		13.08	14		13.08	23		13.08	24
11.1	11		13.1	6		13.1	23		13.1	15		13.1	23		13.1	28
11.12	12		13.12	6		13.12	23		13.12	17		13.12	15		13.12	24
11.14	11		13.14	7		13.14	30		13.14	16		13.14	22		13.14	17
11.16	9		13.16	8		13.16	23		13.16	15		13.16	15		13.16	38
11.18	7		13.18	8		13.18	20		13.18	14		13.18	31		13.18	31
11.2	6		13.2	9		13.2	33		13.2	9		13.2	25		13.2	22
11.22	5		13.22	8		13.22	21		13.22	12		13.22	28		13.22	17
11.24	6		13.24	7		13.24	25		13.24	12		13.24	32		13.24	29
11.26	7		13.26	7		13.26	25		13.26	14		13.26	23		13.26	15
11.28	8		13.28	6		13.28	19		13.28	23		13.28	19		13.28	26
11.3	9		13.3	7		13.3	20		13.3	12		13.3	16		13.3	17
11.32	10		13.32	7		13.32	22		13.32	16		13.32	28		13.32	29
11.34	9		13.34	8		13.34	23		13.34	13		13.34	23		13.34	28
11.36	10		13.36	8		13.36	31		13.36	24		13.36	20		13.36	19
11.38	10		13.38	8		13.38	21		13.38	16		13.38	20		13.38	33
11.4	12		13.4	7		13.4	20		13.4	19		13.4	14		13.4	26
11.42	12		13.42	6		13.42	23		13.42	22		13.42	27		13.42	23
11.44	12		13.44	6		13.44	18		13.44	11		13.44	13		13.44	29
11.46	11		13.46	5		13.46	19		13.46	11		13.46	21		13.46	19
11.48	10		13.48	4		13.48	13		13.48	15		13.48	13		13.48	24
11.5	7		13.5	4		13.5	26		13.5	15		13.5	21		13.5	17
11.52	5		13.52	3		13.52	26		13.52	12		13.52	17		13.52	18
11.54	5		13.54	3		13.54	23		13.54	12		13.54	20		13.54	26
11.56	5		13.56	3		13.56	23		13.56	12		13.56	18		13.56	27
11.58	5		13.58	3		13.58	28		13.58	21		13.58	23		13.58	23
11.6	4		13.6	4		13.6	27		13.6	26		13.6	17		13.6	32
11.62	5		13.62	4		13.62	31		13.62	19		13.62	21		13.62	22
11.64	5		13.64	5		13.64	18		13.64	12		13.64	23		13.64	21
11.66	4		13.66	5		13.66	18		13.66	22		13.66	21		13.66	21
11.68	4		13.68	5		13.68	19		13.68	17		13.68	25		13.68	23
11.7	4		13.7	5		13.7	21		13.7	21		13.7	17		13.7	25
11.72	6		13.72	4		13.72	16		13.72	13		13.72	17		13.72	20
11.74	6		13.74	4		13.74	19		13.74	15		13.74	15		13.74	20
11.76	7		13.76	3		13.76	19		13.76	18		13.76	20		13.76	21
11.78	8		13.78	3		13.78	30		13.78	13		13.78	22		13.78	33
11.8	8		13.8	3		13.8	35		13.8	11		13.8	20		13.8	23
11.82	8		13.82	4		13.82	25		13.82	19		13.82	16		13.82	27
11.84	7		13.84	4		13.84	14		13.84	18		13.84	24		13.84	32
11.86	6		13.86	5		13.86	20		13.86	18		13.86	23		13.86	20
11.88	7		13.88	5		13.88	17		13.88	10		13.88	11		13.88	34
11.9	8		13.9	5		13.9	22		13.9	20		13.9	14		13.9	20
11.92	8		13.92	5		13.92	29		13.92	6		13.92	16		13.92	23
11.94	9		13.94	5		13.94	21		13.94	8		13.94	24		13.94	26
11.96	9		13.96	5		13.96	26		13.96	19		13.96	28		13.96	29
11.98	9		13.98	5		13.98	29		13.98	14		13.98	15		13.98	24
12	9		14	5		14	30		14	13		14	27		14	26
12.02	9		14.02	5		14.02	19		14.02	5		14.02	17		14.02	27
12.04	8		14.04	5		14.04	29		14.04	18		14.04	24		14.04	21
12.06	7		14.06	5		14.06	27		14.06	19		14.06	18		14.06	20
12.08	6		14.08	5		14.08	29		14.08	10		14.08	31		14.08	26
12.1	6		14.1	5		14.1	15		14.1	20		14.1	15		14.1	25
12.12	6		14.12	4		14.12	14		14.12	9		14.12	15		14.12	21
12.14	8		14.14	5		14.14	17		14.14	10		14.14	23		14.14	18
12.16	8		14.16	5		14.16	21		14.16	17		14.16	17		14.16	26
12.18	8		14.18	6		14.18	26		14.18	12		14.18	24		14.18	19
12.2	8		14.2	7		14.2	18		14.2	16		14.2	20		14.2	20
12.22	9		14.22	8		14.22	21		14.22	7		14.22	20		14.22	32
12.24	8		14.24	8		14.24	21		14.24	19		14.24	21		14.24	23
12.26	8		14.26	8		14.26	29		14.26	25		14.26	17		14.26	15
12.28	9		14.28	7		14.28	26		14.28	12		14.28	18		14.28	23
12.3	10		14.3	6		14.3	24		14.3	14		14.3	29		14.3	24
12.32	9		14.32	6		14.32	20		14.32	19		14.32	30		14.32	19
12.34	9		14.34	5		14.34	25		14.34	13		14.34	26		14.34	16
12.36	8		14.36	5		14.36	20		14.36	22		14.36	22		14.36	24
12.38	8		14.38	5		14.38	25		14.38	13		14.38	18		14.38	28
12.4	8		14.4	5		14.4	23		14.4	18		14.4	19		14.4	27
12.42	8		14.42	5		14.42	25		14.42	21		14.42	20		14.42	17
12.44	9		14.44	5		14.44	31		14.44	17		14.44	22		14.44	23
12.46	8		14.46	5		14.46	25		14.46	17		14.46	12		14.46	21
12.48	7		14.48	5		14.48	21		14.48	19		14.48	21		14.48	29
12.5	6		14.5	5		14.5	38		14.5	18		14.5	26		14.5	22
12.52	4		14.52	5		14.52	22		14.52	12		14.52	29		14.52	27
12.54	3		14.54	5		14.54	32		14.54	15		14.54	13		14.54	25
12.56	2		14.56	6		14.56	12		14.56	10		14.56	17		14.56	15
12.58	3		14.58	7		14.58	21		14.58	10		14.58	20		14.58	26
12.6	4		14.6	8		14.6	30		14.6	23		14.6	17		14.6	24
12.62	5		14.62	9		14.62	22		14.62	9		14.62	29		14.62	23
12.64	7		14.64	9		14.64	23		14.64	8		14.64	22		14.64	24
12.66	8		14.66	8		14.66	17		14.66	14		14.66	20		14.66	23
12.68	7		14.68	7		14.68	21		14.68	15		14.68	21		14.68	23
12.7	8		14.7	6		14.7	24		14.7	17		14.7	19		14.7	25
12.72	9		14.72	5		14.72	27		14.72	13		14.72	19		14.72	22
12.74	9		14.74	4		14.74	32		14.74	10		14.74	23		14.74	21
12.76	9		14.76	4		14.76	30		14.76	13		14.76	16		14.76	17
12.78	9		14.78	5		14.78	18		14.78	23		14.78	19		14.78	22
12.8	8		14.8	5		14.8	28		14.8	12		14.8	13		14.8	23
12.82	7		14.82	6		14.82	16		14.82	14		14.82	23		14.82	17
12.84	6		14.84	7		14.84	21		14.84	7		14.84	21		14.84	15
12.86	5		14.86	7		14.86	23		14.86	11		14.86	29		14.86	21
12.88	5		14.88	7		14.88	25		14.88	8		14.88	21		14.88	30
12.9	5		14.9	7		14.9	25		14.9	15		14.9	23		14.9	23
12.92	6		14.92	6		14.92	27		14.92	17		14.92	16		14.92	23
12.94	7		14.94	5		14.94	22		14.94	10		14.94	16		14.94	17
12.96	8		14.96	4		14.96	16		14.96	17		14.96	23		14.96	18
12.98	8		14.98	3		14.98	37		14.98	20		14.98	22		14.98	22
13	8		15	3		15	27		15	7		15	20		15	20
13.02	7		15.02	4		15.02	22		15.02	12		15.02	11		15.02	30
13.04	6		15.04	5		15.04	15		15.04	14		15.04	18		15.04	23
13.06	5		15.06	6		15.06	19		15.06	21		15.06	23		15.06	18
13.08	5		15.08	6		15.08	20		15.08	18		15.08	24		15.08	17
13.1	6		15.1	6		15.1	24		15.1	11		15.1	23		15.1	18
13.12	6		15.12	5		15.12	29		15.12	10		15.12	14		15.12	33
13.14	6		15.14	4		15.14	26		15.14	10		15.14	19		15.14	12
13.16	7		15.16	3		15.16	22		15.16	19		15.16	19		15.16	14
13.18	6		15.18	3		15.18	19		15.18	16		15.18	17		15.18	17
13.2	7		15.2	4		15.2	29		15.2	14		15.2	25		15.2	18
13.22	8		15.22	5		15.22	25		15.22	11		15.22	22		15.22	21
13.24	9		15.24	6		15.24	24		15.24	6		15.24	25		15.24	18
13.26	10		15.26	6		15.26	21		15.26	17		15.26	17		15.26	21
13.28	10		15.28	6		15.28	31		15.28	12		15.28	17		15.28	16
13.3	8		15.3	6		15.3	20		15.3	12		15.3	20		15.3	31
13.32	6		15.32	6		15.32	24		15.32	10		15.32	15		15.32	20
13.34	5		15.34	5		15.34	22		15.34	14		15.34	15		15.34	28
13.36	5		15.36	5		15.36	19		15.36	18		15.36	12		15.36	19
13.38	6		15.38	5		15.38	21		15.38	11		15.38	18		15.38	13
13.4	7		15.4	5		15.4	29		15.4	21		15.4	18		15.4	24
13.42	8		15.42	5		15.42	22		15.42	9		15.42	16		15.42	17
13.44	8		15.44	5		15.44	21		15.44	14		15.44	25		15.44	20
13.46	8		15.46	5		15.46	34		15.46	10		15.46	17		15.46	24
13.48	7		15.48	5		15.48	17		15.48	15		15.48	24		15.48	21
13.5	6		15.5	5		15.5	27		15.5	9		15.5	24		15.5	14
13.52	6		15.52	5		15.52	20		15.52	16		15.52	20		15.52	13
13.54	5		15.54	5		15.54	22		15.54	14		15.54	13		15.54	22
13.56	6		15.56	5		15.56	26		15.56	4		15.56	28		15.56	19
13.58	7		15.58	5		15.58	25		15.58	18		15.58	13		15.58	25
13.6	9		15.6	5		15.6	21		15.6	10		15.6	16		15.6	24
13.62	10		15.62	4		15.62	27		15.62	13		15.62	28		15.62	13
13.64	10		15.64	4		15.64	35		15.64	7		15.64	26		15.64	19
13.66	10		15.66	4		15.66	26		15.66	7		15.66	15		15.66	21
13.68	9		15.68	3		15.68	16		15.68	13		15.68	17		15.68	24
13.7	8		15.7	3		15.7	24		15.7	10		15.7	15		15.7	16
13.72	8		15.72	2		15.72	23		15.72	12		15.72	22		15.72	22
13.74	8		15.74	2		15.74	24		15.74	12		15.74	18		15.74	26
13.76	8		15.76	2		15.76	25		15.76	12		15.76	16		15.76	25
13.78	8		15.78	3		15.78	34		15.78	4		15.78	16		15.78	20
13.8	7		15.8	4		15.8	23		15.8	13		15.8	14		15.8	18
13.82	7		15.82	5		15.82	19		15.82	16		15.82	19		15.82	21
13.84	6		15.84	6		15.84	24		15.84	5		15.84	20		15.84	22
13.86	6		15.86	7		15.86	19		15.86	14		15.86	11		15.86	15
13.88	7		15.88	7		15.88	23		15.88	9		15.88	17		15.88	18
13.9	7		15.9	7		15.9	29		15.9	7		15.9	17		15.9	15
13.92	7		15.92	7		15.92	29		15.92	15		15.92	26		15.92	19
13.94	8		15.94	6		15.94	24		15.94	8		15.94	22		15.94	21
13.96	8		15.96	6		15.96	18		15.96	9		15.96	18		15.96	15
13.98	8		15.98	6		15.98	13		15.98	12		15.98	13		15.98	22
14	8		16	6		16	18		16	15		16	14		16	10
14.02	8		16.02	5		16.02	31		16.02	7		16.02	17		16.02	17
14.04	9		16.04	5		16.04	36		16.04	13		16.04	24		16.04	21
14.06	7		16.06	4		16.06	26		16.06	13		16.06	17		16.06	14
14.08	6		16.08	3		16.08	31		16.08	9		16.08	19		16.08	15
14.1	5		16.1	2		16.1	28		16.1	12		16.1	14		16.1	16
14.12	6		16.12	2		16.12	22		16.12	10		16.12	21		16.12	16
14.14	6		16.14	2		16.14	17		16.14	7		16.14	13		16.14	20
14.16	6		16.16	4		16.16	27		16.16	15		16.16	21		16.16	28
14.18	7		16.18	5		16.18	30		16.18	9		16.18	9		16.18	19
14.2	8		16.2	6		16.2	19		16.2	10		16.2	27		16.2	16
14.22	8		16.22	7		16.22	31		16.22	9		16.22	14		16.22	20
14.24	9		16.24	6		16.24	25		16.24	13		16.24	15		16.24	22
14.26	9		16.26	5		16.26	27		16.26	11		16.26	23		16.26	22
14.28	9		16.28	4		16.28	24		16.28	16		16.28	16		16.28	19
14.3	10		16.3	3		16.3	22		16.3	7		16.3	27		16.3	22
14.32	10		16.32	2		16.32	23		16.32	12		16.32	23		16.32	23
14.34	10		16.34	2		16.34	25		16.34	15		16.34	19		16.34	18
14.36	10		16.36	3		16.36	32		16.36	7		16.36	13		16.36	28
14.38	10		16.38	4		16.38	22		16.38	14		16.38	21		16.38	21
14.4	10		16.4	4		16.4	25		16.4	11		16.4	17		16.4	26
14.42	10		16.42	4		16.42	21		16.42	8		16.42	18		16.42	21
14.44	10		16.44	3		16.44	26		16.44	10		16.44	16		16.44	24
14.46	10		16.46	3		16.46	22		16.46	13		16.46	11		16.46	24
14.48	10		16.48	3		16.48	25		16.48	14		16.48	18		16.48	26
14.5	10		16.5	3		16.5	25		16.5	10		16.5	15		16.5	19
14.52	8		16.52	3		16.52	31		16.52	12		16.52	13		16.52	17
14.54	7		16.54	3		16.54	27		16.54	17		16.54	20		16.54	21
14.56	6		16.56	3		16.56	20		16.56	11		16.56	19		16.56	26
14.58	5		16.58	3		16.58	17		16.58	5		16.58	18		16.58	18
14.6	5		16.6	3		16.6	32		16.6	11		16.6	17		16.6	16
14.62	5		16.62	3		16.62	23		16.62	13		16.62	23		16.62	22
14.64	6		16.64	2		16.64	21		16.64	5		16.64	11		16.64	17
14.66	7		16.66	2		16.66	22		16.66	11		16.66	21		16.66	16
14.68	7		16.68	2		16.68	26		16.68	7		16.68	14		16.68	18
14.7	7		16.7	3		16.7	23		16.7	10		16.7	20		16.7	24
14.72	7		16.72	4		16.72	21		16.72	6		16.72	22		16.72	15
14.74	7		16.74	4		16.74	21		16.74	11		16.74	25		16.74	16
14.76	6		16.76	4		16.76	27		16.76	9		16.76	19		16.76	20
14.78	6		16.78	4		16.78	29		16.78	10		16.78	22		16.78	15
14.8	6		16.8	3		16.8	18		16.8	11		16.8	15		16.8	20
14.82	7		16.82	3		16.82	35		16.82	14		16.82	10		16.82	17
14.84	8		16.84	3		16.84	27		16.84	8		16.84	21		16.84	24
14.86	9		16.86	4		16.86	13		16.86	8		16.86	16		16.86	12
14.88	11		16.88	4		16.88	24		16.88	9		16.88	19		16.88	25
14.9	11		16.9	4		16.9	20		16.9	13		16.9	20		16.9	24
14.92	10		16.92	4		16.92	22		16.92	8		16.92	23		16.92	23
14.94	8		16.94	4		16.94	18		16.94	9		16.94	17		16.94	20
14.96	7		16.96	4		16.96	18		16.96	11		16.96	11		16.96	15
14.98	6		16.98	4		16.98	29		16.98	11		16.98	18		16.98	21
15	5		17	3		17	18		17	11		17	17		17	11
15.02	6		17.02	3		17.02	25		17.02	11		17.02	15		17.02	28
15.04	7		17.04	3		17.04	22		17.04	12		17.04	16		17.04	15
15.06	9		17.06	3		17.06	22		17.06	5		17.06	10		17.06	26
15.08	9		17.08	3		17.08	21		17.08	12		17.08	18		17.08	16
15.1	10		17.1	3		17.1	25		17.1	15		17.1	25		17.1	15
15.12	11		17.12	3		17.12	16		17.12	14		17.12	13		17.12	24
15.14	11		17.14	3		17.14	22		17.14	7		17.14	22		17.14	23
15.16	11		17.16	3		17.16	25		17.16	6		17.16	23		17.16	23
15.18	9		17.18	3		17.18	22		17.18	13		17.18	16		17.18	13
15.2	7		17.2	3		17.2	23		17.2	11		17.2	16		17.2	25
15.22	5		17.22	3		17.22	18		17.22	11		17.22	14		17.22	15
15.24	4		17.24	3		17.24	14		17.24	7		17.24	25		17.24	24
15.26	5		17.26	2		17.26	32		17.26	17		17.26	10		17.26	14
15.28	6		17.28	2		17.28	28		17.28	10		17.28	18		17.28	17
15.3	6		17.3	2		17.3	21		17.3	10		17.3	14		17.3	19
15.32	6		17.32	2		17.32	28		17.32	11		17.32	19		17.32	15
15.34	7		17.34	3		17.34	22		17.34	15		17.34	14		17.34	14
15.36	7		17.36	3		17.36	12		17.36	13		17.36	21		17.36	24
15.38	8		17.38	3		17.38	27		17.38	20		17.38	18		17.38	21
15.4	9		17.4	3		17.4	19		17.4	10		17.4	17		17.4	23
15.42	11		17.42	3		17.42	24		17.42	10		17.42	19		17.42	22
15.44	12		17.44	3		17.44	11		17.44	6		17.44	13		17.44	18
15.46	11		17.46	3		17.46	27		17.46	10		17.46	20		17.46	13
15.48	10		17.48	3		17.48	28		17.48	14		17.48	19		17.48	20
15.5	8		17.5	4		17.5	16		17.5	12		17.5	26		17.5	19
15.52	7		17.52	4		17.52	23		17.52	11		17.52	14		17.52	23
15.54	7		17.54	3		17.54	20		17.54	16		17.54	23		17.54	23
15.56	8		17.56	3		17.56	25		17.56	13		17.56	22		17.56	21
15.58	8		17.58	2		17.58	21		17.58	13		17.58	10		17.58	21
15.6	9		17.6	2		17.6	17		17.6	9		17.6	20		17.6	14
15.62	9		17.62	2		17.62	21		17.62	10		17.62	20		17.62	20
15.64	10		17.64	3		17.64	19		17.64	10		17.64	20		17.64	19
15.66	11		17.66	4		17.66	29		17.66	13		17.66	20		17.66	16
15.68	11		17.68	5		17.68	22		17.68	13		17.68	18		17.68	26
15.7	11		17.7	5		17.7	27		17.7	5		17.7	13		17.7	21
15.72	11		17.72	5		17.72	24		17.72	10		17.72	8		17.72	26
15.74	10		17.74	5		17.74	28		17.74	9		17.74	20		17.74	16
15.76	9		17.76	5		17.76	18		17.76	12		17.76	28		17.76	20
15.78	9		17.78	5		17.78	29		17.78	7		17.78	17		17.78	16
15.8	8		17.8	5		17.8	22		17.8	4		17.8	15		17.8	24
15.82	9		17.82	5		17.82	23		17.82	12		17.82	18		17.82	18
15.84	9		17.84	5		17.84	23		17.84	10		17.84	20		17.84	18
15.86	9		17.86	5		17.86	29		17.86	16		17.86	14		17.86	18
15.88	9		17.88	5		17.88	21		17.88	13		17.88	17		17.88	13
15.9	7		17.9	4		17.9	25		17.9	8		17.9	12		17.9	15
15.92	6		17.92	4		17.92	24		17.92	10		17.92	24		17.92	22
15.94	5		17.94	4		17.94	32		17.94	6		17.94	20		17.94	11
15.96	5		17.96	4		17.96	26		17.96	13		17.96	24		17.96	15
15.98	5		17.98	4		17.98	17		17.98	8		17.98	18		17.98	24
16	6		18	3		18	27		18	12		18	13		18	26
16.02	7		18.02	3		18.02	31		18.02	9		18.02	19		18.02	14
16.04	7		18.04	2		18.04	27		18.04	11		18.04	10		18.04	21
16.06	7		18.06	2		18.06	31		18.06	8		18.06	20		18.06	16
16.08	8		18.08	2		18.08	20		18.08	12		18.08	15		18.08	18
16.1	8		18.1	2		18.1	27		18.1	13		18.1	18		18.1	19
16.12	7		18.12	3		18.12	24		18.12	9		18.12	17		18.12	20
16.14	8		18.14	3		18.14	29		18.14	17		18.14	28		18.14	18
16.16	8		18.16	3		18.16	19		18.16	7		18.16	16		18.16	17
16.18	7		18.18	4		18.18	20		18.18	12		18.18	15		18.18	18
16.2	6		18.2	4		18.2	29		18.2	12		18.2	12		18.2	24
16.22	6		18.22	4		18.22	19		18.22	8		18.22	16		18.22	19
16.24	7		18.24	4		18.24	26		18.24	11		18.24	20		18.24	20
16.26	7		18.26	4		18.26	20		18.26	10		18.26	22		18.26	13
16.28	7		18.28	4		18.28	24		18.28	22		18.28	20		18.28	17
16.3	8		18.3	4		18.3	19		18.3	9		18.3	16		18.3	32
16.32	8		18.32	4		18.32	29		18.32	7		18.32	17		18.32	18
16.34	7		18.34	4		18.34	23		18.34	14		18.34	17		18.34	19
16.36	6		18.36	4		18.36	29		18.36	8		18.36	20		18.36	16
16.38	5		18.38	4		18.38	22		18.38	12		18.38	10		18.38	19
16.4	4		18.4	4		18.4	19		18.4	6		18.4	21		18.4	23
16.42	5		18.42	3		18.42	22		18.42	9		18.42	20		18.42	24
16.44	5		18.44	3		18.44	21		18.44	16		18.44	22		18.44	20
16.46	7		18.46	3		18.46	32		18.46	9		18.46	20		18.46	13
16.48	9		18.48	4		18.48	32		18.48	9		18.48	10		18.48	23
16.5	11		18.5	4		18.5	30		18.5	11		18.5	14		18.5	20
16.52	12		18.52	4		18.52	17		18.52	10		18.52	17		18.52	18
16.54	12		18.54	4		18.54	36		18.54	11		18.54	20		18.54	27
16.56	10		18.56	4		18.56	25		18.56	10		18.56	17		18.56	15
16.58	9		18.58	3		18.58	23		18.58	11		18.58	16		18.58	13
16.6	7		18.6	3		18.6	21		18.6	6		18.6	16		18.6	20
16.62	6		18.62	3		18.62	31		18.62	10		18.62	12		18.62	19
16.64	6		18.64	3		18.64	26		18.64	8		18.64	26		18.64	17
16.66	6		18.66	4		18.66	28		18.66	10		18.66	19		18.66	24
16.68	6		18.68	5		18.68	18		18.68	10		18.68	23		18.68	17
16.7	6		18.7	5		18.7	26		18.7	10		18.7	18		18.7	16
16.72	5		18.72	6		18.72	29		18.72	10		18.72	23		18.72	26
16.74	5		18.74	7		18.74	28		18.74	13		18.74	24		18.74	22
16.76	5		18.76	7		18.76	22		18.76	12		18.76	15		18.76	19
16.78	6		18.78	8		18.78	23		18.78	4		18.78	19		18.78	23
16.8	6		18.8	8		18.8	25		18.8	17		18.8	16		18.8	10
16.82	8		18.82	7		18.82	21		18.82	13		18.82	23		18.82	25
16.84	9		18.84	7		18.84	29		18.84	14		18.84	18		18.84	16
16.86	10		18.86	7		18.86	29		18.86	10		18.86	24		18.86	24
16.88	9		18.88	7		18.88	34		18.88	14		18.88	24		18.88	16
16.9	9		18.9	7		18.9	25		18.9	11		18.9	16		18.9	20
16.92	8		18.92	6		18.92	28		18.92	9		18.92	13		18.92	23
16.94	7		18.94	6		18.94	32		18.94	11		18.94	15		18.94	15
16.96	7		18.96	5		18.96	25		18.96	11		18.96	15		18.96	18
16.98	8		18.98	5		18.98	27		18.98	7		18.98	24		18.98	22
17	8		19	5		19	23		19	5		19	10		19	23
17.02	7		19.02	6		19.02	26		19.02	13		19.02	19		19.02	24
17.04	7		19.04	7		19.04	27		19.04	8		19.04	16		19.04	21
17.06	7		19.06	8		19.06	27		19.06	6		19.06	15		19.06	19
17.08	7		19.08	9		19.08	21		19.08	7		19.08	15		19.08	24
17.1	7		19.1	10		19.1	28		19.1	4		19.1	19		19.1	24
17.12	7		19.12	9		19.12	27		19.12	10		19.12	12		19.12	21
17.14	7		19.14	9		19.14	24		19.14	10		19.14	22		19.14	27
17.16	7		19.16	7		19.16	24		19.16	13		19.16	19		19.16	23
17.18	6		19.18	6		19.18	17		19.18	8		19.18	24		19.18	30
17.2	5		19.2	5		19.2	32		19.2	10		19.2	20		19.2	23
17.22	5		19.22	5		19.22	29		19.22	8		19.22	17		19.22	11
17.24	4		19.24	5		19.24	29		19.24	12		19.24	20		19.24	24
17.26	4		19.26	5		19.26	31		19.26	6		19.26	15		19.26	20
17.28	5		19.28	5		19.28	18		19.28	8		19.28	21		19.28	18
17.3	6		19.3	5		19.3	23		19.3	10		19.3	25		19.3	17
17.32	7		19.32	6		19.32	31		19.32	8		19.32	27		19.32	13
17.34	8		19.34	6		19.34	34		19.34	11		19.34	20		19.34	15
17.36	8		19.36	6		19.36	19		19.36	8		19.36	24		19.36	22
17.38	7		19.38	5		19.38	25		19.38	11		19.38	14		19.38	16
17.4	6		19.4	4		19.4	29		19.4	11		19.4	17		19.4	14
17.42	4		19.42	4		19.42	28		19.42	6		19.42	15		19.42	17
17.44	4		19.44	4		19.44	29		19.44	11		19.44	21		19.44	15
17.46	5		19.46	4		19.46	24		19.46	14		19.46	18		19.46	16
17.48	6		19.48	4		19.48	22		19.48	11		19.48	18		19.48	13
17.5	7		19.5	5		19.5	22		19.5	14		19.5	13		19.5	23
17.52	7		19.52	5		19.52	21		19.52	7		19.52	18		19.52	28
17.54	7		19.54	5		19.54	23		19.54	7		19.54	22		19.54	16
17.56	6		19.56	5		19.56	29		19.56	5		19.56	26		19.56	19
17.58	6		19.58	5		19.58	32		19.58	12		19.58	17		19.58	18
17.6	7		19.6	5		19.6	28		19.6	11		19.6	20		19.6	28
17.62	7		19.62	5		19.62	32		19.62	10		19.62	28		19.62	13
17.64	8		19.64	5		19.64	20		19.64	11		19.64	20		19.64	19
17.66	8		19.66	5		19.66	25		19.66	10		19.66	17		19.66	24
17.68	7		19.68	4		19.68	22		19.68	9		19.68	17		19.68	16
17.7	6		19.7	4		19.7	35		19.7	8		19.7	13		19.7	15
17.72	6		19.72	4		19.72	18		19.72	11		19.72	19		19.72	16
17.74	6		19.74	3		19.74	13		19.74	9		19.74	32		19.74	26
17.76	6		19.76	3		19.76	29		19.76	6		19.76	22		19.76	17
17.78	8		19.78	3		19.78	27		19.78	6		19.78	13		19.78	23
17.8	9		19.8	3		19.8	31		19.8	6		19.8	23		19.8	27
17.82	10		19.82	3		19.82	30		19.82	8		19.82	8		19.82	20
17.84	10		19.84	3		19.84	27		19.84	13		19.84	23		19.84	18
17.86	11		19.86	3		19.86	28		19.86	13		19.86	18		19.86	25
17.88	10		19.88	2		19.88	25		19.88	7		19.88	15		19.88	21
17.9	9		19.9	2		19.9	21		19.9	6		19.9	13		19.9	19
17.92	7		19.92	2		19.92	24		19.92	8		19.92	20		19.92	17
17.94	6		19.94	3		19.94	29		19.94	3		19.94	20		19.94	25
17.96	6		19.96	3		19.96	29		19.96	14		19.96	17		19.96	14
17.98	6		19.98	4		19.98	25		19.98	9		19.98	13		19.98	17
18	7		20	4		20	24		20	10		20	18		20	21
18.02	7		20.02	5		20.02	26		20.02	9		20.02	23		20.02	19
18.04	7		20.04	5		20.04	25		20.04	6		20.04	17		20.04	24
18.06	7		20.06	5		20.06	19		20.06	9		20.06	17		20.06	24
18.08	6		20.08	5		20.08	24		20.08	5		20.08	21		20.08	18
18.1	7		20.1	5		20.1	41		20.1	7		20.1	24		20.1	22
18.12	8		20.12	5		20.12	32		20.12	4		20.12	21		20.12	21
18.14	9		20.14	5		20.14	34		20.14	7		20.14	17		20.14	18
18.16	9		20.16	4		20.16	34		20.16	9		20.16	19		20.16	14
18.18	9		20.18	4		20.18	30		20.18	9		20.18	15		20.18	15
18.2	7		20.2	4		20.2	26		20.2	4		20.2	19		20.2	22
18.22	5		20.22	4		20.22	29		20.22	16		20.22	27		20.22	27
18.24	4		20.24	4		20.24	30		20.24	11		20.24	23		20.24	24
18.26	5		20.26	5		20.26	24		20.26	11		20.26	16		20.26	17
18.28	6		20.28	6		20.28	38		20.28	6		20.28	26		20.28	16
18.3	8		20.3	6		20.3	26		20.3	7		20.3	18		20.3	22
18.32	10		20.32	6		20.32	28		20.32	12		20.32	16		20.32	13
18.34	11		20.34	6		20.34	27		20.34	13		20.34	16		20.34	16
18.36	11		20.36	5		20.36	33		20.36	6		20.36	25		20.36	13
18.38	11		20.38	3		20.38	16		20.38	7		20.38	19		20.38	15
18.4	11		20.4	3		20.4	21		20.4	11		20.4	13		20.4	16
18.42	12		20.42	2		20.42	30		20.42	12		20.42	20		20.42	20
18.44	11		20.44	2		20.44	28		20.44	7		20.44	19		20.44	21
18.46	11		20.46	3		20.46	18		20.46	9		20.46	17		20.46	8
18.48	11		20.48	3		20.48	30		20.48	7		20.48	29		20.48	18
18.5	12		20.5	4		20.5	24		20.5	10		20.5	21		20.5	22
18.52	12		20.52	5		20.52	27		20.52	7		20.52	21		20.52	25
18.54	11		20.54	6		20.54	27		20.54	9		20.54	21		20.54	18
18.56	10		20.56	7		20.56	32		20.56	12		20.56	21		20.56	20
18.58	10		20.58	8		20.58	17		20.58	10		20.58	19		20.58	21
18.6	9		20.6	8		20.6	33		20.6	10		20.6	24		20.6	22
18.62	10		20.62	7		20.62	34		20.62	10		20.62	19		20.62	20
18.64	11		20.64	6		20.64	33		20.64	6		20.64	12		20.64	21
18.66	14		20.66	5		20.66	25		20.66	16		20.66	26		20.66	14
18.68	16		20.68	4		20.68	29		20.68	9		20.68	12		20.68	19
18.7	18		20.7	3		20.7	28		20.7	7		20.7	25		20.7	15
18.72	19		20.72	3		20.72	36		20.72	7		20.72	18		20.72	21
18.74	19		20.74	3		20.74	27		20.74	10		20.74	16		20.74	21
18.76	18		20.76	3		20.76	30		20.76	5		20.76	18		20.76	13
18.78	16		20.78	3		20.78	26		20.78	12		20.78	20		20.78	23
18.8	15		20.8	3		20.8	37		20.8	11		20.8	14		20.8	22
18.82	14		20.82	3		20.82	24		20.82	9		20.82	19		20.82	18
18.84	14		20.84	3		20.84	28		20.84	9		20.84	19		20.84	24
18.86	14		20.86	3		20.86	23		20.86	12		20.86	13		20.86	23
18.88	13		20.88	3		20.88	27		20.88	9		20.88	12		20.88	23
18.9	11		20.9	4		20.9	26		20.9	7		20.9	20		20.9	16
18.92	10		20.92	4		20.92	19		20.92	6		20.92	33		20.92	25
18.94	9		20.94	4		20.94	28		20.94	8		20.94	15		20.94	20
18.96	8		20.96	3		20.96	37		20.96	6		20.96	16		20.96	18
18.98	8		20.98	3		20.98	29		20.98	8		20.98	13		20.98	27
19	8		21	2		21	35		21	8		21	14		21	25
19.02	9		21.02	2		21.02	25		21.02	9		21.02	26		21.02	17
19.04	9		21.04	2		21.04	35		21.04	10		21.04	21		21.04	27
19.06	10		21.06	2		21.06	13		21.06	10		21.06	24		21.06	14
19.08	11		21.08	1		21.08	27		21.08	4		21.08	22		21.08	21
19.1	12		21.1	1		21.1	28		21.1	4		21.1	15		21.1	21
19.12	12		21.12	2		21.12	22		21.12	10		21.12	20		21.12	32
19.14	10		21.14	2		21.14	31		21.14	10		21.14	23		21.14	22
19.16	8		21.16	3		21.16	25		21.16	3		21.16	19		21.16	15
19.18	7		21.18	4		21.18	32		21.18	4		21.18	24		21.18	20
19.2	7		21.2	4		21.2	29		21.2	8		21.2	28		21.2	16
19.22	8		21.22	4		21.22	22		21.22	6		21.22	24		21.22	22
19.24	9		21.24	4		21.24	24		21.24	7		21.24	17		21.24	17
19.26	10		21.26	3		21.26	20		21.26	12		21.26	21		21.26	24
19.28	10		21.28	3		21.28	30		21.28	7		21.28	19		21.28	14
19.3	9		21.3	3		21.3	27		21.3	5		21.3	18		21.3	18
19.32	8		21.32	3		21.32	26		21.32	8		21.32	26		21.32	24
19.34	7		21.34	3		21.34	33		21.34	6		21.34	19		21.34	16
19.36	7		21.36	3		21.36	35		21.36	8		21.36	22		21.36	31
19.38	7		21.38	4		21.38	26		21.38	10		21.38	17		21.38	9
19.4	7		21.4	4		21.4	26		21.4	3		21.4	18		21.4	13
19.42	6		21.42	4		21.42	28		21.42	10		21.42	22		21.42	22
19.44	7		21.44	3		21.44	32		21.44	15		21.44	15		21.44	30
19.46	7		21.46	3		21.46	27		21.46	8		21.46	25		21.46	27
19.48	7		21.48	2		21.48	25		21.48	9		21.48	23		21.48	25
19.5	7		21.5	2		21.5	30		21.5	7		21.5	16		21.5	22
19.52	7		21.52	2		21.52	28		21.52	7		21.52	23		21.52	30
19.54	7		21.54	2		21.54	33		21.54	12		21.54	33		21.54	29
19.56	6		21.56	3		21.56	23		21.56	4		21.56	21		21.56	27
19.58	6		21.58	3		21.58	31		21.58	10		21.58	13		21.58	16
19.6	7		21.6	3		21.6	29		21.6	9		21.6	24		21.6	21
19.62	7		21.62	3		21.62	16		21.62	6		21.62	15		21.62	15
19.64	8		21.64	3		21.64	24		21.64	7		21.64	22		21.64	19
19.66	8		21.66	3		21.66	22		21.66	4		21.66	19		21.66	14
19.68	8		21.68	2		21.68	25		21.68	6		21.68	18		21.68	16
19.7	9		21.7	2		21.7	28		21.7	6		21.7	21		21.7	22
19.72	9		21.72	2		21.72	23		21.72	4		21.72	9		21.72	22
19.74	9		21.74	2		21.74	20		21.74	15		21.74	23		21.74	22
19.76	8		21.76	3		21.76	29		21.76	10		21.76	18		21.76	21
19.78	7		21.78	3		21.78	24		21.78	2		21.78	17		21.78	21
19.8	7		21.8	3		21.8	21		21.8	5		21.8	22		21.8	20
19.82	6		21.82	3		21.82	28		21.82	13		21.82	21		21.82	13
19.84	6		21.84	3		21.84	34		21.84	7		21.84	21		21.84	17
19.86	6		21.86	3		21.86	36		21.86	17		21.86	18		21.86	25
19.88	7		21.88	3		21.88	22		21.88	12		21.88	24		21.88	27
19.9	7		21.9	2		21.9	23		21.9	13		21.9	11		21.9	11
19.92	7		21.92	3		21.92	30		21.92	11		21.92	18		21.92	24
19.94	6		21.94	4		21.94	28		21.94	12		21.94	25		21.94	21
19.96	5		21.96	4		21.96	27		21.96	8		21.96	20		21.96	18
19.98	4		21.98	5		21.98	33		21.98	9		21.98	20		21.98	12
20	4		22	5		22	35		22	6		22	18		22	14
20.02	5		22.02	4		22.02	26		22.02	6		22.02	25		22.02	21
20.04	6		22.04	3		22.04	18		22.04	8		22.04	18		22.04	18
20.06	8		22.06	2		22.06	28		22.06	13		22.06	9		22.06	18
20.08	8		22.08	1		22.08	24		22.08	8		22.08	27		22.08	23
20.1	9		22.1	1		22.1	31		22.1	12		22.1	27		22.1	19
20.12	9		22.12	1		22.12	29		22.12	7		22.12	22		22.12	18
20.14	9		22.14	2		22.14	37		22.14	5		22.14	22		22.14	17
20.16	8		22.16	3		22.16	30		22.16	12		22.16	22		22.16	27
20.18	7		22.18	4		22.18	37		22.18	10		22.18	15		22.18	18
20.2	6		22.2	5		22.2	31		22.2	8		22.2	20		22.2	20
20.22	5		22.22	6		22.22	26		22.22	12		22.22	23		22.22	19
20.24	5		22.24	6		22.24	35		22.24	4		22.24	20		22.24	21
20.26	7		22.26	6		22.26	24		22.26	9		22.26	14		22.26	14
20.28	8		22.28	5		22.28	27		22.28	9		22.28	21		22.28	17
20.3	9		22.3	5		22.3	25		22.3	13		22.3	19		22.3	22
20.32	8		22.32	4		22.32	35		22.32	11		22.32	22		22.32	21
20.34	5		22.34	4		22.34	27		22.34	7		22.34	22		22.34	17
20.36	3		22.36	4		22.36	26		22.36	7		22.36	18		22.36	17
20.38	2		22.38	3		22.38	26		22.38	6		22.38	23		22.38	15
20.4	2		22.4	3		22.4	39		22.4	5		22.4	23		22.4	16
20.42	2		22.42	2		22.42	28		22.42	4		22.42	23		22.42	19
20.44	3		22.44	2		22.44	33		22.44	5		22.44	25		22.44	18
20.46	3		22.46	3		22.46	32		22.46	9		22.46	26		22.46	29
20.48	3		22.48	4		22.48	35		22.48	6		22.48	25		22.48	23
20.5	3		22.5	4		22.5	25		22.5	14		22.5	23		22.5	21
20.52	3		22.52	5		22.52	23		22.52	5		22.52	20		22.52	10
20.54	4		22.54	5		22.54	34		22.54	10		22.54	15		22.54	25
20.56	5		22.56	5		22.56	29		22.56	4		22.56	17		22.56	23
20.58	7		22.58	6		22.58	31		22.58	7		22.58	16		22.58	25
20.6	7		22.6	6		22.6	36		22.6	7		22.6	16		22.6	19
20.62	8		22.62	7		22.62	40		22.62	10		22.62	18		22.62	21
20.64	8		22.64	7		22.64	27		22.64	5		22.64	15		22.64	23
20.66	8		22.66	7		22.66	26		22.66	6		22.66	18		22.66	20
20.68	7		22.68	7		22.68	31		22.68	17		22.68	23		22.68	24
20.7	6		22.7	7		22.7	25		22.7	12		22.7	13		22.7	20
20.72	5		22.72	8		22.72	31		22.72	6		22.72	25		22.72	11
20.74	6		22.74	9		22.74	29		22.74	7		22.74	26		22.74	21
20.76	6		22.76	9		22.76	27		22.76	5		22.76	17		22.76	24
20.78	7		22.78	10		22.78	24		22.78	6		22.78	24		22.78	24
20.8	7		22.8	10		22.8	32		22.8	3		22.8	25		22.8	22
20.82	6		22.82	10		22.82	31		22.82	10		22.82	24		22.82	19
20.84	5		22.84	11		22.84	27		22.84	11		22.84	16		22.84	16
20.86	5		22.86	10		22.86	34		22.86	8		22.86	25		22.86	15
20.88	6		22.88	10		22.88	33		22.88	7		22.88	17		22.88	17
20.9	6		22.9	10		22.9	36		22.9	9		22.9	16		22.9	21
20.92	7		22.92	10		22.92	30		22.92	8		22.92	19		22.92	19
20.94	7		22.94	10		22.94	29		22.94	11		22.94	27		22.94	13
20.96	5		22.96	11		22.96	26		22.96	10		22.96	22		22.96	24
20.98	4		22.98	13		22.98	40		22.98	9		22.98	24		22.98	22
21	2		23	15		23	24		23	12		23	22		23	21
21.02	2		23.02	17		23.02	27		23.02	10		23.02	20		23.02	23
21.04	4		23.04	19		23.04	36		23.04	9		23.04	25		23.04	20
21.06	6		23.06	19		23.06	24		23.06	13		23.06	18		23.06	25
21.08	8		23.08	18		23.08	38		23.08	11		23.08	21		23.08	15
21.1	10		23.1	17		23.1	27		23.1	5		23.1	17		23.1	28
21.12	9		23.12	17		23.12	38		23.12	8		23.12	21		23.12	15
21.14	8		23.14	17		23.14	30		23.14	6		23.14	27		23.14	19
21.16	7		23.16	17		23.16	30		23.16	5		23.16	22		23.16	20
21.18	5		23.18	19		23.18	32		23.18	7		23.18	21		23.18	14
21.2	4		23.2	21		23.2	30		23.2	5		23.2	18		23.2	16
21.22	3		23.22	23		23.22	39		23.22	10		23.22	18		23.22	15
21.24	3		23.24	25		23.24	27		23.24	9		23.24	26		23.24	23
21.26	2		23.26	26		23.26	26		23.26	12		23.26	25		23.26	27
21.28	2		23.28	26		23.28	28		23.28	9		23.28	20		23.28	20
21.3	2		23.3	25		23.3	32		23.3	8		23.3	25		23.3	22
21.32	3		23.32	26		23.32	28		23.32	13		23.32	33		23.32	32
21.34	4		23.34	26		23.34	34		23.34	10		23.34	31		23.34	20
21.36	5		23.36	29		23.36	37		23.36	10		23.36	15		23.36	13
21.38	6		23.38	32		23.38	29		23.38	15		23.38	27		23.38	23
21.4	7		23.4	36		23.4	27		23.4	14		23.4	22		23.4	23
21.42	7		23.42	41		23.42	32		23.42	11		23.42	25		23.42	17
21.44	7		23.44	45		23.44	34		23.44	10		23.44	23		23.44	25
21.46	5		23.46	49		23.46	32		23.46	13		23.46	23		23.46	19
21.48	3		23.48	52		23.48	43		23.48	13		23.48	24		23.48	31
21.5	2		23.5	54		23.5	47		23.5	15		23.5	20		23.5	27
21.52	1		23.52	56		23.52	38		23.52	18		23.52	24		23.52	17
21.54	1		23.54	58		23.54	39		23.54	19		23.54	23		23.54	26
21.56	2		23.56	60		23.56	46		23.56	14		23.56	26		23.56	22
21.58	4		23.58	62		23.58	56		23.58	21		23.58	18		23.58	21
21.6	6		23.6	65		23.6	59		23.6	23		23.6	21		23.6	26
21.62	6		23.62	69		23.62	46		23.62	22		23.62	26		23.62	24
21.64	6		23.64	74		23.64	68		23.64	32		23.64	26		23.64	13
21.66	5		23.66	79		23.66	79		23.66	39		23.66	25		23.66	17
21.68	4		23.68	85		23.68	83		23.68	55		23.68	23		23.68	20
21.7	5		23.7	89		23.7	85		23.7	49		23.7	22		23.7	30
21.72	6		23.72	93		23.72	88		23.72	62		23.72	21		23.72	23
21.74	6		23.74	97		23.74	112		23.74	65		23.74	31		23.74	21
21.76	7		23.76	99		23.76	112		23.76	76		23.76	32		23.76	19
21.78	7		23.78	102		23.78	130		23.78	107		23.78	16		23.78	29
21.8	6		23.8	105		23.8	128		23.8	122		23.8	24		23.8	24
21.82	6		23.82	109		23.82	183		23.82	158		23.82	21		23.82	23
21.84	6		23.84	114		23.84	169		23.84	195		23.84	27		23.84	18
21.86	7		23.86	118		23.86	206		23.86	241		23.86	28		23.86	27
21.88	8		23.88	122		23.88	218		23.88	282		23.88	34		23.88	23
21.9	7		23.9	125		23.9	295		23.9	367		23.9	35		23.9	24
21.92	6		23.92	126		23.92	346		23.92	430		23.92	20		23.92	23
21.94	5		23.94	127		23.94	369		23.94	509		23.94	23		23.94	33
21.96	4		23.96	128		23.96	466		23.96	601		23.96	30		23.96	25
21.98	4		23.98	129		23.98	503		23.98	676		23.98	26		23.98	38
22	4		24	130		24	531		24	607		24	26		24	18
22.02	5		24.02	131		24.02	515		24.02	647		24.02	26		24.02	23
22.04	6		24.04	131		24.04	502		24.04	547		24.04	12		24.04	19
22.06	5		24.06	130		24.06	455		24.06	439		24.06	20		24.06	34
22.08	5		24.08	129		24.08	397		24.08	353		24.08	31		24.08	34
22.1	4		24.1	128		24.1	338		24.1	253		24.1	30		24.1	25
22.12	5		24.12	128		24.12	267		24.12	214		24.12	24		24.12	33
22.14	6		24.14	129		24.14	203		24.14	154		24.14	35		24.14	29
22.16	6		24.16	129		24.16	143		24.16	101		24.16	29		24.16	32
22.18	6		24.18	128		24.18	121		24.18	97		24.18	26		24.18	23
22.2	6		24.2	125		24.2	106		24.2	62		24.2	33		24.2	29
22.22	6		24.22	120		24.22	72		24.22	64		24.22	33		24.22	39
22.24	7		24.24	116		24.24	71		24.24	44		24.24	31		24.24	45
22.26	8		24.26	112		24.26	67		24.26	53		24.26	41		24.26	38
22.28	10		24.28	110		24.28	72		24.28	43		24.28	33		24.28	39
22.3	11		24.3	108		24.3	66		24.3	43		24.3	28		24.3	38
22.32	10		24.32	106		24.32	47		24.32	41		24.32	33		24.32	44
22.34	9		24.34	102		24.34	57		24.34	34		24.34	32		24.34	44
22.36	8		24.36	98		24.36	46		24.36	30		24.36	33		24.36	50
22.38	7		24.38	93		24.38	44		24.38	12		24.38	39		24.38	42
22.4	8		24.4	90		24.4	42		24.4	32		24.4	59		24.4	49
22.42	9		24.42	88		24.42	44		24.42	21		24.42	32		24.42	41
22.44	9		24.44	89		24.44	36		24.44	16		24.44	38		24.44	51
22.46	9		24.46	91		24.46	28		24.46	25		24.46	45		24.46	73
22.48	9		24.48	93		24.48	45		24.48	16		24.48	42		24.48	58
22.5	9		24.5	94		24.5	48		24.5	17		24.5	43		24.5	64
22.52	9		24.52	93		24.52	34		24.52	14		24.52	31		24.52	75
22.54	9		24.54	91		24.54	39		24.54	11		24.54	44		24.54	75
22.56	9		24.56	88		24.56	45		24.56	18		24.56	47		24.56	84
22.58	7		24.58	85		24.58	34		24.58	15		24.58	39		24.58	78
22.6	6		24.6	83		24.6	38		24.6	16		24.6	49		24.6	104
22.62	6		24.62	82		24.62	34		24.62	17		24.62	53		24.62	81
22.64	8		24.64	82		24.64	44		24.64	18		24.64	59		24.64	93
22.66	11		24.66	83		24.66	33		24.66	15		24.66	42		24.66	86
22.68	13		24.68	83		24.68	35		24.68	21		24.68	68		24.68	102
22.7	14		24.7	84		24.7	35		24.7	15		24.7	71		24.7	88
22.72	12		24.72	85		24.72	27		24.72	11		24.72	61		24.72	98
22.74	10		24.74	85		24.74	44		24.74	9		24.74	57		24.74	118
22.76	9		24.76	86		24.76	35		24.76	17		24.76	67		24.76	102
22.78	10		24.78	87		24.78	33		24.78	12		24.78	81		24.78	109
22.8	12		24.8	88		24.8	34		24.8	17		24.8	90		24.8	117
22.82	15		24.82	89		24.82	39		24.82	9		24.82	83		24.82	99
22.84	18		24.84	89		24.84	29		24.84	14		24.84	90		24.84	102
22.86	20		24.86	89		24.86	40		24.86	12		24.86	97		24.86	94
22.88	19		24.88	91		24.88	35		24.88	13		24.88	108		24.88	94
22.9	19		24.9	94		24.9	48		24.9	17		24.9	86		24.9	84
22.92	18		24.92	98		24.92	32		24.92	15		24.92	90		24.92	84
22.94	18		24.94	103		24.94	28		24.94	15		24.94	115		24.94	76
22.96	18		24.96	107		24.96	41		24.96	15		24.96	119		24.96	70
22.98	19		24.98	111		24.98	31		24.98	12		24.98	95		24.98	79
23	21		25	113		25	36		25	17		25	120		25	58
23.02	22		25.02	115		25.02	23		25.02	9		25.02	93		25.02	56
23.04	23		25.04	118		25.04	42		25.04	22		25.04	119		25.04	68
23.06	24		25.06	120		25.06	47		25.06	14		25.06	107		25.06	62
23.08	25		25.08	124		25.08	35		25.08	13		25.08	118		25.08	66
23.1	26		25.1	127		25.1	46		25.1	11		25.1	117		25.1	50
23.12	27		25.12	130		25.12	43		25.12	16		25.12	115		25.12	50
23.14	28		25.14	133		25.14	44		25.14	18		25.14	112		25.14	46
23.16	30		25.16	137		25.16	45		25.16	18		25.16	105		25.16	47
23.18	34		25.18	144		25.18	60		25.18	28		25.18	134		25.18	46
23.2	39		25.2	152		25.2	79		25.2	28		25.2	121		25.2	37
23.22	44		25.22	163		25.22	69		25.22	22		25.22	91		25.22	33
23.24	50		25.24	174		25.24	76		25.24	27		25.24	94		25.24	36
23.26	55		25.26	184		25.26	62		25.26	49		25.26	81		25.26	29
23.28	59		25.28	192		25.28	94		25.28	55		25.28	95		25.28	40
23.3	62		25.3	199		25.3	109		25.3	60		25.3	90		25.3	38
23.32	65		25.32	204		25.32	87		25.32	77		25.32	78		25.32	29
23.34	69		25.34	209		25.34	115		25.34	71		25.34	85		25.34	26
23.36	75		25.36	213		25.36	123		25.36	94		25.36	64		25.36	32
23.38	82		25.38	218		25.38	126		25.38	121		25.38	93		25.38	23
23.4	91		25.4	222		25.4	168		25.4	154		25.4	76		25.4	31
23.42	101		25.42	225		25.42	164		25.42	209		25.42	73		25.42	29
23.44	113		25.44	229		25.44	230		25.44	258		25.44	80		25.44	23
23.46	124		25.46	232		25.46	297		25.46	290		25.46	64		25.46	34
23.48	138		25.48	234		25.48	353		25.48	316		25.48	62		25.48	24
23.5	152		25.5	235		25.5	399		25.5	355		25.5	73		25.5	23
23.52	168		25.52	235		25.52	410		25.52	315		25.52	81		25.52	27
23.54	184		25.54	233		25.54	393		25.54	321		25.54	64		25.54	21
23.56	206		25.56	228		25.56	343		25.56	245		25.56	44		25.56	24
23.58	233		25.58	222		25.58	317		25.58	198		25.58	60		25.58	31
23.6	268		25.6	215		25.6	199		25.6	142		25.6	38		25.6	24
23.62	306		25.62	207		25.62	171		25.62	109		25.62	57		25.62	20
23.64	347		25.64	198		25.64	139		25.64	59		25.64	65		25.64	28
23.66	384		25.66	188		25.66	88		25.66	45		25.66	68		25.66	28
23.68	419		25.68	177		25.68	74		25.68	34		25.68	57		25.68	30
23.7	447		25.7	167		25.7	68		25.7	33		25.7	44		25.7	22
23.72	480		25.72	158		25.72	51		25.72	43		25.72	49		25.72	32
23.74	511		25.74	151		25.74	60		25.74	28		25.74	50		25.74	32
23.76	539		25.76	147		25.76	49		25.76	15		25.76	47		25.76	20
23.78	557		25.78	146		25.78	48		25.78	15		25.78	52		25.78	23
23.8	567		25.8	146		25.8	31		25.8	28		25.8	52		25.8	31
23.82	567		25.82	145		25.82	37		25.82	14		25.82	63		25.82	25
23.84	564		25.84	142		25.84	41		25.84	18		25.84	48		25.84	31
23.86	556		25.86	137		25.86	43		25.86	20		25.86	40		25.86	30
23.88	549		25.88	129		25.88	23		25.88	21		25.88	40		25.88	35
23.9	527		25.9	122		25.9	24		25.9	16		25.9	44		25.9	25
23.92	494		25.92	115		25.92	40		25.92	15		25.92	55		25.92	28
23.94	448		25.94	111		25.94	35		25.94	13		25.94	56		25.94	35
23.96	402		25.96	108		25.96	31		25.96	17		25.96	51		25.96	39
23.98	364		25.98	105		25.98	33		25.98	18		25.98	47		25.98	27
24	338		26	102		26	44		26	14		26	49		26	21
24.02	318		26.02	97		26.02	34		26.02	13		26.02	47		26.02	42
24.04	302		26.04	92		26.04	29		26.04	13		26.04	42		26.04	44
24.06	276		26.06	88		26.06	37		26.06	12		26.06	39		26.06	48
24.08	247		26.08	84		26.08	27		26.08	9		26.08	43		26.08	32
24.1	215		26.1	82		26.1	35		26.1	9		26.1	53		26.1	45
24.12	192		26.12	81		26.12	45		26.12	10		26.12	35		26.12	54
24.14	179		26.14	80		26.14	24		26.14	18		26.14	47		26.14	39
24.16	172		26.16	80		26.16	42		26.16	12		26.16	42		26.16	48
24.18	170		26.18	79		26.18	32		26.18	15		26.18	44		26.18	43
24.2	168		26.2	78		26.2	23		26.2	9		26.2	39		26.2	50
24.22	162		26.22	78		26.22	37		26.22	13		26.22	34		26.22	58
24.24	155		26.24	79		26.24	22		26.24	11		26.24	68		26.24	58
24.26	147		26.26	80		26.26	35		26.26	11		26.26	59		26.26	77
24.28	139		26.28	81		26.28	33		26.28	14		26.28	50		26.28	57
24.3	132		26.3	80		26.3	27		26.3	17		26.3	59		26.3	73
24.32	127		26.32	80		26.32	34		26.32	15		26.32	68		26.32	96
24.34	125		26.34	78		26.34	29		26.34	12		26.34	69		26.34	109
24.36	124		26.36	77		26.36	30		26.36	12		26.36	70		26.36	107
24.38	124		26.38	76		26.38	36		26.38	9		26.38	74		26.38	117
24.4	123		26.4	76		26.4	39		26.4	13		26.4	86		26.4	100
24.42	122		26.42	75		26.42	34		26.42	11		26.42	87		26.42	110
24.44	120		26.44	73		26.44	41		26.44	15		26.44	94		26.44	110
24.46	118		26.46	70		26.46	38		26.46	14		26.46	98		26.46	101
24.48	116		26.48	67		26.48	21		26.48	14		26.48	130		26.48	123
24.5	115		26.5	64		26.5	32		26.5	24		26.5	113		26.5	111
24.52	115		26.52	63		26.52	40		26.52	10		26.52	129		26.52	129
24.54	115		26.54	62		26.54	38		26.54	11		26.54	147		26.54	94
24.56	116		26.56	64		26.56	41		26.56	4		26.56	138		26.56	127
24.58	118		26.58	65		26.58	29		26.58	8		26.58	149		26.58	84
24.6	120		26.6	67		26.6	34		26.6	9		26.6	181		26.6	93
24.62	122		26.62	68		26.62	41		26.62	17		26.62	184		26.62	81
24.64	124		26.64	69		26.64	26		26.64	7		26.64	170		26.64	74
24.66	127		26.66	70		26.66	34		26.66	19		26.66	199		26.66	58
24.68	130		26.68	71		26.68	30		26.68	17		26.68	183		26.68	52
24.7	134		26.7	72		26.7	45		26.7	17		26.7	203		26.7	55
24.72	138		26.72	74		26.72	45		26.72	20		26.72	192		26.72	41
24.74	145		26.74	76		26.74	40		26.74	24		26.74	165		26.74	46
24.76	152		26.76	78		26.76	42		26.76	26		26.76	173		26.76	50
24.78	160		26.78	79		26.78	43		26.78	24		26.78	137		26.78	33
24.8	165		26.8	81		26.8	46		26.8	21		26.8	157		26.8	35
24.82	169		26.82	82		26.82	49		26.82	34		26.82	133		26.82	34
24.84	174		26.84	83		26.84	57		26.84	26		26.84	104		26.84	24
24.86	179		26.86	84		26.86	41		26.86	34		26.86	101		26.86	22
24.88	186		26.88	84		26.88	67		26.88	41		26.88	105		26.88	28
24.9	198		26.9	84		26.9	81		26.9	34		26.9	77		26.9	26
24.92	216		26.92	84		26.92	85		26.92	51		26.92	83		26.92	19
24.94	237		26.94	84		26.94	99		26.94	64		26.94	68		26.94	22
24.96	257		26.96	83		26.96	115		26.96	64		26.96	66		26.96	34
24.98	276		26.98	83		26.98	101		26.98	79		26.98	60		26.98	27
25	291		27	83		27	121		27	100		27	78		27	24
25.02	306		27.02	83		27.02	120		27.02	118		27.02	69		27.02	33
25.04	320		27.04	84		27.04	144		27.04	139		27.04	50		27.04	22
25.06	338		27.06	86		27.06	179		27.06	155		27.06	62		27.06	24
25.08	364		27.08	87		27.08	173		27.08	186		27.08	45		27.08	22
25.1	399		27.1	87		27.1	199		27.1	222		27.1	47		27.1	31
25.12	443		27.12	86		27.12	248		27.12	287		27.12	55		27.12	24
25.14	491		27.14	84		27.14	313		27.14	347		27.14	42		27.14	23
25.16	536		27.16	81		27.16	341		27.16	377		27.16	46		27.16	25
25.18	579		27.18	78		27.18	394		27.18	432		27.18	43		27.18	20
25.2	618		27.2	75		27.2	452		27.2	468		27.2	40		27.2	27
25.22	648		27.22	74		27.22	437		27.22	461		27.22	50		27.22	25
25.24	675		27.24	73		27.24	442		27.24	478		27.24	52		27.24	22
25.26	701		27.26	72		27.26	396		27.26	392		27.26	56		27.26	28
25.28	723		27.28	71		27.28	376		27.28	290		27.28	54		27.28	41
25.3	733		27.3	69		27.3	298		27.3	255		27.3	48		27.3	30
25.32	732		27.32	66		27.32	254		27.32	190		27.32	43		27.32	22
25.34	720		27.34	65		27.34	180		27.34	125		27.34	53		27.34	25
25.36	699		27.36	64		27.36	164		27.36	115		27.36	53		27.36	34
25.38	667		27.38	64		27.38	108		27.38	90		27.38	60		27.38	26
25.4	633		27.4	64		27.4	95		27.4	73		27.4	50		27.4	28
25.42	597		27.42	62		27.42	72		27.42	51		27.42	51		27.42	25
25.44	557		27.44	58		27.44	74		27.44	49		27.44	46		27.44	41
25.46	513		27.46	53		27.46	67		27.46	42		27.46	52		27.46	39
25.48	471		27.48	48		27.48	61		27.48	25		27.48	52		27.48	42
25.5	429		27.5	44		27.5	53		27.5	31		27.5	66		27.5	40
25.52	389		27.52	42		27.52	53		27.52	26		27.52	68		27.52	28
25.54	354		27.54	41		27.54	47		27.54	22		27.54	58		27.54	51
25.56	325		27.56	41		27.56	37		27.56	26		27.56	66		27.56	37
25.58	299		27.58	41		27.58	41		27.58	20		27.58	69		27.58	35
25.6	274		27.6	40		27.6	43		27.6	12		27.6	55		27.6	40
25.62	253		27.62	38		27.62	43		27.62	18		27.62	58		27.62	48
25.64	236		27.64	36		27.64	45		27.64	20		27.64	63		27.64	43
25.66	222		27.66	35		27.66	34		27.66	14		27.66	66		27.66	56
25.68	209		27.68	34		27.68	29		27.68	15		27.68	66		27.68	52
25.7	201		27.7	33		27.7	37		27.7	18		27.7	50		27.7	62
25.72	192		27.72	32		27.72	31		27.72	12		27.72	81		27.72	62
25.74	181		27.74	31		27.74	39		27.74	13		27.74	67		27.74	75
25.76	166		27.76	29		27.76	33		27.76	15		27.76	87		27.76	75
25.78	151		27.78	26		27.78	34		27.78	13		27.78	80		27.78	78
25.8	138		27.8	25		27.8	37		27.8	11		27.8	75		27.8	89
25.82	128		27.82	24		27.82	29		27.82	12		27.82	94		27.82	80
25.84	123		27.84	23		27.84	32		27.84	8		27.84	82		27.84	84
25.86	124		27.86	23		27.86	37		27.86	16		27.86	85		27.86	78
25.88	124		27.88	22		27.88	34		27.88	9		27.88	79		27.88	92
25.9	124		27.9	21		27.9	37		27.9	13		27.9	84		27.9	121
25.92	120		27.92	20		27.92	33		27.92	13		27.92	95		27.92	102
25.94	116		27.94	19		27.94	30		27.94	15		27.94	87		27.94	140
25.96	109		27.96	19		27.96	32		27.96	7		27.96	92		27.96	133
25.98	103		27.98	19		27.98	26		27.98	8		27.98	105		27.98	150
26	101		28	20		28	31		28	9		28	83		28	122
26.02	101		28.02	20		28.02	31		28.02	5		28.02	114		28.02	159
26.04	100		28.04	20		28.04	29		28.04	9		28.04	97		28.04	144
26.06	100		28.06	19		28.06	37		28.06	11		28.06	107		28.06	144
26.08	99		28.08	17		28.08	28		28.08	9		28.08	94		28.08	138
26.1	97		28.1	14		28.1	27		28.1	7		28.1	115		28.1	141
26.12	93		28.12	11		28.12	33		28.12	15		28.12	121		28.12	176
26.14	89		28.14	10		28.14	32		28.14	10		28.14	99		28.14	157
26.16	87		28.16	9		28.16	27		28.16	15		28.16	132		28.16	146
26.18	85		28.18	9		28.18	37		28.18	10		28.18	129		28.18	175
26.2	83		28.2	9		28.2	19		28.2	5		28.2	123		28.2	129
26.22	83		28.22	10		28.22	29		28.22	5		28.22	152		28.22	162
26.24	83		28.24	11		28.24	22		28.24	10		28.24	125		28.24	135
26.26	83		28.26	11		28.26	28		28.26	12		28.26	139		28.26	138
26.28	83		28.28	11		28.28	21		28.28	7		28.28	133		28.28	114
26.3	86		28.3	11		28.3	27		28.3	7		28.3	131		28.3	129
26.32	89		28.32	10		28.32	32		28.32	11		28.32	122		28.32	118
26.34	91		28.34	8		28.34	24		28.34	7		28.34	126		28.34	115
26.36	92		28.36	7		28.36	26		28.36	8		28.36	138		28.36	108
26.38	91		28.38	6		28.38	16		28.38	5		28.38	127		28.38	90
26.4	88		28.4	6		28.4	21		28.4	12		28.4	150		28.4	92
26.42	85		28.42	7		28.42	25		28.42	12		28.42	114		28.42	75
26.44	87		28.44	7		28.44	35		28.44	2		28.44	130		28.44	70
26.46	92		28.46	8		28.46	28		28.46	8		28.46	128		28.46	59
26.48	100		28.48	8		28.48	24		28.48	12		28.48	120		28.48	57
26.5	108		28.5	8		28.5	29		28.5	8		28.5	131		28.5	65
26.52	113		28.52	8		28.52	32		28.52	10		28.52	124		28.52	58
26.54	114		28.54	8		28.54	21		28.54	7		28.54	120		28.54	61
26.56	115		28.56	8		28.56	26		28.56	6		28.56	124		28.56	55
26.58	114		28.58	8		28.58	30		28.58	7		28.58	122		28.58	37
26.6	116		28.6	8		28.6	22		28.6	6		28.6	109		28.6	51
26.62	121		28.62	7		28.62	23		28.62	13		28.62	90		28.62	45
26.64	129		28.64	7		28.64	31		28.64	7		28.64	108		28.64	52
26.66	137		28.66	7		28.66	20		28.66	5		28.66	81		28.66	28
26.68	148		28.68	7		28.68	22		28.68	7		28.68	92		28.68	36
26.7	159		28.7	6		28.7	20		28.7	10		28.7	92		28.7	45
26.72	175		28.72	6		28.72	35		28.72	5		28.72	76		28.72	42
26.74	190		28.74	5		28.74	29		28.74	10		28.74	92		28.74	35
26.76	206		28.76	4		28.76	29		28.76	4		28.76	82		28.76	38
26.78	221		28.78	4		28.78	24		28.78	3		28.78	102		28.78	23
26.8	229		28.8	4		28.8	17		28.8	7		28.8	88		28.8	32
26.82	234		28.82	5		28.82	21		28.82	10		28.82	51		28.82	41
26.84	241		28.84	5		28.84	24		28.84	12		28.84	85		28.84	28
26.86	253		28.86	6		28.86	22		28.86	7		28.86	53		28.86	24
26.88	270		28.88	5		28.88	23		28.88	8		28.88	73		28.88	28
26.9	290		28.9	5		28.9	27		28.9	12		28.9	66		28.9	36
26.92	310		28.92	4		28.92	28		28.92	7		28.92	58		28.92	24
26.94	326		28.94	4		28.94	25		28.94	10		28.94	59		28.94	19
26.96	332		28.96	5		28.96	32		28.96	9		28.96	53		28.96	34
26.98	336		28.98	5		28.98	22		28.98	7		28.98	53		28.98	28
27	341		29	6		29	27		29	1		29	58		29	19
27.02	343		29.02	6		29.02	32		29.02	6		29.02	64		29.02	15
27.04	343		29.04	6		29.04	33		29.04	6		29.04	56		29.04	19
27.06	338		29.06	5		29.06	32		29.06	13		29.06	61		29.06	19
27.08	327		29.08	5		29.08	22		29.08	13		29.08	47		29.08	27
27.1	309		29.1	5		29.1	18		29.1	12		29.1	62		29.1	21
27.12	286		29.12	6		29.12	27		29.12	3		29.12	41		29.12	23
27.14	265		29.14	6		29.14	25		29.14	5		29.14	51		29.14	16
27.16	245		29.16	6		29.16	31		29.16	7		29.16	46		29.16	21
27.18	225		29.18	6		29.18	23		29.18	10		29.18	53		29.18	21
27.2	207		29.2	6		29.2	24		29.2	6		29.2	36		29.2	18
27.22	190		29.22	6		29.22	27		29.22	8		29.22	32		29.22	21
27.24	178		29.24	6		29.24	26		29.24	7		29.24	43		29.24	28
27.26	169		29.26	6		29.26	19		29.26	7		29.26	44		29.26	16
27.28	158		29.28	7		29.28	29		29.28	4		29.28	31		29.28	27
27.3	144		29.3	7		29.3	16		29.3	9		29.3	52		29.3	22
27.32	126		29.32	7		29.32	20		29.32	8		29.32	41		29.32	20
27.34	107		29.34	7		29.34	24		29.34	5		29.34	39		29.34	15
27.36	90		29.36	7		29.36	34		29.36	6		29.36	32		29.36	18
27.38	80		29.38	6		29.38	12		29.38	10		29.38	39		29.38	16
27.4	77		29.4	6		29.4	21		29.4	10		29.4	41		29.4	20
27.42	78		29.42	6		29.42	24		29.42	9		29.42	37		29.42	22
27.44	76		29.44	7		29.44	20		29.44	5		29.44	25		29.44	14
27.46	69		29.46	8		29.46	25		29.46	3		29.46	40		29.46	15
27.48	60		29.48	8		29.48	25		29.48	9		29.48	30		29.48	15
27.5	51		29.5	8		29.5	28		29.5	3		29.5	33		29.5	17
27.52	47		29.52	8		29.52	25		29.52	8		29.52	22		29.52	17
27.54	48		29.54	7		29.54	20		29.54	8		29.54	21		29.54	24
27.56	51		29.56	7		29.56	22		29.56	4		29.56	26		29.56	16
27.58	54		29.58	7		29.58	24		29.58	9		29.58	27		29.58	12
27.6	52		29.6	7		29.6	25		29.6	6		29.6	38		29.6	20
27.62	46		29.62	7		29.62	20		29.62	6		29.62	28		29.62	16
27.64	37		29.64	6		29.64	27		29.64	4		29.64	20		29.64	22
27.66	30		29.66	6		29.66	23		29.66	8		29.66	34		29.66	16
27.68	26		29.68	5		29.68	31		29.68	7		29.68	35		29.68	26
27.7	25		29.7	5		29.7	27		29.7	6		29.7	26		29.7	14
27.72	26		29.72	5		29.72	24		29.72	6		29.72	37		29.72	17
27.74	26		29.74	5		29.74	29		29.74	10		29.74	29		29.74	12
27.76	25		29.76	6		29.76	28		29.76	6		29.76	25		29.76	14
27.78	23		29.78	6		29.78	23		29.78	8		29.78	28		29.78	17
27.8	20		29.8	8		29.8	21		29.8	3		29.8	23		29.8	19
27.82	18		29.82	9		29.82	24		29.82	6		29.82	29		29.82	11
27.84	19		29.84	10		29.84	30		29.84	8		29.84	29		29.84	18
27.86	21		29.86	10		29.86	20		29.86	10		29.86	25		29.86	10
27.88	22		29.88	10		29.88	20		29.88	8		29.88	29		29.88	15
27.9	22		29.9	9		29.9	22		29.9	4		29.9	22		29.9	12
27.92	23		29.92	7		29.92	20		29.92	10		29.92	27		29.92	20
27.94	22		29.94	6		29.94	22		29.94	10		29.94	21		29.94	12
27.96	21		29.96	6		29.96	19		29.96	11		29.96	33		29.96	15
27.98	19		29.98	6		29.98	27		29.98	6		29.98	25		29.98	7
28	17		30	7		30	26		30	5		30	21		30	16
28.02	16		30.02	7		30.02	14		30.02	3		30.02	29		30.02	17
28.04	13		30.04	7		30.04	21		30.04	6		30.04	29		30.04	17
28.06	12		30.06	7		30.06	21		30.06	2		30.06	30		30.06	19
28.08	13		30.08	6		30.08	20		30.08	13		30.08	20		30.08	8
28.1	13		30.1	5		30.1	32		30.1	7		30.1	32		30.1	18
28.12	13		30.12	5		30.12	25		30.12	4		30.12	30		30.12	19
28.14	13		30.14	5		30.14	21		30.14	5		30.14	21		30.14	23
28.16	13		30.16	5		30.16	31		30.16	6		30.16	19		30.16	15
28.18	12		30.18	6		30.18	31		30.18	9		30.18	16		30.18	19
28.2	12		30.2	6		30.2	19		30.2	6		30.2	22		30.2	21
28.22	12		30.22	5		30.22	30		30.22	6		30.22	18		30.22	11
28.24	12		30.24	4		30.24	23		30.24	6		30.24	19		30.24	15
28.26	11		30.26	4		30.26	18		30.26	5		30.26	24		30.26	20
28.28	9		30.28	4		30.28	31		30.28	9		30.28	23		30.28	19
28.3	7		30.3	5		30.3	26		30.3	8		30.3	28		30.3	15
28.32	5		30.32	7		30.32	25		30.32	9		30.32	27		30.32	20
28.34	6		30.34	9		30.34	29		30.34	13		30.34	23		30.34	18
28.36	8		30.36	9		30.36	23		30.36	7		30.36	28		30.36	17
28.38	10		30.38	9		30.38	32		30.38	9		30.38	24		30.38	9
28.4	11		30.4	7		30.4	29		30.4	6		30.4	28		30.4	21
28.42	10		30.42	5		30.42	40		30.42	7		30.42	19		30.42	22
28.44	8		30.44	3		30.44	38		30.44	7		30.44	19		30.44	18
28.46	6		30.46	2		30.46	35		30.46	4		30.46	21		30.46	17
28.48	4		30.48	1		30.48	37		30.48	9		30.48	24		30.48	20
28.5	4		30.5	1		30.5	21		30.5	11		30.5	13		30.5	18
28.52	5		30.52	2		30.52	29		30.52	9		30.52	30		30.52	18
28.54	6		30.54	3		30.54	24		30.54	10		30.54	25		30.54	16
28.56	7		30.56	4		30.56	30		30.56	4		30.56	25		30.56	15
28.58	8		30.58	5		30.58	21		30.58	2		30.58	28		30.58	15
28.6	8		30.6	6		30.6	23		30.6	8		30.6	21		30.6	15
28.62	8		30.62	8		30.62	25		30.62	8		30.62	18		30.62	15
28.64	8		30.64	9		30.64	24		30.64	8		30.64	38		30.64	11
28.66	8		30.66	9		30.66	18		30.66	2		30.66	23		30.66	12
28.68	8		30.68	9		30.68	17		30.68	12		30.68	19		30.68	13
28.7	8		30.7	8		30.7	32		30.7	7		30.7	18		30.7	9
28.72	7		30.72	7		30.72	25		30.72	7		30.72	34		30.72	17
28.74	7		30.74	5		30.74	19		30.74	8		30.74	25		30.74	15
28.76	7		30.76	4		30.76	27		30.76	3		30.76	20		30.76	14
28.78	7		30.78	4		30.78	31		30.78	6		30.78	18		30.78	19
28.8	8		30.8	4		30.8	21		30.8	7		30.8	28		30.8	17
28.82	8		30.82	4		30.82	20		30.82	4		30.82	11		30.82	19
28.84	7		30.84	5		30.84	21		30.84	9		30.84	19		30.84	10
28.86	6		30.86	5		30.86	21		30.86	6		30.86	23		30.86	18
28.88	5		30.88	6		30.88	18		30.88	6		30.88	22		30.88	14
28.9	6		30.9	6		30.9	17		30.9	7		30.9	16		30.9	17
28.92	7		30.92	6		30.92	18		30.92	10		30.92	16		30.92	19
28.94	10		30.94	5		30.94	27		30.94	9		30.94	15		30.94	11
28.96	11		30.96	4		30.96	21		30.96	5		30.96	19		30.96	10
28.98	10		30.98	3		30.98	21		30.98	7		30.98	24		30.98	14
29	9		31	2		31	21		31	3		31	18		31	16
29.02	7		31.02	2		31.02	19		31.02	3		31.02	19		31.02	12
29.04	6		31.04	2		31.04	18		31.04	9		31.04	20		31.04	21
29.06	5		31.06	3		31.06	34		31.06	6		31.06	27		31.06	15
29.08	6		31.08	3		31.08	22		31.08	5		31.08	26		31.08	13
29.1	8		31.1	3		31.1	24		31.1	13		31.1	28		31.1	13
29.12	10		31.12	3		31.12	22		31.12	6		31.12	21		31.12	13
29.14	11		31.14	3		31.14	18		31.14	6		31.14	12		31.14	20
29.16	13		31.16	4		31.16	21		31.16	12		31.16	23		31.16	20
29.18	13		31.18	5		31.18	21		31.18	8		31.18	17		31.18	13
29.2	13		31.2	6		31.2	16		31.2	8		31.2	16		31.2	14
29.22	12		31.22	6		31.22	20		31.22	6		31.22	19		31.22	21
29.24	11		31.24	6		31.24	22		31.24	6		31.24	24		31.24	14
29.26	11		31.26	6		31.26	24		31.26	2		31.26	19		31.26	12
29.28	11		31.28	4		31.28	22		31.28	4		31.28	18		31.28	12
29.3	13		31.3	3		31.3	13		31.3	7		31.3	23		31.3	13
29.32	16		31.32	2		31.32	19		31.32	8		31.32	21		31.32	15
29.34	20		31.34	1		31.34	21		31.34	11		31.34	24		31.34	15
29.36	24		31.36	1		31.36	27		31.36	13		31.36	31		31.36	11
29.38	27		31.38	1		31.38	25		31.38	6		31.38	21		31.38	14
29.4	26		31.4	2		31.4	21		31.4	3		31.4	19		31.4	15
29.42	23		31.42	2		31.42	15		31.42	2		31.42	18		31.42	14
29.44	19		31.44	3		31.44	22		31.44	5		31.44	21		31.44	13
29.46	15		31.46	4		31.46	16		31.46	6		31.46	19		31.46	11
29.48	12		31.48	4		31.48	16		31.48	1		31.48	19		31.48	18
29.5	12		31.5	4		31.5	13		31.5	6		31.5	20		31.5	12
29.52	13		31.52	3		31.52	26		31.52	6		31.52	20		31.52	15
29.54	15		31.54	3		31.54	16		31.54	9		31.54	12		31.54	13
29.56	14		31.56	2		31.56	17		31.56	2		31.56	16		31.56	15
29.58	12		31.58	2		31.58	23		31.58	3		31.58	11		31.58	12
29.6	11		31.6	3		31.6	25		31.6	8		31.6	22		31.6	8
29.62	9		31.62	4		31.62	22		31.62	5		31.62	23		31.62	16
29.64	10		31.64	5		31.64	23		31.64	10		31.64	21		31.64	5
29.66	12		31.66	6		31.66	22		31.66	9		31.66	24		31.66	14
29.68	14		31.68	6		31.68	27		31.68	11		31.68	25		31.68	6
29.7	15		31.7	5		31.7	17		31.7	4		31.7	12		31.7	12
29.72	13		31.72	5		31.72	8		31.72	6		31.72	17		31.72	15
29.74	9		31.74	4		31.74	21		31.74	7		31.74	25		31.74	12
29.76	6		31.76	5		31.76	13		31.76	2		31.76	14		31.76	16
29.78	2		31.78	5		31.78	19		31.78	5		31.78	18		31.78	18
29.8	1		31.8	7		31.8	19		31.8	9		31.8	15		31.8	15
29.82	2		31.82	8		31.82	14		31.82	5		31.82	16		31.82	14
29.84	4		31.84	8		31.84	21		31.84	12		31.84	22		31.84	13
29.86	7		31.86	7		31.86	17		31.86	4		31.86	13		31.86	16
29.88	9		31.88	6		31.88	18		31.88	8		31.88	22		31.88	14
29.9	10		31.9	5		31.9	18		31.9	9		31.9	16		31.9	14
29.92	10		31.92	3		31.92	14		31.92	9		31.92	15		31.92	12
29.94	10		31.94	2		31.94	22		31.94	7		31.94	16		31.94	15
29.96	9		31.96	2		31.96	21		31.96	4		31.96	18		31.96	8
29.98	8		31.98	2		31.98	16		31.98	5		31.98	18		31.98	11
30	8		32	2		32	18		32	6		32	19		32	17
30.02	9		32.02	3		32.02	17		32.02	5		32.02	17		32.02	8
30.04	10		32.04	3		32.04	17		32.04	5		32.04	19		32.04	14
30.06	11		32.06	3		32.06	14		32.06	5		32.06	18		32.06	15
30.08	13		32.08	3		32.08	22		32.08	7		32.08	20		32.08	15
30.1	15		32.1	3		32.1	13		32.1	6		32.1	19		32.1	11
30.12	17		32.12	3		32.12	20		32.12	4		32.12	15		32.12	10
30.14	19		32.14	3		32.14	13		32.14	6		32.14	23		32.14	16
30.16	22		32.16	4		32.16	21		32.16	7		32.16	13		32.16	8
30.18	24		32.18	5		32.18	26		32.18	6		32.18	18		32.18	8
30.2	24		32.2	6		32.2	23		32.2	4		32.2	25		32.2	10
30.22	23		32.22	6		32.22	33		32.22	8		32.22	17		32.22	11
30.24	21		32.24	5		32.24	15		32.24	6		32.24	21		32.24	8
30.26	18		32.26	4		32.26	24		32.26	4		32.26	21		32.26	17
30.28	14		32.28	4		32.28	25		32.28	11		32.28	12		32.28	14
30.3	12		32.3	3		32.3	17		32.3	7		32.3	22		32.3	8
30.32	10		32.32	4		32.32	23		32.32	7		32.32	18		32.32	15
30.34	9		32.34	5		32.34	14		32.34	4		32.34	27		32.34	14
30.36	8		32.36	5		32.36	21		32.36	9		32.36	24		32.36	12
30.38	7		32.38	6		32.38	13		32.38	10		32.38	27		32.38	10
30.4	7		32.4	6		32.4	13		32.4	7		32.4	20		32.4	12
30.42	8		32.42	5		32.42	12		32.42	7		32.42	21		32.42	14
30.44	9		32.44	4		32.44	12		32.44	4		32.44	13		32.44	14
30.46	10		32.46	3		32.46	16		32.46	7		32.46	18		32.46	18
30.48	11		32.48	2		32.48	20		32.48	11		32.48	13		32.48	9
30.5	11		32.5	2		32.5	24		32.5	3		32.5	20		32.5	14
30.52	9		32.52	2		32.52	21		32.52	5		32.52	24		32.52	17
30.54	6		32.54	3		32.54	20		32.54	3		32.54	11		32.54	8
30.56	4		32.56	4		32.56	17		32.56	3		32.56	18		32.56	9
30.58	4		32.58	5		32.58	18		32.58	7		32.58	12		32.58	11
30.6	4		32.6	6		32.6	22		32.6	9		32.6	17		32.6	16
30.62	6		32.62	6		32.62	13		32.62	6		32.62	13		32.62	18
30.64	7		32.64	6		32.64	18		32.64	8		32.64	18		32.64	13
30.66	8		32.66	5		32.66	17		32.66	3		32.66	22		32.66	13
30.68	7		32.68	4		32.68	24		32.68	5		32.68	15		32.68	15
30.7	5		32.7	3		32.7	22		32.7	7		32.7	12		32.7	17
30.72	3		32.72	3		32.72	20		32.72	6		32.72	18		32.72	10
30.74	2		32.74	3		32.74	24		32.74	6		32.74	16		32.74	10
30.76	2		32.76	4		32.76	19		32.76	4		32.76	20		32.76	16
30.78	4		32.78	4		32.78	10		32.78	2		32.78	21		32.78	12
30.8	5		32.8	4		32.8	20		32.8	7		32.8	13		32.8	10
30.82	7		32.82	4		32.82	26		32.82	7		32.82	28		32.82	14
30.84	8		32.84	3		32.84	17		32.84	8		32.84	16		32.84	12
30.86	7		32.86	3		32.86	21		32.86	6		32.86	13		32.86	12
30.88	5		32.88	2		32.88	24		32.88	7		32.88	20		32.88	18
30.9	3		32.9	3		32.9	17		32.9	7		32.9	23		32.9	10
30.92	3		32.92	4		32.92	13		32.92	10		32.92	21		32.92	14
30.94	4		32.94	5		32.94	13		32.94	5		32.94	10		32.94	13
30.96	6		32.96	6		32.96	14		32.96	2		32.96	9		32.96	18
30.98	9		32.98	6		32.98	22		32.98	6		32.98	25		32.98	12
31	12		33	5		33	21		33	6		33	16		33	9
31.02	13		33.02	5		33.02	16		33.02	4		33.02	14		33.02	18
31.04	12		33.04	4		33.04	15		33.04	7		33.04	17		33.04	17
31.06	9		33.06	4		33.06	17		33.06	7		33.06	15		33.06	13
31.08	6		33.08	4		33.08	12		33.08	7		33.08	15		33.08	12
31.1	5		33.1	5		33.1	12		33.1	5		33.1	23		33.1	16
31.12	4		33.12	5		33.12	20		33.12	3		33.12	26		33.12	11
31.14	4		33.14	5		33.14	12		33.14	10		33.14	23		33.14	12
31.16	5		33.16	5		33.16	17		33.16	4		33.16	10		33.16	18
31.18	6		33.18	4		33.18	18		33.18	8		33.18	22		33.18	10
31.2	6		33.2	3		33.2	27		33.2	3		33.2	19		33.2	10
31.22	6		33.22	3		33.22	18		33.22	10		33.22	22		33.22	9
31.24	6		33.24	3		33.24	21		33.24	7		33.24	15		33.24	8
31.26	5		33.26	3		33.26	22		33.26	9		33.26	23		33.26	10
31.28	4		33.28	4		33.28	15		33.28	6		33.28	16		33.28	15
31.3	3		33.3	4		33.3	16		33.3	7		33.3	21		33.3	12
31.32	3		33.32	4		33.32	19		33.32	6		33.32	20		33.32	13
31.34	3		33.34	4		33.34	15		33.34	3		33.34	23		33.34	12
31.36	4		33.36	4		33.36	16		33.36	3		33.36	15		33.36	13
31.38	5		33.38	4		33.38	17		33.38	6		33.38	16		33.38	13
31.4	7		33.4	3		33.4	18		33.4	10		33.4	21		33.4	7
31.42	8		33.42	2		33.42	22		33.42	7		33.42	13		33.42	9
31.44	9		33.44	1		33.44	16		33.44	12		33.44	19		33.44	13
31.46	9		33.46	2		33.46	21		33.46	9		33.46	20		33.46	18
31.48	10		33.48	3		33.48	19		33.48	5		33.48	17		33.48	14
31.5	10		33.5	5		33.5	11		33.5	7		33.5	21		33.5	10
31.52	10		33.52	7		33.52	16		33.52	3		33.52	12		33.52	12
31.54	9		33.54	9		33.54	19		33.54	6		33.54	8		33.54	12
31.56	9		33.56	9		33.56	17		33.56	8		33.56	13		33.56	6
31.58	8		33.58	9		33.58	19		33.58	9		33.58	15		33.58	6
31.6	8		33.6	8		33.6	16		33.6	4		33.6	10		33.6	9
31.62	8		33.62	6		33.62	24		33.62	4		33.62	11		33.62	14
31.64	9		33.64	5		33.64	18		33.64	2		33.64	20		33.64	16
31.66	9		33.66	5		33.66	15		33.66	8		33.66	11		33.66	6
31.68	9		33.68	5		33.68	16		33.68	8		33.68	14		33.68	12
31.7	9		33.7	5		33.7	12		33.7	6		33.7	17		33.7	7
31.72	8		33.72	6		33.72	17		33.72	7		33.72	18		33.72	9
31.74	8		33.74	6		33.74	16		33.74	6		33.74	14		33.74	15
31.76	7		33.76	5		33.76	23		33.76	6		33.76	14		33.76	8
31.78	7		33.78	5		33.78	23		33.78	7		33.78	15		33.78	8
31.8	6		33.8	5		33.8	22		33.8	6		33.8	18		33.8	7
31.82	4		33.82	5		33.82	19		33.82	7		33.82	21		33.82	19
31.84	3		33.84	5		33.84	14		33.84	7		33.84	20		33.84	8
31.86	4		33.86	5		33.86	18		33.86	4		33.86	17		33.86	14
31.88	6		33.88	5		33.88	25		33.88	4		33.88	21		33.88	12
31.9	9		33.9	4		33.9	24		33.9	8		33.9	21		33.9	15
31.92	12		33.92	3		33.92	21		33.92	11		33.92	19		33.92	10
31.94	13		33.94	2		33.94	12		33.94	4		33.94	21		33.94	13
31.96	12		33.96	2		33.96	18		33.96	9		33.96	18		33.96	12
31.98	9		33.98	2		33.98	14		33.98	5		33.98	14		33.98	14
32	5		34	2		34	17		34	8		34	23		34	6
32.02	3		34.02	3		34.02	20		34.02	3		34.02	21		34.02	17
32.04	1		34.04	3		34.04	14		34.04	8		34.04	12		34.04	9
32.06	2		34.06	3		34.06	15		34.06	4		34.06	26		34.06	16
32.08	3		34.08	3		34.08	23		34.08	6		34.08	20		34.08	14
32.1	4		34.1	3		34.1	26		34.1	8		34.1	14		34.1	12
32.12	4		34.12	4		34.12	25		34.12	8		34.12	13		34.12	7
32.14	4		34.14	5		34.14	25		34.14	6		34.14	14		34.14	6
32.16	4		34.16	6		34.16	17		34.16	6		34.16	11		34.16	13
32.18	5		34.18	6		34.18	22		34.18	13		34.18	18		34.18	17
32.2	6		34.2	7		34.2	20		34.2	7		34.2	14		34.2	20
32.22	7		34.22	7		34.22	20		34.22	12		34.22	20		34.22	8
32.24	8		34.24	7		34.24	29		34.24	10		34.24	23		34.24	14
32.26	8		34.26	6		34.26	9		34.26	14		34.26	17		34.26	9
32.28	9		34.28	6		34.28	22		34.28	7		34.28	17		34.28	11
32.3	10		34.3	5		34.3	21		34.3	6		34.3	23		34.3	7
32.32	11		34.32	5		34.32	16		34.32	12		34.32	13		34.32	6
32.34	11		34.34	6		34.34	14		34.34	10		34.34	17		34.34	12
32.36	10		34.36	7		34.36	25		34.36	7		34.36	18		34.36	9
32.38	9		34.38	8		34.38	16		34.38	9		34.38	16		34.38	15
32.4	7		34.4	8		34.4	14		34.4	8		34.4	21		34.4	10
32.42	5		34.42	9		34.42	16		34.42	6		34.42	15		34.42	9
32.44	4		34.44	8		34.44	13		34.44	5		34.44	15		34.44	10
32.46	4		34.46	8		34.46	20		34.46	10		34.46	20		34.46	10
32.48	5		34.48	8		34.48	22		34.48	15		34.48	10		34.48	8
32.5	6		34.5	9		34.5	20		34.5	7		34.5	25		34.5	9
32.52	7		34.52	10		34.52	17		34.52	10		34.52	18		34.52	8
32.54	6		34.54	12		34.54	15		34.54	12		34.54	19		34.54	12
32.56	6		34.56	13		34.56	20		34.56	12		34.56	20		34.56	15
32.58	6		34.58	12		34.58	24		34.58	8		34.58	10		34.58	10
32.6	7		34.6	12		34.6	22		34.6	8		34.6	20		34.6	13
32.62	7		34.62	10		34.62	20		34.62	13		34.62	14		34.62	11
32.64	8		34.64	9		34.64	21		34.64	11		34.64	17		34.64	11
32.66	8		34.66	8		34.66	19		34.66	9		34.66	17		34.66	9
32.68	6		34.68	9		34.68	24		34.68	14		34.68	21		34.68	11
32.7	4		34.7	10		34.7	21		34.7	10		34.7	20		34.7	10
32.72	2		34.72	13		34.72	22		34.72	12		34.72	22		34.72	8
32.74	2		34.74	15		34.74	19		34.74	7		34.74	11		34.74	16
32.76	2		34.76	16		34.76	26		34.76	9		34.76	15		34.76	9
32.78	3		34.78	16		34.78	12		34.78	14		34.78	19		34.78	12
32.8	5		34.8	15		34.8	22		34.8	12		34.8	25		34.8	15
32.82	6		34.82	13		34.82	24		34.82	9		34.82	16		34.82	11
32.84	7		34.84	13		34.84	24		34.84	18		34.84	19		34.84	14
32.86	8		34.86	13		34.86	22		34.86	18		34.86	13		34.86	13
32.88	8		34.88	15		34.88	36		34.88	18		34.88	18		34.88	8
32.9	8		34.9	17		34.9	33		34.9	17		34.9	15		34.9	17
32.92	7		34.92	19		34.92	42		34.92	17		34.92	17		34.92	22
32.94	5		34.94	19		34.94	33		34.94	22		34.94	19		34.94	10
32.96	4		34.96	19		34.96	36		34.96	28		34.96	14		34.96	11
32.98	3		34.98	18		34.98	53		34.98	33		34.98	17		34.98	8
33	2		35	17		35	46		35	35		35	19		35	19
33.02	2		35.02	15		35.02	52		35.02	46		35.02	20		35.02	8
33.04	3		35.04	15		35.04	57		35.04	56		35.04	10		35.04	7
33.06	4		35.06	16		35.06	64		35.06	54		35.06	13		35.06	8
33.08	7		35.08	18		35.08	73		35.08	63		35.08	22		35.08	12
33.1	9		35.1	20		35.1	72		35.1	90		35.1	24		35.1	9
33.12	11		35.12	23		35.12	105		35.12	109		35.12	21		35.12	8
33.14	11		35.14	26		35.14	96		35.14	127		35.14	19		35.14	16
33.16	8		35.16	28		35.16	111		35.16	150		35.16	21		35.16	9
33.18	5		35.18	29		35.18	177		35.18	157		35.18	15		35.18	7
33.2	3		35.2	29		35.2	160		35.2	198		35.2	20		35.2	15
33.22	1		35.22	29		35.22	185		35.22	243		35.22	11		35.22	11
33.24	1		35.24	28		35.24	215		35.24	251		35.24	16		35.24	10
33.26	1		35.26	27		35.26	217		35.26	226		35.26	19		35.26	14
33.28	4		35.28	26		35.28	219		35.28	239		35.28	21		35.28	10
33.3	5		35.3	26		35.3	181		35.3	189		35.3	18		35.3	12
33.32	6		35.32	27		35.32	211		35.32	152		35.32	14		35.32	7
33.34	6		35.34	28		35.34	136		35.34	148		35.34	19		35.34	17
33.36	6		35.36	29		35.36	143		35.36	140		35.36	17		35.36	18
33.38	4		35.38	29		35.38	143		35.38	81		35.38	24		35.38	14
33.4	3		35.4	29		35.4	117		35.4	72		35.4	17		35.4	8
33.42	1		35.42	27		35.42	80		35.42	68		35.42	18		35.42	9
33.44	1		35.44	24		35.44	64		35.44	53		35.44	20		35.44	12
33.46	1		35.46	21		35.46	60		35.46	39		35.46	15		35.46	6
33.48	2		35.48	18		35.48	43		35.48	32		35.48	22		35.48	11
33.5	3		35.5	15		35.5	43		35.5	32		35.5	15		35.5	14
33.52	4		35.52	14		35.52	34		35.52	17		35.52	24		35.52	12
33.54	4		35.54	14		35.54	43		35.54	25		35.54	20		35.54	17
33.56	5		35.56	15		35.56	31		35.56	21		35.56	25		35.56	14
33.58	5		35.58	16		35.58	33		35.58	19		35.58	13		35.58	9
33.6	4		35.6	17		35.6	18		35.6	16		35.6	18		35.6	9
33.62	5		35.62	17		35.62	37		35.62	15		35.62	18		35.62	14
33.64	5		35.64	17		35.64	23		35.64	16		35.64	16		35.64	18
33.66	4		35.66	16		35.66	27		35.66	16		35.66	22		35.66	21
33.68	4		35.68	15		35.68	24		35.68	14		35.68	24		35.68	15
33.7	3		35.7	14		35.7	27		35.7	12		35.7	16		35.7	17
33.72	3		35.72	13		35.72	23		35.72	6		35.72	22		35.72	9
33.74	4		35.74	14		35.74	29		35.74	20		35.74	17		35.74	12
33.76	4		35.76	14		35.76	22		35.76	14		35.76	18		35.76	8
33.78	6		35.78	16		35.78	21		35.78	17		35.78	16		35.78	12
33.8	7		35.8	17		35.8	19		35.8	10		35.8	21		35.8	15
33.82	8		35.82	18		35.82	27		35.82	11		35.82	16		35.82	16
33.84	8		35.84	17		35.84	19		35.84	13		35.84	13		35.84	10
33.86	8		35.86	16		35.86	24		35.86	5		35.86	22		35.86	10
33.88	6		35.88	14		35.88	24		35.88	9		35.88	14		35.88	15
33.9	3		35.9	12		35.9	25		35.9	14		35.9	22		35.9	13
33.92	2		35.92	12		35.92	19		35.92	8		35.92	22		35.92	11
33.94	1		35.94	12		35.94	17		35.94	12		35.94	19		35.94	21
33.96	1		35.96	13		35.96	19		35.96	10		35.96	22		35.96	10
33.98	2		35.98	13		35.98	15		35.98	18		35.98	17		35.98	9
34	3		36	13		36	24		36	3		36	17		36	13
34.02	4		36.02	11		36.02	18		36.02	16		36.02	20		36.02	13
34.04	5		36.04	9		36.04	16		36.04	4		36.04	27		36.04	16
34.06	6		36.06	6		36.06	16		36.06	8		36.06	21		36.06	28
34.08	7		36.08	5		36.08	15		36.08	7		36.08	19		36.08	15
34.1	9		36.1	5		36.1	15		36.1	7		36.1	10		36.1	25
34.12	10		36.12	6		36.12	16		36.12	10		36.12	20		36.12	19
34.14	11		36.14	8		36.14	20		36.14	7		36.14	14		36.14	28
34.16	12		36.16	11		36.16	22		36.16	5		36.16	13		36.16	15
34.18	12		36.18	12		36.18	18		36.18	9		36.18	29		36.18	17
34.2	12		36.2	14		36.2	17		36.2	10		36.2	21		36.2	17
34.22	12		36.22	14		36.22	17		36.22	7		36.22	24		36.22	19
34.24	12		36.24	14		36.24	18		36.24	10		36.24	17		36.24	26
34.26	11		36.26	14		36.26	15		36.26	6		36.26	15		36.26	23
34.28	9		36.28	13		36.28	20		36.28	7		36.28	22		36.28	32
34.3	8		36.3	12		36.3	19		36.3	8		36.3	15		36.3	33
34.32	9		36.32	10		36.32	24		36.32	4		36.32	18		36.32	29
34.34	10		36.34	9		36.34	18		36.34	6		36.34	24		36.34	31
34.36	12		36.36	8		36.36	13		36.36	8		36.36	24		36.36	38
34.38	13		36.38	7		36.38	20		36.38	5		36.38	21		36.38	22
34.4	13		36.4	7		36.4	15		36.4	4		36.4	31		36.4	35
34.42	12		36.42	8		36.42	19		36.42	9		36.42	26		36.42	27
34.44	12		36.44	8		36.44	14		36.44	12		36.44	23		36.44	39
34.46	13		36.46	8		36.46	14		36.46	4		36.46	19		36.46	37
34.48	16		36.48	8		36.48	20		36.48	7		36.48	21		36.48	45
34.5	19		36.5	7		36.5	15		36.5	7		36.5	28		36.5	36
34.52	23		36.52	7		36.52	17		36.52	6		36.52	16		36.52	40
34.54	26		36.54	6		36.54	8		36.54	7		36.54	14		36.54	37
34.56	26		36.56	6		36.56	19		36.56	5		36.56	16		36.56	40
34.58	25		36.58	6		36.58	14		36.58	10		36.58	26		36.58	49
34.6	25		36.6	5		36.6	17		36.6	8		36.6	24		36.6	54
34.62	23		36.62	5		36.62	19		36.62	14		36.62	20		36.62	37
34.64	23		36.64	5		36.64	26		36.64	11		36.64	30		36.64	50
34.66	26		36.66	5		36.66	15		36.66	4		36.66	23		36.66	49
34.68	31		36.68	6		36.68	20		36.68	9		36.68	19		36.68	35
34.7	37		36.7	7		36.7	17		36.7	5		36.7	23		36.7	38
34.72	42		36.72	8		36.72	12		36.72	2		36.72	22		36.72	31
34.74	49		36.74	8		36.74	11		36.74	2		36.74	34		36.74	33
34.76	53		36.76	7		36.76	13		36.76	7		36.76	22		36.76	48
34.78	56		36.78	6		36.78	18		36.78	7		36.78	26		36.78	29
34.8	60		36.8	5		36.8	15		36.8	7		36.8	24		36.8	33
34.82	65		36.82	4		36.82	24		36.82	7		36.82	22		36.82	36
34.84	70		36.84	4		36.84	23		36.84	6		36.84	26		36.84	31
34.86	73		36.86	5		36.86	10		36.86	6		36.86	26		36.86	31
34.88	75		36.88	5		36.88	11		36.88	13		36.88	20		36.88	40
34.9	75		36.9	6		36.9	15		36.9	9		36.9	18		36.9	27
34.92	74		36.92	6		36.92	15		36.92	4		36.92	23		36.92	27
34.94	74		36.94	5		36.94	22		36.94	2		36.94	25		36.94	23
34.96	79		36.96	5		36.96	15		36.96	5		36.96	26		36.96	25
34.98	87		36.98	3		36.98	13		36.98	12		36.98	32		36.98	20
35	96		37	2		37	14		37	7		37	23		37	19
35.02	105		37.02	2		37.02	17		37.02	9		37.02	27		37.02	24
35.04	111		37.04	3		37.04	9		37.04	6		37.04	23		37.04	13
35.06	112		37.06	5		37.06	10		37.06	6		37.06	22		37.06	22
35.08	109		37.08	7		37.08	17		37.08	5		37.08	28		37.08	13
35.1	104		37.1	9		37.1	18		37.1	6		37.1	25		37.1	14
35.12	99		37.12	10		37.12	15		37.12	11		37.12	25		37.12	15
35.14	94		37.14	10		37.14	12		37.14	7		37.14	22		37.14	14
35.16	91		37.16	9		37.16	15		37.16	6		37.16	22		37.16	16
35.18	87		37.18	7		37.18	13		37.18	8		37.18	25		37.18	18
35.2	84		37.2	5		37.2	14		37.2	4		37.2	22		37.2	12
35.22	81		37.22	4		37.22	17		37.22	8		37.22	30		37.22	11
35.24	80		37.24	3		37.24	18		37.24	15		37.24	17		37.24	13
35.26	78		37.26	3		37.26	17		37.26	4		37.26	27		37.26	22
35.28	76		37.28	3		37.28	13		37.28	8		37.28	28		37.28	17
35.3	73		37.3	4		37.3	14		37.3	6		37.3	18		37.3	7
35.32	68		37.32	5		37.32	18		37.32	8		37.32	21		37.32	10
35.34	60		37.34	6		37.34	13		37.34	8		37.34	19		37.34	16
35.36	51		37.36	7		37.36	25		37.36	5		37.36	17		37.36	7
35.38	43		37.38	8		37.38	16		37.38	6		37.38	20		37.38	13
35.4	38		37.4	8		37.4	14		37.4	13		37.4	22		37.4	17
35.42	35		37.42	8		37.42	13		37.42	7		37.42	16		37.42	13
35.44	34		37.44	6		37.44	16		37.44	8		37.44	12		37.44	12
35.46	36		37.46	4		37.46	10		37.46	6		37.46	20		37.46	16
35.48	38		37.48	3		37.48	13		37.48	7		37.48	15		37.48	12
35.5	39		37.5	3		37.5	18		37.5	6		37.5	18		37.5	7
35.52	39		37.52	4		37.52	13		37.52	8		37.52	20		37.52	11
35.54	38		37.54	6		37.54	15		37.54	6		37.54	17		37.54	13
35.56	33		37.56	8		37.56	12		37.56	9		37.56	14		37.56	8
35.58	28		37.58	9		37.58	10		37.58	9		37.58	22		37.58	8
35.6	23		37.6	9		37.6	14		37.6	10		37.6	21		37.6	7
35.62	20		37.62	9		37.62	19		37.62	6		37.62	23		37.62	8
35.64	18		37.64	7		37.64	12		37.64	7		37.64	16		37.64	14
35.66	19		37.66	6		37.66	15		37.66	5		37.66	16		37.66	14
35.68	22		37.68	5		37.68	9		37.68	7		37.68	14		37.68	13
35.7	21		37.7	4		37.7	16		37.7	5		37.7	19		37.7	9
35.72	19		37.72	4		37.72	9		37.72	7		37.72	18		37.72	13
35.74	17		37.74	5		37.74	13		37.74	10		37.74	15		37.74	17
35.76	14		37.76	6		37.76	12		37.76	9		37.76	16		37.76	10
35.78	11		37.78	7		37.78	13		37.78	10		37.78	17		37.78	10
35.8	12		37.8	8		37.8	13		37.8	16		37.8	19		37.8	8
35.82	13		37.82	8		37.82	11		37.82	9		37.82	19		37.82	12
35.84	15		37.84	8		37.84	16		37.84	6		37.84	24		37.84	6
35.86	16		37.86	8		37.86	7		37.86	6		37.86	14		37.86	9
35.88	16		37.88	7		37.88	16		37.88	8		37.88	19		37.88	17
35.9	16		37.9	6		37.9	12		37.9	11		37.9	17		37.9	8
35.92	14		37.92	4		37.92	11		37.92	7		37.92	13		37.92	9
35.94	12		37.94	3		37.94	8		37.94	10		37.94	22		37.94	6
35.96	9		37.96	2		37.96	15		37.96	8		37.96	11		37.96	11
35.98	7		37.98	2		37.98	16		37.98	9		37.98	24		37.98	6
36	5		38	3		38	8		38	7		38	14		38	8
36.02	4		38.02	4		38.02	12		38.02	8		38.02	20		38.02	10
36.04	4		38.04	5		38.04	8		38.04	12		38.04	18		38.04	11
36.06	5		38.06	5		38.06	11		38.06	4		38.06	16		38.06	3
36.08	6		38.08	5		38.08	21		38.08	7		38.08	27		38.08	6
36.1	8		38.1	5		38.1	15		38.1	8		38.1	8		38.1	11
36.12	10		38.12	5		38.12	14		38.12	11		38.12	16		38.12	9
36.14	12		38.14	6		38.14	17		38.14	7		38.14	20		38.14	8
36.16	13		38.16	7		38.16	17		38.16	5		38.16	20		38.16	4
36.18	12		38.18	9		38.18	12		38.18	11		38.18	19		38.18	16
36.2	12		38.2	9		38.2	10		38.2	10		38.2	9		38.2	11
36.22	10		38.22	10		38.22	10		38.22	7		38.22	10		38.22	12
36.24	9		38.24	9		38.24	10		38.24	4		38.24	18		38.24	8
36.26	9		38.26	8		38.26	13		38.26	9		38.26	22		38.26	8
36.28	9		38.28	7		38.28	12		38.28	10		38.28	15		38.28	7
36.3	10		38.3	7		38.3	16		38.3	5		38.3	23		38.3	11
36.32	10		38.32	6		38.32	9		38.32	5		38.32	18		38.32	5
36.34	10		38.34	5		38.34	12		38.34	7		38.34	7		38.34	8
36.36	10		38.36	5		38.36	16		38.36	7		38.36	14		38.36	17
36.38	10		38.38	4		38.38	19		38.38	9		38.38	15		38.38	6
36.4	11		38.4	5		38.4	18		38.4	16		38.4	9		38.4	11
36.42	11		38.42	5		38.42	16		38.42	8		38.42	19		38.42	9
36.44	11		38.44	6		38.44	16		38.44	10		38.44	18		38.44	7
36.46	9		38.46	7		38.46	9		38.46	2		38.46	14		38.46	5
36.48	8		38.48	8		38.48	16		38.48	5		38.48	16		38.48	20
36.5	7		38.5	8		38.5	19		38.5	10		38.5	14		38.5	7
36.52	6		38.52	7		38.52	15		38.52	5		38.52	21		38.52	12
36.54	5		38.54	5		38.54	24		38.54	5		38.54	20		38.54	17
36.56	5		38.56	3		38.56	21		38.56	1		38.56	20		38.56	10
36.58	4		38.58	2		38.58	19		38.58	11		38.58	15		38.58	5
36.6	4		38.6	3		38.6	10		38.6	9		38.6	27		38.6	6
36.62	3		38.62	5		38.62	25		38.62	10		38.62	12		38.62	10
36.64	3		38.64	7		38.64	22		38.64	13		38.64	22		38.64	11
36.66	3		38.66	10		38.66	25		38.66	5		38.66	22		38.66	7
36.68	3		38.68	11		38.68	12		38.68	8		38.68	21		38.68	6
36.7	3		38.7	12		38.7	15		38.7	13		38.7	18		38.7	10
36.72	3		38.72	10		38.72	12		38.72	4		38.72	13		38.72	10
36.74	4		38.74	8		38.74	8		38.74	3		38.74	14		38.74	6
36.76	3		38.76	6		38.76	9		38.76	7		38.76	19		38.76	9
36.78	3		38.78	3		38.78	16		38.78	13		38.78	24		38.78	10
36.8	4		38.8	2		38.8	11		38.8	7		38.8	16		38.8	6
36.82	4		38.82	1		38.82	13		38.82	8		38.82	18		38.82	10
36.84	6		38.84	1		38.84	12		38.84	8		38.84	12		38.84	11
36.86	7		38.86	2		38.86	7		38.86	7		38.86	18		38.86	13
36.88	7		38.88	3		38.88	16		38.88	12		38.88	22		38.88	8
36.9	6		38.9	4		38.9	11		38.9	6		38.9	13		38.9	5
36.92	4		38.92	5		38.92	11		38.92	7		38.92	16		38.92	7
36.94	3		38.94	5		38.94	13		38.94	8		38.94	19		38.94	10
36.96	1		38.96	5		38.96	13		38.96	11		38.96	14		38.96	7
36.98	0		38.98	4		38.98	17		38.98	9		38.98	25		38.98	14
37	1		39	3		39	11		39	4		39	14		39	14
37.02	2		39.02	2		39.02	14		39.02	9		39.02	19		39.02	11
37.04	3		39.04	1		39.04	10		39.04	6		39.04	16		39.04	14
37.06	4		39.06	1		39.06	14		39.06	2		39.06	16		39.06	9
37.08	6		39.08	2		39.08	15		39.08	5		39.08	10		39.08	11
37.1	7		39.1	2		39.1	12		39.1	11		39.1	21		39.1	8
37.12	7		39.12	3		39.12	17		39.12	7		39.12	8		39.12	12
37.14	7		39.14	3		39.14	10		39.14	12		39.14	18		39.14	13
37.16	7		39.16	3		39.16	12		39.16	7		39.16	14		39.16	12
37.18	6		39.18	3		39.18	7		39.18	12		39.18	9		39.18	6
37.2	4		39.2	3		39.2	14		39.2	6		39.2	15		39.2	11
37.22	4		39.22	3		39.22	19		39.22	2		39.22	18		39.22	5
37.24	5		39.24	4		39.24	22		39.24	7		39.24	16		39.24	9
37.26	7		39.26	4		39.26	9		39.26	5		39.26	15		39.26	5
37.28	9		39.28	4		39.28	18		39.28	8		39.28	19		39.28	10
37.3	12		39.3	3		39.3	10		39.3	6		39.3	15		39.3	10
37.32	13		39.32	2		39.32	10		39.32	7		39.32	16		39.32	6
37.34	12		39.34	1		39.34	18		39.34	10		39.34	10		39.34	9
37.36	10		39.36	1		39.36	16		39.36	8		39.36	23		39.36	6
37.38	8		39.38	1		39.38	18		39.38	4		39.38	27		39.38	16
37.4	5		39.4	2		39.4	14		39.4	11		39.4	14		39.4	12
37.42	4		39.42	3		39.42	14		39.42	5		39.42	17		39.42	12
37.44	3		39.44	3		39.44	21		39.44	7		39.44	19		39.44	9
37.46	3		39.46	3		39.46	13		39.46	10		39.46	19		39.46	4
37.48	4		39.48	3		39.48	15		39.48	6		39.48	22		39.48	8
37.5	4		39.5	2		39.5	18		39.5	8		39.5	12		39.5	11
37.52	3		39.52	2		39.52	19		39.52	7		39.52	20		39.52	16
37.54	4		39.54	3		39.54	23		39.54	8		39.54	14		39.54	3
37.56	5		39.56	3		39.56	8		39.56	8		39.56	22		39.56	7
37.58	6		39.58	4		39.58	12		39.58	6		39.58	15		39.58	16
37.6	8		39.6	4		39.6	15		39.6	5		39.6	21		39.6	9
37.62	10		39.62	4		39.62	12		39.62	10		39.62	16		39.62	7
37.64	11		39.64	3		39.64	12		39.64	9		39.64	19		39.64	8
37.66	11		39.66	2		39.66	17		39.66	11		39.66	20		39.66	9
37.68	10		39.68	1		39.68	9		39.68	8		39.68	18		39.68	9
37.7	7		39.7	1		39.7	18		39.7	7		39.7	16		39.7	9
37.72	5		39.72	1		39.72	19		39.72	11		39.72	13		39.72	6
37.74	3		39.74	2		39.74	14		39.74	11		39.74	11		39.74	13
37.76	3		39.76	4		39.76	17		39.76	5		39.76	15		39.76	11
37.78	5		39.78	6		39.78	19		39.78	10		39.78	21		39.78	7
37.8	7		39.8	8		39.8	11		39.8	19		39.8	12		39.8	12
37.82	10		39.82	9		39.82	16		39.82	5		39.82	9		39.82	7
37.84	12		39.84	9		39.84	10		39.84	8		39.84	18		39.84	9
37.86	12		39.86	8		39.86	14		39.86	5		39.86	13		39.86	11
37.88	10		39.88	7		39.88	15		39.88	9		39.88	14		39.88	6
37.9	7		39.9	6		39.9	14		39.9	5		39.9	19		39.9	12
37.92	5		39.92	6		39.92	20		39.92	7		39.92	18		39.92	14
37.94	3		39.94	5		39.94	19		39.94	10		39.94	6		39.94	11
37.96	2		39.96	4		39.96	14		39.96	13		39.96	16		39.96	10
37.98	3		39.98	4		39.98	15		39.98	8		39.98	14		39.98	11
38	5		40	4		40	13		40	12		40	14		40	15
38.02	6		40.02	4		40.02	16		40.02	6		40.02	20		40.02	7
38.04	8		40.04	4		40.04	12		40.04	7		40.04	13		40.04	10
38.06	8		40.06	5		40.06	16		40.06	6		40.06	21		40.06	8
38.08	8		40.08	5		40.08	17		40.08	3		40.08	14		40.08	10
38.1	8		40.1	6		40.1	16		40.1	9		40.1	14		40.1	8
38.12	8		40.12	6		40.12	20		40.12	8		40.12	13		40.12	10
38.14	9		40.14	6		40.14	19		40.14	8		40.14	16		40.14	8
38.16	9		40.16	5		40.16	15		40.16	9		40.16	8		40.16	8
38.18	9		40.18	4		40.18	16		40.18	8		40.18	10		40.18	8
38.2	8		40.2	4		40.2	18		40.2	10		40.2	10		40.2	6
38.22	7		40.22	4		40.22	17		40.22	9		40.22	9		40.22	11
38.24	5		40.24	4		40.24	13		40.24	7		40.24	16		40.24	6
38.26	4		40.26	5		40.26	16		40.26	3		40.26	18		40.26	6
38.28	4		40.28	5		40.28	19		40.28	6		40.28	14		40.28	10
38.3	4		40.3	5		40.3	16		40.3	13		40.3	12		40.3	10
38.32	6		40.32	4		40.32	10		40.32	12		40.32	16		40.32	9
38.34	8		40.34	3		40.34	22		40.34	7		40.34	14		40.34	6
38.36	10		40.36	2		40.36	19		40.36	4		40.36	11		40.36	9
38.38	12		40.38	2		40.38	14		40.38	10		40.38	13		40.38	11
38.4	12		40.4	2		40.4	9		40.4	5		40.4	22		40.4	8
38.42	11		40.42	3		40.42	20		40.42	12		40.42	19		40.42	9
38.44	11		40.44	4		40.44	18		40.44	11		40.44	17		40.44	8
38.46	10		40.46	6		40.46	16		40.46	7		40.46	11		40.46	9
38.48	10		40.48	7		40.48	17		40.48	14		40.48	8		40.48	3
38.5	10		40.5	7		40.5	14		40.5	13		40.5	12		40.5	13
38.52	10		40.52	6		40.52	13		40.52	13		40.52	25		40.52	8
38.54	9		40.54	6		40.54	11		40.54	9		40.54	9		40.54	6
38.56	9		40.56	5		40.56	14		40.56	15		40.56	13		40.56	12
38.58	8		40.58	6		40.58	13		40.58	14		40.58	12		40.58	8
38.6	8		40.6	6		40.6	22		40.6	12		40.6	14		40.6	10
38.62	7		40.62	8		40.62	12		40.62	16		40.62	11		40.62	10
38.64	6		40.64	9		40.64	9		40.64	13		40.64	15		40.64	10
38.66	5		40.66	10		40.66	16		40.66	14		40.66	15		40.66	8
38.68	4		40.68	11		40.68	17		40.68	10		40.68	13		40.68	5
38.7	3		40.7	11		40.7	26		40.7	9		40.7	13		40.7	11
38.72	3		40.72	11		40.72	23		40.72	10		40.72	13		40.72	8
38.74	3		40.74	10		40.74	16		40.74	10		40.74	7		40.74	6
38.76	4		40.76	10		40.76	13		40.76	6		40.76	16		40.76	16
38.78	5		40.78	10		40.78	19		40.78	13		40.78	13		40.78	5
38.8	6		40.8	9		40.8	15		40.8	3		40.8	19		40.8	7
38.82	8		40.82	10		40.82	14		40.82	13		40.82	18		40.82	9
38.84	8		40.84	10		40.84	16		40.84	9		40.84	15		40.84	7
38.86	7		40.86	11		40.86	19		40.86	14		40.86	17		40.86	13
38.88	6		40.88	11		40.88	20		40.88	13		40.88	19		40.88	10
38.9	4		40.9	12		40.9	19		40.9	10		40.9	19		40.9	10
38.92	3		40.92	13		40.92	25		40.92	10		40.92	7		40.92	13
38.94	4		40.94	14		40.94	13		40.94	12		40.94	18		40.94	5
38.96	5		40.96	14		40.96	13		40.96	14		40.96	17		40.96	10
38.98	5		40.98	14		40.98	16		40.98	12		40.98	18		40.98	7
39	6		41	13		41	15		41	7		41	20		41	12
39.02	5		41.02	13		41.02	21		41.02	10		41.02	11		41.02	9
39.04	4		41.04	14		41.04	20		41.04	11		41.04	22		41.04	8
39.06	3		41.06	15		41.06	15		41.06	11		41.06	24		41.06	12
39.08	4		41.08	16		41.08	24		41.08	13		41.08	13		41.08	7
39.1	5		41.1	18		41.1	12		41.1	11		41.1	14		41.1	5
39.12	7		41.12	20		41.12	18		41.12	12		41.12	14		41.12	7
39.14	8		41.14	22		41.14	9		41.14	11		41.14	15		41.14	15
39.16	9		41.16	23		41.16	14		41.16	6		41.16	18		41.16	9
39.18	9		41.18	26		41.18	21		41.18	8		41.18	10		41.18	7
39.2	8		41.2	28		41.2	24		41.2	16		41.2	12		41.2	8
39.22	6		41.22	30		41.22	25		41.22	10		41.22	9		41.22	11
39.24	6		41.24	32		41.24	25		41.24	11		41.24	17		41.24	7
39.26	6		41.26	34		41.26	24		41.26	12		41.26	10		41.26	8
39.28	6		41.28	34		41.28	17		41.28	12		41.28	16		41.28	3
39.3	6		41.3	35		41.3	23		41.3	17		41.3	14		41.3	4
39.32	6		41.32	34		41.32	16		41.32	14		41.32	10		41.32	7
39.34	6		41.34	34		41.34	20		41.34	21		41.34	7		41.34	13
39.36	7		41.36	34		41.36	21		41.36	22		41.36	14		41.36	12
39.38	7		41.38	35		41.38	21		41.38	18		41.38	16		41.38	9
39.4	8		41.4	37		41.4	17		41.4	13		41.4	11		41.4	9
39.42	7		41.42	41		41.42	17		41.42	21		41.42	22		41.42	14
39.44	5		41.44	46		41.44	17		41.44	22		41.44	8		41.44	16
39.46	3		41.46	51		41.46	31		41.46	10		41.46	11		41.46	6
39.48	2		41.48	54		41.48	21		41.48	14		41.48	12		41.48	14
39.5	1		41.5	55		41.5	26		41.5	16		41.5	10		41.5	16
39.52	2		41.52	54		41.52	21		41.52	18		41.52	16		41.52	15
39.54	4		41.54	52		41.54	23		41.54	19		41.54	16		41.54	9
39.56	6		41.56	51		41.56	18		41.56	22		41.56	18		41.56	17
39.58	7		41.58	53		41.58	32		41.58	24		41.58	7		41.58	14
39.6	7		41.6	58		41.6	33		41.6	28		41.6	18		41.6	7
39.62	7		41.62	66		41.62	36		41.62	29		41.62	16		41.62	8
39.64	6		41.64	77		41.64	38		41.64	25		41.64	18		41.64	6
39.66	5		41.66	88		41.66	33		41.66	29		41.66	14		41.66	12
39.68	4		41.68	99		41.68	39		41.68	32		41.68	10		41.68	10
39.7	4		41.7	106		41.7	43		41.7	37		41.7	14		41.7	8
39.72	4		41.72	109		41.72	34		41.72	38		41.72	13		41.72	11
39.74	4		41.74	109		41.74	54		41.74	37		41.74	9		41.74	12
39.76	4		41.76	108		41.76	52		41.76	38		41.76	16		41.76	6
39.78	4		41.78	106		41.78	52		41.78	49		41.78	12		41.78	2
39.8	4		41.8	107		41.8	44		41.8	54		41.8	14		41.8	11
39.82	4		41.82	110		41.82	86		41.82	64		41.82	14		41.82	8
39.84	5		41.84	116		41.84	75		41.84	79		41.84	14		41.84	12
39.86	5		41.86	123		41.86	93		41.86	107		41.86	16		41.86	9
39.88	5		41.88	132		41.88	108		41.88	104		41.88	16		41.88	10
39.9	4		41.9	140		41.9	143		41.9	147		41.9	18		41.9	15
39.92	5		41.92	148		41.92	131		41.92	137		41.92	14		41.92	12
39.94	5		41.94	154		41.94	141		41.94	213		41.94	18		41.94	7
39.96	5		41.96	159		41.96	175		41.96	240		41.96	14		41.96	10
39.98	5		41.98	162		41.98	215		41.98	305		41.98	11		41.98	6
40	6		42	165		42	288		42	401		42	18		42	11
40.02	6		42.02	168		42.02	379		42.02	516		42.02	15		42.02	15
40.04	5		42.04	172		42.04	410		42.04	606		42.04	13		42.04	7
40.06	5		42.06	176		42.06	525		42.06	654		42.06	15		42.06	12
40.08	4		42.08	180		42.08	547		42.08	774		42.08	24		42.08	3
40.1	4		42.1	184		42.1	670		42.1	847		42.1	12		42.1	13
40.12	4		42.12	187		42.12	690		42.12	772		42.12	9		42.12	8
40.14	5		42.14	187		42.14	694		42.14	784		42.14	11		42.14	13
40.16	6		42.16	183		42.16	603		42.16	673		42.16	19		42.16	12
40.18	6		42.18	176		42.18	572		42.18	635		42.18	12		42.18	11
40.2	5		42.2	167		42.2	490		42.2	576		42.2	16		42.2	11
40.22	5		42.22	157		42.22	441		42.22	465		42.22	14		42.22	9
40.24	6		42.24	147		42.24	378		42.24	378		42.24	16		42.24	9
40.26	7		42.26	139		42.26	315		42.26	320		42.26	22		42.26	11
40.28	9		42.28	134		42.28	275		42.28	236		42.28	22		42.28	5
40.3	11		42.3	130		42.3	221		42.3	199		42.3	19		42.3	7
40.32	12		42.32	127		42.32	157		42.32	174		42.32	16		42.32	5
40.34	11		42.34	126		42.34	146		42.34	109		42.34	18		42.34	10
40.36	9		42.36	125		42.36	110		42.36	83		42.36	12		42.36	14
40.38	7		42.38	123		42.38	92		42.38	65		42.38	11		42.38	8
40.4	5		42.4	120		42.4	74		42.4	68		42.4	12		42.4	11
40.42	3		42.42	116		42.42	71		42.42	53		42.42	19		42.42	11
40.44	3		42.44	110		42.44	48		42.44	50		42.44	15		42.44	6
40.46	3		42.46	102		42.46	58		42.46	47		42.46	22		42.46	10
40.48	5		42.48	93		42.48	49		42.48	45		42.48	16		42.48	8
40.5	7		42.5	85		42.5	43		42.5	35		42.5	25		42.5	9
40.52	9		42.52	76		42.52	45		42.52	31		42.52	13		42.52	11
40.54	12		42.54	70		42.54	32		42.54	37		42.54	14		42.54	14
40.56	13		42.56	65		42.56	34		42.56	33		42.56	12		42.56	13
40.58	12		42.58	64		42.58	22		42.58	16		42.58	15		42.58	6
40.6	9		42.6	63		42.6	36		42.6	18		42.6	13		42.6	16
40.62	7		42.62	65		42.62	30		42.62	27		42.62	16		42.62	16
40.64	5		42.64	66		42.64	35		42.64	24		42.64	11		42.64	10
40.66	4		42.66	66		42.66	22		42.66	27		42.66	16		42.66	18
40.68	4		42.68	65		42.68	36		42.68	29		42.68	20		42.68	13
40.7	7		42.7	62		42.7	24		42.7	25		42.7	18		42.7	16
40.72	9		42.72	58		42.72	28		42.72	21		42.72	29		42.72	15
40.74	10		42.74	52		42.74	27		42.74	11		42.74	8		42.74	14
40.76	11		42.76	46		42.76	29		42.76	20		42.76	20		42.76	20
40.78	12		42.78	41		42.78	19		42.78	16		42.78	19		42.78	20
40.8	11		42.8	37		42.8	19		42.8	16		42.8	21		42.8	12
40.82	8		42.82	34		42.82	25		42.82	12		42.82	19		42.82	13
40.84	7		42.84	32		42.84	22		42.84	18		42.84	27		42.84	14
40.86	8		42.86	31		42.86	20		42.86	11		42.86	21		42.86	17
40.88	10		42.88	30		42.88	26		42.88	14		42.88	26		42.88	30
40.9	13		42.9	30		42.9	20		42.9	22		42.9	24		42.9	26
40.92	18		42.92	30		42.92	22		42.92	22		42.92	20		42.92	16
40.94	24		42.94	30		42.94	18		42.94	16		42.94	25		42.94	20
40.96	26		42.96	30		42.96	23		42.96	15		42.96	14		42.96	22
40.98	27		42.98	29		42.98	21		42.98	21		42.98	28		42.98	17
41	27		43	28		43	23		43	18		43	29		43	20
41.02	26		43.02	26		43.02	19		43.02	10		43.02	26		43.02	17
41.04	25		43.04	24		43.04	22		43.04	17		43.04	30		43.04	20
41.06	25		43.06	23		43.06	17		43.06	14		43.06	32		43.06	17
41.08	26		43.08	22		43.08	18		43.08	13		43.08	19		43.08	20
41.1	29		43.1	22		43.1	15		43.1	16		43.1	22		43.1	25
41.12	31		43.12	22		43.12	21		43.12	13		43.12	26		43.12	20
41.14	35		43.14	21		43.14	17		43.14	13		43.14	28		43.14	31
41.16	37		43.16	20		43.16	16		43.16	13		43.16	20		43.16	28
41.18	38		43.18	18		43.18	24		43.18	18		43.18	27		43.18	33
41.2	38		43.2	16		43.2	21		43.2	14		43.2	23		43.2	30
41.22	37		43.22	15		43.22	10		43.22	18		43.22	35		43.22	28
41.24	37		43.24	15		43.24	23		43.24	15		43.24	33		43.24	20
41.26	40		43.26	15		43.26	13		43.26	12		43.26	39		43.26	37
41.28	45		43.28	15		43.28	17		43.28	12		43.28	30		43.28	38
41.3	55		43.3	14		43.3	30		43.3	5		43.3	32		43.3	36
41.32	65		43.32	13		43.32	22		43.32	12		43.32	33		43.32	41
41.34	75		43.34	11		43.34	13		43.34	19		43.34	38		43.34	54
41.36	77		43.36	9		43.36	11		43.36	14		43.36	47		43.36	45
41.38	76		43.38	7		43.38	23		43.38	11		43.38	51		43.38	42
41.4	73		43.4	7		43.4	23		43.4	17		43.4	39		43.4	57
41.42	71		43.42	7		43.42	12		43.42	13		43.42	46		43.42	63
41.44	70		43.44	9		43.44	14		43.44	11		43.44	54		43.44	39
41.46	74		43.46	12		43.46	13		43.46	11		43.46	52		43.46	65
41.48	84		43.48	14		43.48	21		43.48	11		43.48	46		43.48	56
41.5	98		43.5	14		43.5	22		43.5	9		43.5	58		43.5	52
41.52	111		43.52	14		43.52	20		43.52	10		43.52	52		43.52	68
41.54	126		43.54	12		43.54	27		43.54	12		43.54	64		43.54	70
41.56	142		43.56	9		43.56	21		43.56	18		43.56	78		43.56	78
41.58	159		43.58	6		43.58	12		43.58	17		43.58	57		43.58	50
41.6	174		43.6	4		43.6	10		43.6	15		43.6	73		43.6	75
41.62	189		43.62	3		43.62	18		43.62	12		43.62	69		43.62	58
41.64	205		43.64	3		43.64	9		43.64	9		43.64	77		43.64	72
41.66	223		43.66	4		43.66	20		43.66	7		43.66	71		43.66	82
41.68	244		43.68	5		43.68	16		43.68	10		43.68	90		43.68	77
41.7	270		43.7	6		43.7	17		43.7	13		43.7	84		43.7	91
41.72	303		43.72	7		43.72	21		43.72	13		43.72	89		43.72	64
41.74	342		43.74	7		43.74	14		43.74	10		43.74	105		43.74	67
41.76	380		43.76	6		43.76	14		43.76	7		43.76	98		43.76	71
41.78	421		43.78	5		43.78	17		43.78	22		43.78	108		43.78	87
41.8	460		43.8	4		43.8	18		43.8	14		43.8	90		43.8	60
41.82	496		43.82	4		43.82	12		43.82	9		43.82	121		43.82	68
41.84	528		43.84	5		43.84	20		43.84	13		43.84	110		43.84	54
41.86	559		43.86	6		43.86	23		43.86	8		43.86	101		43.86	54
41.88	591		43.88	8		43.88	17		43.88	12		43.88	105		43.88	60
41.9	620		43.9	9		43.9	17		43.9	9		43.9	119		43.9	49
41.92	643		43.92	9		43.92	22		43.92	24		43.92	110		43.92	54
41.94	660		43.94	8		43.94	10		43.94	8		43.94	123		43.94	54
41.96	667		43.96	7		43.96	21		43.96	16		43.96	130		43.96	47
41.98	662		43.98	5		43.98	28		43.98	11		43.98	105		43.98	40
42	645		44	4		44	25		44	9		44	118		44	38
42.02	616		44.02	3		44.02	11		44.02	11		44.02	101		44.02	49
42.04	582		44.04	2		44.04	18		44.04	9		44.04	129		44.04	37
42.06	540		44.06	2		44.06	21		44.06	16		44.06	96		44.06	33
42.08	494		44.08	3		44.08	21		44.08	11		44.08	116		44.08	26
42.1	451		44.1	4		44.1	23		44.1	11		44.1	92		44.1	40
42.12	415		44.12	5		44.12	11		44.12	15		44.12	99		44.12	37
42.14	383		44.14	6		44.14	25		44.14	13		44.14	104		44.14	39
42.16	357		44.16	6		44.16	21		44.16	14		44.16	84		44.16	32
42.18	334		44.18	5		44.18	19		44.18	11		44.18	80		44.18	25
42.2	311		44.2	4		44.2	24		44.2	16		44.2	77		44.2	34
42.22	281		44.22	3		44.22	25		44.22	18		44.22	84		44.22	20
42.24	247		44.24	2		44.24	20		44.24	16		44.24	66		44.24	16
42.26	212		44.26	2		44.26	18		44.26	10		44.26	82		44.26	17
42.28	182		44.28	2		44.28	24		44.28	12		44.28	65		44.28	21
42.3	159		44.3	3		44.3	21		44.3	11		44.3	58		44.3	27
42.32	145		44.32	4		44.32	11		44.32	8		44.32	61		44.32	24
42.34	139		44.34	5		44.34	11		44.34	14		44.34	49		44.34	12
42.36	136		44.36	5		44.36	10		44.36	15		44.36	51		44.36	18
42.38	129		44.38	5		44.38	24		44.38	8		44.38	53		44.38	22
42.4	119		44.4	5		44.4	22		44.4	7		44.4	51		44.4	18
42.42	108		44.42	5		44.42	17		44.42	21		44.42	40		44.42	12
42.44	98		44.44	6		44.44	15		44.44	10		44.44	40		44.44	8
42.46	92		44.46	6		44.46	27		44.46	12		44.46	36		44.46	19
42.48	90		44.48	6		44.48	16		44.48	9		44.48	44		44.48	14
42.5	91		44.5	5		44.5	12		44.5	6		44.5	29		44.5	16
42.52	88		44.52	4		44.52	22		44.52	15		44.52	29		44.52	13
42.54	82		44.54	3		44.54	14		44.54	12		44.54	39		44.54	21
42.56	72		44.56	2		44.56	16		44.56	19		44.56	34		44.56	19
42.58	63		44.58	2		44.58	19		44.58	9		44.58	40		44.58	8
42.6	56		44.6	2		44.6	18		44.6	9		44.6	32		44.6	18
42.62	53		44.62	3		44.62	17		44.62	18		44.62	29		44.62	17
42.64	53		44.64	4		44.64	29		44.64	8		44.64	22		44.64	16
42.66	54		44.66	5		44.66	21		44.66	15		44.66	25		44.66	19
42.68	54		44.68	6		44.68	11		44.68	13		44.68	24		44.68	15
42.7	52		44.7	6		44.7	18		44.7	11		44.7	20		44.7	15
42.72	50		44.72	6		44.72	22		44.72	10		44.72	23		44.72	12
42.74	47		44.74	6		44.74	24		44.74	15		44.74	26		44.74	13
42.76	44		44.76	7		44.76	7		44.76	13		44.76	32		44.76	13
42.78	41		44.78	9		44.78	19		44.78	17		44.78	28		44.78	11
42.8	38		44.8	11		44.8	18		44.8	11		44.8	26		44.8	10
42.82	37		44.82	13		44.82	21		44.82	14		44.82	18		44.82	13
42.84	36		44.84	14		44.84	22		44.84	16		44.84	17		44.84	13
42.86	35		44.86	14		44.86	12		44.86	13		44.86	27		44.86	14
42.88	34		44.88	14		44.88	32		44.88	13		44.88	19		44.88	5
42.9	33		44.9	13		44.9	18		44.9	9		44.9	25		44.9	16
42.92	33		44.92	11		44.92	19		44.92	19		44.92	20		44.92	15
[truncated: 2,254 more rows]

## Sheet: Figure_2
Figure_2_a					Figure_2_b					Figure_2_c
CdSe-p					CdSe-r					CdS-r
	A	B				A	B				A	B
G3X6N3	1.75364	0.888124	0.865515		G3X6N3	6.80793	3.12068	3.68725		G3X6N3	1.78103	0.737729	1.0433
Q28085	0.756693	0.0588262	0.697867		B0JYQ0	2.62466	0	2.62466		Q28085	0.634447	0.23946	0.394987
E1B726	0.538762	0	0.538762		A0A140T843	3.01897	1.46525	1.55372		B0JYQ0	0.297765	0	0.297765
F1MSZ6	0.614389	0.361361	0.253028		Q28085	2.14682	1.12599	1.02083		A0A140T897	0.327584	0.0350897	0.292494
B0JYQ0	0.366184	0.163429	0.202755		Q2KIS7	2.65208	1.92483	0.727248		E1B726	0.531542	0.285775	0.245767
P81187	0.658662	0.473971	0.18469		P81187	1.44575	0.754717	0.691034		Q2KIS7	0.559927	0.374156	0.185771
P02769	0.244884	0.100975	0.14391		Q9N2I2	1.2178	0.53984	0.677957		F1N5M2	0.145082	0.0332583	0.111824
Q2KIS7	0.141174	0	0.141174		P34955	1.20677	0.659116	0.547654		Q3MHN2	0.235372	0.169732	0.0656396
P34955	0.425313	0.30233	0.122983		Q2KIG3	0.726789	0.27244	0.454349		P81187	1.28552	1.2279	0.0576251
Q3SZH5	0.288429	0.165651	0.122779		A0A140T897	2.39907	1.99699	0.402077		P34955	0.130198	0.0803066	0.0498911
Q9N2I2	0.789592	0.6723	0.117292		Q3SZH5	0.593473	0.236434	0.357038		B0JYN6	0.0386073	0.0222315	0.0163758
F1N5M2	0.268676	0.152594	0.116082		F1MMD7	0.548491	0.312546	0.235945		Q7SIH1	0.072483	0.0628212	0.00966177
Q3SZR3	0.1134	0.0120054	0.101395		F1MSZ6	0.297105	0.15303	0.144075		Q2KIG3	0.137516	0.144119	-0.00660362
Q3MHN2	0.115276	0.0420187	0.0732571		Q7SIH1	0.160944	0.131565	0.0293787		A0A140T843	0.523439	0.543219	-0.0197796
Q2KIG3	0.253844	0.182081	0.0717631		Q2KJF1	0.0297981	0.0157567	0.0140413		Q3SZH5	0.116119	0.145185	-0.0290662
P00735	0.06373	0.0232604	0.0404696		A6QPP2	0.0798025	0.086388	-0.0065855		A0A0F6QMJ3	0.232238	0.266066	-0.0338284
B0JYN6	0.144949	0.111226	0.0337226		A0A140T881	0.0956423	0.102614	-0.00697187		V6F9A2	0.0512866	0.10032	-0.0490335
Q7SIH1	0.0689043	0.0454142	0.0234901		F1N3Q7	0.311045	0.49798	-0.186935		Q95121	0.107253	0.180081	-0.0728284
A6QPP2	0.0499118	0.0338861	0.0160258		V6F9A2	0.644303	0.832144	-0.187841		F1MMD7	0.0674063	0.158202	-0.0907953
Q95121	0.159768	0.148603	0.0111648		B0JYN6	0.77851	2.06092	-1.28241		Q9N2I2	0.38238	0.634799	-0.252419

## Sheet: Figure_3
Figure_3_a						Figure_3_b						Figure_3_c							Figure_3_d
CdSe-p-A			CdSe-p-B			CdSe-p-A			CdSe-p-B			CdSe-p-A			CdSe-p-B				Control
Mass (ag)	Frequency		Mass (ag)	Frequency		Mass (ag)	Frequency		Mass (ag)	Frequency		Mass (ag)	Frequency		Mass (ag)	Frequency			Concentration (µg/mL)	Mean mass (ag)
0.602	6		0.602	14		0.602	0		0.602	0		0.602	0		0.602	0			0	0.67798
1.202	120		1.202	194		1.202	164		1.202	37		1.202	16		1.202	8				0.602
1.802	191		1.802	344		1.802	477		1.802	224		1.802	49		1.802	24
2.402	230		2.402	406		2.402	543		2.402	251		2.402	65		2.402	44
3.002	297		3.002	529		3.002	665		3.002	316		3.002	96		3.002	69			CdSe-p-A
3.602	231		3.602	392		3.602	607		3.602	420		3.602	124		3.602	78			Concentration (µg/mL)	Mean mass (ag)
4.202	170		4.202	313		4.202	640		4.202	417		4.202	143		4.202	122			5	22.11
4.802	156		4.802	269		4.802	554		4.802	412		4.802	258		4.802	149				22.8
5.402	147		5.402	238		5.402	548		5.402	382		5.402	269		5.402	177				19.27
6.002	101		6.002	196		6.002	463		6.002	338		6.002	310		6.002	146				19.76
6.602	97		6.602	183		6.602	365		6.602	258		6.602	249		6.602	138				22.9
7.202	93		7.202	154		7.202	311		7.202	266		7.202	234		7.202	144			20	34.27
7.802	56		7.802	118		7.802	286		7.802	230		7.802	225		7.802	118				31.98
8.402	70		8.402	128		8.402	237		8.402	221		8.402	193		8.402	114				30.33
9.002	54		9.002	106		9.002	206		9.002	220		9.002	151		9.002	106				34.8
9.602	47		9.602	91		9.602	222		9.602	171		9.602	170		9.602	86				34.5
10.202	35		10.202	76		10.202	196		10.202	177		10.202	127		10.202	70			40	41.2
10.802	39		10.802	46		10.802	164		10.802	169		10.802	136		10.802	79				39.95
11.402	31		11.402	77		11.402	162		11.402	150		11.402	117		11.402	61				42.03
12.002	34		12.002	67		12.002	150		12.002	126		12.002	125		12.002	65				40.69
12.602	30		12.602	63		12.602	142		12.602	160		12.602	77		12.602	64				42.4
13.202	27		13.202	38		13.202	122		13.202	106		13.202	102		13.202	55
13.802	24		13.802	48		13.802	115		13.802	90		13.802	94		13.802	53
14.402	23		14.402	31		14.402	109		14.402	113		14.402	69		14.402	47			CdSe-p-B
15.002	20		15.002	39		15.002	97		15.002	86		15.002	75		15.002	48			Concentration (µg/mL)	Mean mass (ag)
15.602	25		15.602	34		15.602	93		15.602	90		15.602	70		15.602	40			5	13.29
16.202	26		16.202	31		16.202	79		16.202	91		16.202	67		16.202	32				12.47
16.802	19		16.802	27		16.802	68		16.802	66		16.802	60		16.802	37				13.65
17.402	20		17.402	29		17.402	77		17.402	98		17.402	61		17.402	41				12.88
18.002	16		18.002	23		18.002	74		18.002	94		18.002	50		18.002	36				13.56
18.602	17		18.602	25		18.602	64		18.602	73		18.602	33		18.602	27			20	23.92
19.202	16		19.202	22		19.202	75		19.202	49		19.202	48		19.202	26				23.03
19.802	11		19.802	14		19.802	66		19.802	53		19.802	45		19.802	34				23.47
20.402	17		20.402	19		20.402	79		20.402	68		20.402	38		20.402	36				22.78
21.002	15		21.002	19		21.002	47		21.002	47		21.002	41		21.002	24				23.8
21.602	14		21.602	15		21.602	54		21.602	60		21.602	40		21.602	18			40	26.53
22.202	11		22.202	16		22.202	60		22.202	54		22.202	49		22.202	24				26.98
22.802	19		22.802	11		22.802	59		22.802	61		22.802	39		22.802	22				26.38
23.402	7		23.402	11		23.402	45		23.402	54		23.402	47		23.402	18				27
24.002	19		24.002	9		24.002	28		24.002	46		24.002	33		24.002	18				27.1
24.602	9		24.602	10		24.602	39		24.602	45		24.602	30		24.602	18
25.202	13		25.202	10		25.202	24		25.202	54		25.202	37		25.202	17
25.802	8		25.802	12		25.802	37		25.802	41		25.802	30		25.802	26
26.402	8		26.402	7		26.402	32		26.402	43		26.402	19		26.402	15
27.002	14		27.002	8		27.002	28		27.002	54		27.002	34		27.002	14
27.602	11		27.602	10		27.602	31		27.602	37		27.602	24		27.602	6
28.202	4		28.202	11		28.202	24		28.202	38		28.202	31		28.202	6
28.802	7		28.802	11		28.802	40		28.802	28		28.802	17		28.802	15
29.402	3		29.402	4		29.402	24		29.402	29		29.402	26		29.402	13
30.002	8		30.002	7		30.002	31		30.002	27		30.002	20		30.002	8
30.602	6		30.602	12		30.602	27		30.602	33		30.602	15		30.602	20
31.202	7		31.202	6		31.202	33		31.202	39		31.202	16		31.202	19
31.802	5		31.802	8		31.802	21		31.802	40		31.802	22		31.802	13
32.402	6		32.402	2		32.402	24		32.402	34		32.402	13		32.402	10
33.002	4		33.002	10		33.002	26		33.002	25		33.002	23		33.002	13
33.602	4		33.602	7		33.602	27		33.602	36		33.602	11		33.602	13
34.202	8		34.202	8		34.202	28		34.202	22		34.202	15		34.202	10
34.802	9		34.802	2		34.802	21		34.802	27		34.802	11		34.802	13
35.402	4		35.402	5		35.402	9		35.402	28		35.402	20		35.402	10
36.002	0		36.002	4		36.002	19		36.002	26		36.002	13		36.002	7
36.602	4		36.602	4		36.602	25		36.602	17		36.602	7		36.602	4
37.202	5		37.202	4		37.202	15		37.202	27		37.202	11		37.202	6
37.802	12		37.802	6		37.802	21		37.802	27		37.802	13		37.802	6
38.402	6		38.402	5		38.402	18		38.402	22		38.402	11		38.402	7
39.002	2		39.002	4		39.002	14		39.002	28		39.002	11		39.002	4
39.602	1		39.602	5		39.602	15		39.602	17		39.602	9		39.602	4
40.202	5		40.202	2		40.202	16		40.202	29		40.202	6		40.202	10
40.802	11		40.802	5		40.802	18		40.802	25		40.802	12		40.802	6
41.402	0		41.402	6		41.402	14		41.402	20		41.402	11		41.402	9
42.002	6		42.002	7		42.002	15		42.002	20		42.002	10		42.002	9
42.602	3		42.602	5		42.602	13		42.602	18		42.602	8		42.602	4
43.202	0		43.202	2		43.202	14		43.202	20		43.202	9		43.202	10
43.802	4		43.802	3		43.802	12		43.802	23		43.802	9		43.802	10
44.402	3		44.402	4		44.402	15		44.402	12		44.402	8		44.402	13
45.002	2		45.002	4		45.002	15		45.002	17		45.002	8		45.002	10
45.602	6		45.602	1		45.602	13		45.602	14		45.602	8		45.602	2
46.202	6		46.202	3		46.202	8		46.202	20		46.202	8		46.202	10
46.802	0		46.802	6		46.802	6		46.802	15		46.802	8		46.802	4
47.402	6		47.402	5		47.402	18		47.402	18		47.402	9		47.402	1
48.002	7		48.002	5		48.002	12		48.002	16		48.002	9		48.002	9
48.602	1		48.602	4		48.602	10		48.602	17		48.602	2		48.602	6
49.202	6		49.202	1		49.202	12		49.202	16		49.202	6		49.202	3
49.802	4		49.802	4		49.802	16		49.802	15		49.802	7		49.802	4
50.402	1		50.402	0		50.402	14		50.402	9		50.402	5		50.402	8
51.002	2		51.002	1		51.002	10		51.002	12		51.002	6		51.002	3
51.602	3		51.602	3		51.602	13		51.602	8		51.602	9		51.602	1
52.202	3		52.202	2		52.202	15		52.202	16		52.202	13		52.202	2
52.802	4		52.802	1		52.802	7		52.802	16		52.802	12		52.802	2
53.402	1		53.402	6		53.402	8		53.402	11		53.402	10		53.402	4
54.002	0		54.002	3		54.002	10		54.002	15		54.002	5		54.002	5
54.602	2		54.602	3		54.602	9		54.602	14		54.602	5		54.602	2
55.202	2		55.202	1		55.202	6		55.202	11		55.202	10		55.202	3
55.802	4		55.802	1		55.802	7		55.802	14		55.802	6		55.802	3
56.402	3		56.402	3		56.402	12		56.402	7		56.402	5		56.402	2
57.002	2		57.002	1		57.002	8		57.002	18		57.002	3		57.002	4
57.602	1		57.602	2		57.602	6		57.602	16		57.602	8		57.602	7
58.202	3		58.202	1		58.202	5		58.202	6		58.202	6		58.202	4
58.802	2		58.802	2		58.802	6		58.802	16		58.802	5		58.802	4
59.402	2		59.402	0		59.402	7		59.402	12		59.402	4		59.402	5
60.002	0		60.002	2		60.002	4		60.002	4		60.002	8		60.002	3

## Sheet: Figure_4
Figure_4_c				Figure_4_d				Figure_4_e				Figure_4_f				Figure_4_i				Figure_4_l
CdSe-p-A				CdSe-r-A				CdS-r-A				CdSe-p-A					CdSe (100)	CdSe (002)			CdS (002)	CdSe (101)
	Adsorption amout (mg/m2)				Adsorption amout (mg/m2)				Adsorption amout (mg/m^2)				Q (mg/m^2)				E (ads) (eV)	E (ads) (eV)			E (ads) (eV)	E (ads) (eV)
tran	36.25			tran	106.7			tran	26.23			Cys	29.97			Cys	-1.41	-1.33		Cys	-1.6188	-0.9521
	36.51				109.25				24.74				25.84
	36.31				105.54				25.14				25.81
	36.64				105.84				25.3				27.11
tran-mut	14.7			tran-mut	52.19			tran-mut	9.48				28
	12.36				29.24				10.8			Ser	12.65
	11.55				39.78				10.07				4.15
	12.92				38.77				9.88				8.58
													12.15
CdSe-p-B				CdSe-r-B				CdS-r-B					7.23
	Adsorption amout (mg/m2)				Adsorption amout (mg/m2)				Adsorption amout (mg/m^2)
tran	33.19			tran	72.3			tran	18.16			CdSe-p-B
	32.3				78.14				18.35				Q (mg/m^2)
	32.68				74.44				18.37			Cys	15.15
	32.84				74.97				17.9				20.04
tran-mut	12.39			tran-mut	30.76			tran-mut	6.85				21.76
	11.71				30.59				7.25				18.49
	12.51				29.8				7.25				18.7
	12.35				30.26				6.94			Ser	8.29
													12.38
													6.64
													8.82
													10.93

## Sheet: Figure_5
Figure_5_c									Figure_5_d					Figure_5_g							Figure_5_j
CdSe_(002)				CdSe_(100)						CdSe_(100)	CdSe_(002)			CdSe_(100)			CdSe_(002)					CdSe_(100)	CdSe_(002)
Time (ns)	Total contact atom number	Smoothed data		Time (ns)	Total contact atom number	Smoothed data			Time (ns)	Contact S atom number	Contact S atom number			Density of water molecule (nm-3)	Distance (nm)		Density of water molecule (nm-3)	Distance (nm)			Time (ns)	H bonds number per water molecule within FSS	H bonds number per water molecule within FSS
0	273	265.882		0	128	107.549			0	6	4			0	0.00035619		0	0.0026			0	0.3381	0.1379
0.04	237	265.975		0.04	118	108.553			0.04	3	5			0.0245	0		0.025	0			0.4	0.3196	0.1263
0.08	252	266.068		0.08	118	109.557			0.08	3	5			0.0491	0		0.05	0			0.8	0.3309	0.1239
0.12	262	266.161		0.12	111	110.561			0.12	3	6			0.0736	0		0.075	0			1.2	0.3226	0.1532
0.16	258	266.255		0.16	122	111.565			0.16	5	4			0.0982	0		0.1	0			1.6	0.3201	0.1104
0.2	261	266.348		0.2	119	112.569			0.2	5	4			0.1227	0		0.1249	0			2	0.3268	0.1248
0.24	260	266.441		0.24	140	113.573			0.24	5	4			0.1473	0		0.1499	0			2.4	0.3642	0.1435
0.28	291	266.534		0.28	122	114.577			0.28	5	4			0.1718	0.00392		0.1749	0			2.8	0.3362	0.1365
0.32	272	266.627		0.32	123	115.581			0.32	4	5			0.1964	0.3371		0.1999	0			3.2	0.3503	0.1477
0.36	274	266.72		0.36	102	116.585			0.36	4	4			0.2209	5.509		0.2249	0.00134			3.6	0.3725	0.1483
0.4	274	266.813		0.4	117	117.589			0.4	4	4			0.2455	34.4063		0.2499	0.1099			4	0.3511	0.1811
0.44	271	266.906		0.44	130	118.594			0.44	5	4			0.27	62.4195		0.2749	0.8995			4.4	0.3523	0.1387
0.48	273	266.999		0.48	114	119.598			0.48	4	6			0.2945	29.7455		0.2999	4.106			4.8	0.3429	0.1256
0.52	268	267.092		0.52	127	120.602			0.52	3	6			0.3191	7.366		0.3248	14.0082			5.2	0.354	0.1394
0.56	269	267.185		0.56	116	121.606			0.56	4	4			0.3436	15.6703		0.3498	39			5.6	0.3472	0.1243
0.6	271	267.278		0.6	118	122.61			0.6	3	5			0.3682	26.4948		0.3748	80.7463			6	0.3666	0.1187
0.64	279	267.371		0.64	110	123.614			0.64	5	5			0.3927	37.0556		0.3998	85.7289			6.4	0.3253	0.1346
0.68	270	267.464		0.68	112	124.618			0.68	4	6			0.4173	40.9944		0.4248	18.7341			6.8	0.3411	0.1653
0.72	253	267.557		0.72	132	125.622			0.72	5	6			0.4418	42.6888		0.4498	2.917			7.2	0.3422	0.1489
0.76	255	267.65		0.76	139	126.626			0.76	5	5			0.4664	39.0038		0.4748	3.9955			7.6	0.3417	0.1306
0.8	269	267.743		0.8	124	127.63			0.8	3	6			0.4909	37.7326		0.4998	9.3698			8	0.3273	0.1479
0.84	270	267.836		0.84	119	128.634			0.84	4	4			0.5155	36.1007		0.5247	21.2651			8.4	0.3203	0.1479
0.88	264	267.929		0.88	126	129.638			0.88	4	4			0.54	34.9695		0.5497	42.6201			8.8	0.3273	0.1285
0.92	278	268.022		0.92	109	130.642			0.92	4	4			0.5646	33.9975		0.5747	57.95			9.2	0.3598	0.1391
0.96	261	268.115		0.96	107	131.647			0.96	4	5			0.5891	32.1651		0.5997	51.7592			9.6	0.329	0.1485
1	279	268.209		1	114	132.651			1	4	5			0.6137	31.186		0.6247	37.598			10	0.325	0.1311
1.04	275	268.302		1.04	107	133.655			1.04	4	4			0.6382	30.9036		0.6497	27.5816			10.4	0.3084	0.1296
1.08	263	268.395		1.08	124	134.659			1.08	4	3			0.6627	31.4579		0.6747	21.1302			10.8	0.3075	0.1577
1.12	278	268.488		1.12	127	135.663			1.12	4	5			0.6873	32.0341		0.6996	18.4711			11.2	0.349	0.1536
1.16	273	268.581		1.16	124	136.667			1.16	4	5			0.7118	32.4256		0.7246	20.3398			11.6	0.3435	0.1492
1.2	275	268.674		1.2	116	137.671			1.2	4	3			0.7364	33.059		0.7496	25.4492			12	0.3116	0.1362
1.24	283	268.767		1.24	126	138.675			1.24	4	3			0.7609	33.0856		0.7746	31.3373			12.4	0.3001	0.1663
1.28	271	268.86		1.28	131	139.679			1.28	5	3			0.7855	33.7327		0.7996	35.3641			12.8	0.3337	0.1475
1.32	264	268.953		1.32	154	140.683			1.32	4	4			0.81	33.522		0.8246	35.4815			13.2	0.3103	0.1318
1.36	260	269.046		1.36	150	141.687			1.36	4	4			0.8346	33.453		0.8496	32.314			13.6	0.3029	0.1504
1.4	258	269.139		1.4	156	142.691			1.4	3	5			0.8591	33.2286		0.8746	28.2764			14	0.3442	0.1386
1.44	267	269.232		1.44	134	143.695			1.44	5	3			0.8837	32.8828		0.8995	25.3325			14.4	0.3221	0.1091
1.48	256	269.325		1.48	124	144.7			1.48	4	5			0.9082	32.4434		0.9245	24.191			14.8	0.3272	0.178
1.52	258	269.418		1.52	125	145.704			1.52	2	2			0.9328	32.0273		0.9495	24.8375			15.2	0.3389	0.1521
1.56	266	269.511		1.56	149	146.708			1.56	3	3			0.9573	32.0667		0.9745	26.758			15.6	0.3344	0.1231
1.6	261	269.604		1.6	139	147.712			1.6	4	3			0.9819	31.6092		0.9995	28.7717			16	0.3239	0.1133
1.64	288	269.697		1.64	165	148.716			1.64	4	2			1.0064	31.9783		1.0245	29.8184			16.4	0.3475	0.146
1.68	269	269.79		1.68	134	149.72			1.68	4	2			1.0309	31.7318		1.0495	29.6282			16.8	0.3621	0.1502
1.72	274	269.883		1.72	152	150.724			1.72	4	3			1.0555	31.8494		1.0744	28.4894			17.2	0.3356	0.117
1.76	263	269.976		1.76	157	151.728			1.76	4	2			1.08	31.8884		1.0994	27.0207			17.6	0.3433	0.1266
1.8	278	270.069		1.8	153	152.732			1.8	4	3			1.1046	31.8604		1.1244	25.7958			18	0.3366	0.1413
1.84	264	270.163		1.84	160	153.736			1.84	4	2			1.1291	31.7688		1.1494	25.3724			18.4	0.3626	0.1378
1.88	277	270.255		1.88	169	154.74			1.88	3	2			1.1537	31.5745		1.1744	25.6704			18.8	0.3197	0.1392
1.92	264	270.349		1.92	171	155.744			1.92	2	2			1.1782	31.3204		1.1994	26.3599			19.2	0.3367	0.128
1.96	262	270.442		1.96	175	156.748			1.96	3	3			1.2028	31.0931		1.2244	27.0003			19.6	0.3216	0.1521
2	264	270.535		2	161	157.752			2	3	4			1.2273	31.2562		1.2494	27.3861			20	0.3374	0.1243
2.04	278	270.485		2.04	151	158.446			2.04	4	4			1.2518	30.8261		1.2744	27.1821			20.4	0.3214	0.1529
2.08	278	270.683		2.08	158	159.228			2.08	4	4			1.2764	31.1326		1.2993	26.7147			20.8	0.3437	0.1373
2.12	279	270.861		2.12	168	159.901			2.12	2	3			1.301	30.7746		1.3243	26.2127			21.2	0.3294	0.1514
2.16	270	270.921		2.16	167	160.851			2.16	2	3			1.3255	30.7353		1.3493	25.8379			21.6	0.3385	0.1391
2.2	281	271.059		2.2	169	161.624			2.2	3	4			1.35	30.6677		1.3743	25.6027			22	0.3218	0.1315
2.24	261	270.98		2.24	161	162.446			2.24	2	3			1.3746	30.5991		1.3993	25.5872			22.4	0.3368	0.1102
2.28	260	271.109		2.28	141	163.149			2.28	3	4			1.3991	30.5168		1.4243	25.8748			22.8	0.3127	0.1214
2.32	267	271.05		2.32	156	164.168			2.32	3	2			1.4237	30.4273		1.4493	25.0027			23.2	0.3219	0.1657
2.36	270	270.98		2.36	153	164.97			2.36	3	2			1.4482	30.358		1.4743	26.2282			23.6	0.3094	0.1454
2.4	265	270.931		2.4	163	166.03			2.4	2	2			1.4728	30.2693		1.4992	26.1353			24	0.3364	0.1241
2.44	266	270.762		2.44	164	167.03			2.44	3	2			1.4973	30.5253		1.5242	26.0184			24.4	0.3054	0.154
2.48	263	270.713		2.48	181	167.911			2.48	4	2			1.5219	30.1428		1.5492	25.7912			24.8	0.336	0.1289
2.52	274	270.861		2.52	184	168.871			2.52	4	2			1.5464	30.3877		1.5742	25.6586			25.2	0.3233	0.1338
2.56	271	270.693		2.56	168	169.832			2.56	3	3			1.571	30.013		1.5992	25.7587			25.6	0.3299	0.1674
2.6	264	270.733		2.6	194	170.733			2.6	2	2			1.5955	29.9577		1.6242	25.8149			26	0.3253	0.1263
2.64	277	270.634		2.64	183	171.644			2.64	2	2			1.6201	29.9216		1.6492	25.7499			26.4	0.325	0.1226
2.68	278	270.584		2.68	166	172.822			2.68	3	2			1.6446	29.8723		1.6741	25.888			26.8	0.3146	0.1387
2.72	256	270.673		2.72	195	174.089			2.72	3	2			1.6691	29.8225		1.6991	25.9612			27.2	0.3437	0.1667
2.76	283	270.881		2.76	199	175.228			2.76	3	2			1.6937	29.7785		1.7241	25.9535			27.6	0.3126	0.1195
2.8	279	271.03		2.8	187	175.951			2.8	3	2			1.7182	30.0081		1.7491	25.8589			28	0.3262	0.1244
2.84	277	271.109		2.84	195	177.04			2.84	4	3			1.7428	29.6578		1.7741	25.9534			28.4	0.3261	0.1255
2.88	295	271.149		2.88	192	178.069			2.88	3	3			1.7673	29.9191		1.7991	25.9497			28.8	0.3153	0.141
2.92	293	271.366		2.92	197	179.188			2.92	4	3			1.7919	29.5336		1.8241	25.7434			29.2	0.3165	0.1335
2.96	272	271.426		2.96	193	180.307			2.96	2	2			1.8164	29.4981		1.8491	25.6775			29.6	0.3151	0.1468
3	272	271.545		3	208	181.624			3	3	2			1.841	29.4667		1.874	25.5997			30	0.3047	0.1172
3.04	273	271.396		3.04	203	182.733			3.04	4	2			1.8655	29.4397		1.899	25.495			30.4	0.3341	0.1313
3.08	277	271.386		3.08	197	183.832			3.08	4	2			1.8901	29.4156		1.924	25.5445			30.8	0.3181	0.115
3.12	289	271.455		3.12	196	184.99			3.12	4	2			1.9146	29.362		1.949	25.5726			31.2	0.3352	0.1573
3.16	277	271.366		3.16	183	186.099			3.16	4	2			1.9392	29.3143		1.974	25.4364			31.6	0.3491	0.1483
3.2	271	271.248		3.2	190	187			3.2	2	2			1.9637	29.2632		1.999	25.4248			32	0.3325	0.1217
3.24	272	271.267		3.24	182	188.02			3.24	4	2			1.9882	29.5151		2.024	25.3056			32.4	0.341	0.12
3.28	267	271.257		3.28	192	189.089			3.28	3	2			2.0128	29.1842		--				32.8	0.3289	0.1425
3.32	282	271.218		3.32	171	190.346			3.32	2	2										33.2	0.3251	0.1248
3.36	265	271.228		3.36	186	191.317			3.36	2	2										33.6	0.3534	0.1237
3.4	274	271.307		3.4	185	192.238			3.4	2	2										34	0.338	0.1149
3.44	281	271.525		3.44	187	193.178			3.44	2	2										34.4	0.3317	0.1531
3.48	274	271.564		3.48	218	194.485			3.48	2	2										34.8	0.3431	0.1328
3.52	285	271.703		3.52	211	195.644			3.52	2	2										35.2	0.3213	0.1369
3.56	282	271.96		3.56	216	196.703			3.56	3	2										35.6	0.3035	0.1513
3.6	291	271.931		3.6	208	197.693			3.6	4	2										36	0.3529	0.1655
3.64	264	272.089		3.64	213	198.554			3.64	4	2										36.4	0.329	0.1434
3.68	274	272.109		3.68	189	199.366			3.68	4	2										36.8	0.3228	0.1455
3.72	271	272.386		3.72	209	200.475			3.72	3	2										37.2	0.345	0.1263
3.76	269	272.297		3.76	196	201.475			3.76	3	2										37.6	0.3363	0.131
3.8	265	272.475		3.8	184	202.396			3.8	4	2										38	0.3185	0.1199
3.84	259	272.416		3.84	197	203.287			3.84	3	2										38.4	0.3058	0.1115
3.88	277	272.406		3.88	177	204.04			3.88	4	2										38.8	0.3181	0.1359
3.92	276	272.376		3.92	175	204.515			3.92	5	2										39.2	0.2934	0.139
3.96	261	272.386		3.96	187	205.267			3.96	5	2										39.6	0.3478	0.1261
4	264	272.485		4	188	205.812			4	4	2										40	0.3296	0.1407
4.04	268	272.396		4.04	198	206.406			4.04	5	2										40.4	0.3353	0.1415
4.08	257	272.297		4.08	197	207.287			4.08	4	2										40.8	0.3542	0.1349
4.12	270	272.188		4.12	186	208.099			4.12	4	2										41.2	0.3679	0.1467
4.16	268	272.218		4.16	207	208.743			4.16	4	2										41.6	0.3412	0.113
4.2	272	272.495		4.2	200	209.525			4.2	4	2										42	0.3168	0.1066
4.24	253	272.465		4.24	202	210.03			4.24	4	2										42.4	0.3259	0.1466
4.28	273	272.515		4.28	211	210.564			4.28	3	2										42.8	0.3415	0.1179
4.32	285	272.515		4.32	225	211.624			4.32	5	2										43.2	0.3229	0.1328
4.36	265	272.644		4.36	204	212.485			4.36	4	2										43.6	0.3272	0.1357
4.4	269	272.594		4.4	209	213.406			4.4	3	2										44	0.3046	0.144
4.44	257	272.683		4.44	218	214.119			4.44	5	2										44.4	0.3079	0.1513
4.48	266	272.901		4.48	219	214.851			4.48	5	2										44.8	0.3245	0.1559
4.52	288	273.079		4.52	211	215.673			4.52	3	2										45.2	0.3066	0.1378
4.56	251	273.03		4.56	224	216.416			4.56	4	2										45.6	0.3102	0.1532
4.6	273	273.059		4.6	207	217.149			4.6	4	2										46	0.3166	0.136
4.64	261	272.97		4.64	210	217.594			4.64	3	2										46.4	0.3098	0.1381
4.68	274	272.911		4.68	229	218.485			4.68	6	2										46.8	0.3175	0.1352
4.72	279	272.782		4.72	240	219.604			4.72	4	2										47.2	0.3216	0.133
4.76	274	273.059		4.76	247	220.465			4.76	5	2										47.6	0.3071	0.1364
4.8	270	273.01		4.8	212	221.356			4.8	4	2										48	0.3235	0.1226
4.84	277	273.059		4.84	234	222.069			4.84	4	2										48.4	0.3244	0.1567
4.88	274	273.109		4.88	223	222.842			4.88	3	2										48.8	0.3167	0.1366
4.92	286	273		4.92	239	223.446			4.92	2	2										49.2	0.3093	0.1315
4.96	284	273.03		4.96	222	224.069			4.96	4	2										49.6	0.3257	0.1483
5	273	273.248		5	240	224.772			5	4	2										50	0.3525	0.1247
5.04	264	273.327		5.04	226	225.436			5.04	4	2										50.4	0.3094	0.1348
5.08	274	273.386		5.08	218	225.99			5.08	4	2										50.8	0.3364	0.159
5.12	270	273.505		5.12	241	226.792			5.12	3	2										51.2	0.3196	0.1299
5.16	269	273.317		5.16	239	227.426			5.16	3	2										51.6	0.3218	0.1409
5.2	261	273.455		5.2	215	228.188			5.2	2	2										52	0.317	0.162
5.24	277	273.465		5.24	219	228.99			5.24	2	2										52.4	0.3419	0.1347
5.28	282	273.475		5.28	234	229.822			5.28	3	2										52.8	0.3016	0.1525
5.32	267	273.752		5.32	258	230.564			5.32	3	3										53.2	0.3036	0.1469
5.36	265	273.624		5.36	252	231.762			5.36	3	2										53.6	0.3197	0.153
5.4	268	273.911		5.4	243	232.851			5.4	2	3										54	0.3272	0.1044
5.44	280	273.97		5.44	251	233.723			5.44	2	3										54.4	0.3142	0.1895
5.48	271	273.911		5.48	266	234.723			5.48	3	2										54.8	0.3288	0.1525
5.52	270	273.911		5.52	241	235.356			5.52	2	2										55.2	0.3263	0.1329
5.56	284	273.812		5.56	232	236.267			5.56	2	2										55.6	0.3136	0.1218
5.6	263	273.871		5.6	249	236.782			5.6	2	2										56	0.3242	0.1442
5.64	277	273.723		5.64	226	237.525			5.64	2	2										56.4	0.3218	0.127
5.68	290	273.733		5.68	247	238.297			5.68	3	2										56.8	0.3211	0.1327
5.72	297	273.842		5.72	246	239.178			5.72	2	2										57.2	0.3178	0.132
5.76	265	274.04		5.76	253	239.861			5.76	2	2										57.6	0.328	0.1153
5.8	281	274.168		5.8	250	240.505			5.8	2	2										58	0.3237	0.1322
5.84	272	274.574		5.84	243	241.485			5.84	2	2										58.4	0.3222	0.1323
5.88	263	274.723		5.88	236	242.287			5.88	2	2										58.8	0.3373	0.1292
5.92	274	274.743		5.92	217	243.456			5.92	2	2										59.2	0.3465	0.1437
5.96	265	274.99		5.96	247	244.782			5.96	2	2										59.6	0.3154	0.1933
6	272	275.198		6	230	245.604			6	2	2										60	0.3389	0.1571
6.04	255	275.327		6.04	221	246.792			6.04	2	2										60.4	0.3461	0.1184
6.08	268	275.386		6.08	240	247.812			6.08	2	2										60.8	0.3205	0.1392
6.12	267	275.545		6.12	240	248.713			6.12	2	2										61.2	0.318	0.1345
6.16	282	275.584		6.16	233	249.792			6.16	2	2										61.6	0.3167	0.1609
6.2	298	275.782		6.2	246	250.564			6.2	2	2										62	0.3475	0.1205
6.24	278	275.624		6.24	220	251.238			6.24	2	2										62.4	0.3218	0.1278
6.28	266	275.733		6.28	215	252.099			6.28	2	2										62.8	0.3712	0.1383
6.32	260	275.555		6.32	248	252.851			6.32	2	2										63.2	0.3234	0.1295
6.36	280	275.327		6.36	243	253.495			6.36	2	2										63.6	0.3212	0.1746
6.4	265	275.515		6.4	246	254.366			6.4	2	2										64	0.322	0.1424
6.44	274	275.723		6.44	235	255			6.44	2	2										64.4	0.3165	0.1236
6.48	288	276.059		6.48	238	255.634			6.48	2	2										64.8	0.2917	0.1011
6.52	281	276.158		6.52	264	256.218			6.52	2	2										65.2	0.3236	0.1154
6.56	269	276.05		6.56	259	256.832			6.56	2	2										65.6	0.3193	0.1255
6.6	274	276.198		6.6	242	257.495			6.6	2	2										66	0.3241	0.123
6.64	255	276.277		6.64	239	258.445			6.64	2	2										66.4	0.3245	0.1386
6.68	271	276.624		6.68	273	259.02			6.68	2	2										66.8	0.3245	0.1311
6.72	265	276.752		6.72	279	259.545			6.72	2	2										67.2	0.3301	0.1434
6.76	284	276.683		6.76	282	260			6.76	2	2										67.6	0.3175	0.1137
6.8	278	276.743		6.8	289	260.436			6.8	2	2										68	0.3353	0.1518
6.84	284	276.663		6.84	259	261.228			6.84	2	2										68.4	0.3158	0.1259
6.88	282	276.723		6.88	273	261.723			6.88	2	2										68.8	0.295	0.145
6.92	284	276.654		6.92	253	262.267			6.92	2	2										69.2	0.3575	0.1345
6.96	296	276.475		6.96	260	262.842			6.96	2	2										69.6	0.3206	0.126
7	294	276.327		7	264	263.475			7	2	2										70	0.3229	0.1711
7.04	280	276.198		7.04	275	263.96			7.04	2	2										70.4	0.3134	0.1256
7.08	279	276.307		7.08	259	264.515			7.08	2	2										70.8	0.3156	0.1389
7.12	289	276.208		7.12	278	265.257			7.12	2	2										71.2	0.3124	0.1283
7.16	270	276.317		7.16	260	265.733			7.16	2	3										71.6	0.3287	0.1083
7.2	291	276.495		7.2	260	266.356			7.2	2	2										72	0.3242	0.1505
7.24	272	276.584		7.24	271	267.376			7.24	2	2										72.4	0.345	0.1202
7.28	273	276.703		7.28	266	267.95			7.28	2	2										72.8	0.3113	0.0998
7.32	295	276.693		7.32	267	268.198			7.32	2	2										73.2	0.341	0.1536
7.36	269	276.743		7.36	292	268.584			7.36	2	2										73.6	0.2995	0.1278
7.4	294	276.881		7.4	296	269.208			7.4	2	2										74	0.3425	0.1286
7.44	280	276.792		7.44	273	269.792			7.44	2	2										74.4	0.3052	0.1299
7.48	275	276.624		7.48	288	270.198			7.48	3	2										74.8	0.3379	0.1499
7.52	274	276.634		7.52	282	270.564			7.52	4	2										75.2	0.3176	0.114
7.56	275	276.654		7.56	303	271.01			7.56	3	2										75.6	0.3078	0.1127
7.6	288	276.614		7.6	268	271.317			7.6	3	2										76	0.3068	0.1555
7.64	276	276.752		7.64	283	271.505			7.64	3	2										76.4	0.325	0.1373
7.68	265	276.574		7.68	291	272.129			7.68	4	2										76.8	0.3186	0.1359
7.72	285	276.307		7.72	278	272.555			7.72	4	2										77.2	0.3259	0.1276
7.76	291	275.931		7.76	278	272.97			7.76	4	2										77.6	0.3112	0.1369
7.8	282	275.832		7.8	261	273.337			7.8	3	2										78	0.3086	0.1348
7.84	306	275.614		7.84	283	273.881			7.84	4	2										78.4	0.3193	0.1354
7.88	274	275.644		7.88	278	274.455			7.88	2	2										78.8	0.3077	0.1143
7.92	279	275.654		7.92	295	275.149			7.92	2	2										79.2	0.3208	0.1478
7.96	301	275.644		7.96	309	275.941			7.96	2	2										79.6	0.3263	0.133
8	282	275.644		8	270	276.188			8	2	2										80	0.327	0.1278
8.04	277	275.812		8.04	308	276.703			8.04	4	2										80.4	0.3268	0.1204
8.08	274	276.059		8.08	301	277.485			8.08	2	2										80.8	0.3427	0.1317
8.12	273	276.208		8.12	288	278.04			8.12	2	2										81.2	0.308	0.1198
8.16	274	276.346		8.16	295	278.267			8.16	2	2										81.6	0.3211	0.1362
8.2	288	276.168		8.2	285	278.782			8.2	2	2										82	0.3091	0.1324
8.24	256	275.941		8.24	268	279.228			8.24	3	2										82.4	0.3359	0.1319
8.28	264	276.04		8.28	289	279.743			8.28	4	2										82.8	0.3405	0.139
8.32	255	276.04		8.32	287	280.604			8.32	4	2										83.2	0.2944	0.1264
8.36	262	276.317		8.36	290	281.069			8.36	4	2										83.6	0.3113	0.1181
8.4	284	276.188		8.4	292	281.356			8.4	4	2										84	0.3117	0.1039
8.44	290	276.376		8.44	273	281.683			8.44	4	2										84.4	0.3327	0.1419
8.48	291	276.327		8.48	282	282.327			8.48	4	2										84.8	0.3421	0.1373
8.52	276	276.436		8.52	278	283.099			8.52	4	2										85.2	0.3122	0.1145
8.56	277	276.287		8.56	273	283.356			8.56	3	2										85.6	0.3312	0.1286
8.6	266	276.545		8.6	291	283.792			8.6	4	2										86	0.3313	0.1507
8.64	281	276.604		8.64	303	284.257			8.64	4	2										86.4	0.303	0.1463
8.68	296	276.851		8.68	268	284.574			8.68	4	2										86.8	0.3187	0.1414
8.72	287	276.762		8.72	282	284.654			8.72	4	2										87.2	0.3202	0.1381
8.76	272	276.97		8.76	286	284.525			8.76	4	2										87.6	0.3182	0.1128
8.8	280	276.693		8.8	291	284.436			8.8	3	2										88	0.3344	0.1266
8.84	262	276.614		8.84	292	284.257			8.84	4	2										88.4	0.3312	0.1547
8.88	283	276.366		8.88	284	284.436			8.88	5	2										88.8	0.3385	0.1392
8.92	267	276.198		8.92	278	284.287			8.92	4	2										89.2	0.3187	0.1131
8.96	268	276.059		8.96	297	284.535			8.96	5	2										89.6	0.3147	0.1351
9	269	275.743		9	286	284.505			9	5	2										90	0.3155	0.1452
9.04	260	275.574		9.04	289	284.445			9.04	5	2										90.4	0.3388	0.1366
9.08	275	275.545		9.08	282	284.158			9.08	5	2										90.8	0.3357	0.1325
9.12	264	275.525		9.12	293	284.069			9.12	5	2										91.2	0.3287	0.1316
9.16	281	275.297		9.16	289	283.624			9.16	5	2										91.6	0.3228	0.1186
9.2	287	275.297		9.2	302	283.168			9.2	6	2										92	0.3072	0.1515
9.24	270	275.089		9.24	318	282.891			9.24	5	2										92.4	0.3103	0.1364
9.28	289	275.139		9.28	277	282.634			9.28	5	2										92.8	0.3423	0.131
9.32	281	275.089		9.32	259	282.406			9.32	5	2										93.2	0.325	0.1279
9.36	272	274.772		9.36	297	282.099			9.36	5	2										93.6	0.3319	0.1219
9.4	279	274.772		9.4	315	281.683			9.4	5	2										94	0.3125	0.1495
9.44	259	274.465		9.44	302	281.05			9.44	5	2										94.4	0.3293	0.1425
9.48	263	274.406		9.48	292	280.624			9.48	4	2										94.8	0.3318	0.1314
9.52	272	274.337		9.52	303	280.218			9.52	5	2										95.2	0.3321	0.1304
9.56	272	274.327		9.56	286	279.822			9.56	4	2										95.6	0.3291	0.1383
9.6	280	274.366		9.6	263	279.455			9.6	5	2										96	0.3149	0.1256
9.64	277	274.337		9.64	268	279.208			9.64	5	2										96.4	0.3278	0.1446
9.68	259	274.218		9.68	289	278.911			9.68	5	2										96.8	0.3144	0.1388
9.72	263	274.416		9.72	290	278.416			9.72	4	2										97.2	0.306	0.1231
9.76	259	274.248		9.76	288	278.02			9.76	5	2										97.6	0.3039	0.1359
9.8	255	273.931		9.8	290	277.792			9.8	4	2										98	0.3065	0.1563
9.84	259	273.733		9.84	305	277.733			9.84	5	2										98.4	0.3096	0.1313
9.88	275	273.287		9.88	301	277.178			9.88	5	2										98.8	0.3206	0.135
9.92	264	273		9.92	306	276.822			9.92	5	2										99.2	0.3364	0.122
9.96	273	272.772		9.96	297	276.158			9.96	4	2										99.6	0.2911	0.149
10	265	272.495		10	272	275.485			10	4	2										100	0.3098	0.1257
10.04	289	272.317		10.04	282	275.079			10.04	4	2										100.4	0.3413	0.118
10.08	280	272.198		10.08	300	274.555			10.08	6	2										100.8	0.3152	0.1259
10.12	283	272.208		10.12	296	274.178			10.12	5	2										101.2	0.3331	0.1491
10.16	281	272.069		10.16	263	273.911			10.16	6	2										101.6	0.308	0.1355
10.2	264	272		10.2	285	273.346			10.2	5	2										102	0.3131	0.1229
10.24	275	271.624		10.24	291	273.129			10.24	5	2										102.4	0.3223	0.132
10.28	288	271.743		10.28	272	272.99			10.28	5	2										102.8	0.3299	0.1467
10.32	266	271.654		10.32	302	272.96			10.32	6	2										103.2	0.3215	0.1465
10.36	288	271.535		10.36	295	272.851			10.36	6	2										103.6	0.3214	0.1372
10.4	267	271.564		10.4	272	272.693			10.4	5	2										104	0.3222	0.1247
10.44	284	271.208		10.44	279	272.703			10.44	5	2										104.4	0.322	0.1482
10.48	269	270.851		10.48	300	272.663			10.48	6	2										104.8	0.2966	0.1322
10.52	299	270.535		10.52	316	272.663			10.52	6	2										105.2	0.3321	0.144
10.56	266	270.386		10.56	290	272.406			10.56	6	2										105.6	0.3258	0.1281
10.6	295	270.228		10.6	303	272.149			10.6	5	2										106	0.3454	0.1378
10.64	280	270.139		10.64	289	271.693			10.64	5	2										106.4	0.3067	0.164
10.68	280	270.059		10.68	271	271.396			10.68	5	2										106.8	0.3009	0.1399
10.72	262	269.703		10.72	281	271.267			10.72	5	2										107.2	0.351	0.1564
10.76	286	269.445		10.76	266	271.178			10.76	5	2										107.6	0.3061	0.1384
10.8	256	269.465		10.8	273	270.802			10.8	5	2										108	0.321	0.1644
10.84	270	269.287		10.84	271	270.475			10.84	6	2										108.4	0.3104	0.1503
10.88	259	269.406		10.88	277	270.198			10.88	6	2										108.8	0.3286	0.1477
10.92	265	269.327		10.92	258	270.149			10.92	5	2										109.2	0.3442	0.1209
10.96	270	269.317		10.96	278	270.257			10.96	5	2										109.6	0.3197	0.1467
11	264	269.346		11	257	270.139			11	5	2										110	0.3224	0.1625
11.04	277	269.257		11.04	258	270.277			11.04	5	2										110.4	0.316	0.1723
11.08	277	269.366		11.08	246	270.059			11.08	5	2										110.8	0.3293	0.1395
11.12	277	269.317		11.12	250	270.297			11.12	6	2										111.2	0.3096	0.1301
11.16	266	269.267		11.16	233	270.346			11.16	5	2										111.6	0.3192	0.1363
11.2	270	269.139		11.2	214	270.564			11.2	5	2										112	0.3195	0.1559
11.24	270	268.743		11.24	232	270.416			11.24	5	2										112.4	0.3254	0.1406
11.28	277	268.782		11.28	245	270.228			11.28	5	2										112.8	0.3296	0.1175
11.32	268	268.584		11.32	243	270.465			11.32	5	2										113.2	0.3116	0.1347
11.36	263	268.555		11.36	236	270.644			11.36	5	2										113.6	0.3385	0.1328
11.4	269	268.545		11.4	250	270.762			11.4	5	2										114	0.2966	0.1316
11.44	263	268.376		11.44	232	270.822			11.44	5	2										114.4	0.3319	0.1331
11.48	274	268.327		11.48	230	270.931			11.48	5	2										114.8	0.2855	0.1394
11.52	268	268.267		11.52	247	270.97			11.52	4	2										115.2	0.3353	0.126
11.56	273	268.198		11.56	242	270.96			11.56	5	2										115.6	0.3133	0.1587
11.6	279	267.921		11.6	266	271.069			11.6	5	2										116	0.3119	0.1104
11.64	285	267.733		11.64	243	271.584			11.64	5	2										116.4	0.306	0.1434
11.68	264	267.564		11.68	253	271.752			11.68	5	2										116.8	0.304	0.1263
11.72	285	267.733		11.72	241	271.98			11.72	4	2										117.2	0.3053	0.1251
11.76	268	267.723		11.76	238	272.376			11.76	4	2										117.6	0.2933	0.1231
11.8	259	267.673		11.8	255	272.584			11.8	4	2										118	0.3188	0.1324
11.84	262	267.822		11.84	255	272.842			11.84	4	2										118.4	0.3077	0.1431
11.88	261	267.97		11.88	227	272.921			11.88	4	2										118.8	0.308	0.1283
11.92	245	267.693		11.92	242	273.119			11.92	4	2										119.2	0.3282	0.1255
11.96	256	267.832		11.96	228	272.871			11.96	4	2										119.6	0.3397	0.1332
12	273	267.832		12	241	273.02			12	4	2										120	0.2883	0.1599
12.04	264	267.881		12.04	229	273.248			12.04	4	2										120.4	0.3157	0.1596
12.08	265	267.584		12.08	255	273.079			12.08	4	2										120.8	0.3092	0.1365
12.12	275	267.525		12.12	263	272.733			12.12	4	2										121.2	0.3165	0.1249
12.16	259	267.356		12.16	261	272.842			12.16	4	2										121.6	0.3194	0.1852
12.2	267	267.317		12.2	238	273.158			12.2	5	2										122	0.3277	0.1214
12.24	250	267.267		12.24	263	273.297			12.24	5	2										122.4	0.3289	0.1685
12.28	268	267.119		12.28	254	273.158			12.28	4	2										122.8	0.3111	0.1415
12.32	255	266.782		12.32	286	272.941			12.32	4	2										123.2	0.3072	0.1531
12.36	243	266.98		12.36	276	272.564			12.36	4	2										123.6	0.2863	0.1152
12.4	265	266.743		12.4	274	272.396			12.4	4	2										124	0.3312	0.1446
12.44	248	266.673		12.44	293	272.366			12.44	4	2										124.4	0.3327	0.1434
12.48	254	266.644		12.48	269	272.485			12.48	4	2										124.8	0.3213	0.1518
12.52	259	266.733		12.52	282	272.04			12.52	4	2										125.2	0.3123	0.1449
12.56	261	266.356		12.56	252	271.366			12.56	5	2										125.6	0.3383	0.1591
12.6	261	266.495		12.6	247	270.881			12.6	4	2										126	0.3467	0.145
12.64	257	266.277		12.64	245	270.495			12.64	4	2										126.4	0.2983	0.158
12.68	273	266.149		12.68	273	270.426			12.68	4	2										126.8	0.3239	0.1433
12.72	260	266.03		12.72	255	270.079			12.72	4	2										127.2	0.315	0.1335
12.76	261	266.069		12.76	273	269.911			12.76	4	2										127.6	0.315	0.139
12.8	274	265.812		12.8	248	270.05			12.8	4	2										128	0.3207	0.1486
12.84	262	265.812		12.84	258	270.198			12.84	4	2										128.4	0.3045	0.1409
12.88	274	265.703		12.88	264	270.05			12.88	4	2										128.8	0.3253	0.1665
12.92	275	265.752		12.92	279	269.881			12.92	4	2										129.2	0.3171	0.1382
12.96	266	265.614		12.96	289	269.931			12.96	4	2										129.6	0.34	0.1493
13	271	265.505		13	285	270.139			13	4	2										130	0.3178	0.1309
13.04	260	265.594		13.04	300	270.445			13.04	4	2										130.4	0.3325	0.1372
13.08	271	265.564		13.08	267	270.871			13.08	4	2										130.8	0.3173	0.1622
13.12	270	265.366		13.12	306	271.228			13.12	4	2										131.2	0.3158	0.1317
13.16	259	265.436		13.16	298	271.594			13.16	4	2										131.6	0.3231	0.1218
13.2	268	265.465		13.2	311	272.139			13.2	4	2										132	0.3189	0.131
13.24	247	265.366		13.24	287	272.703			13.24	4	2										132.4	0.3122	0.149
13.28	274	265.317		13.28	299	273.416			13.28	4	2										132.8	0.3042	0.1509
13.32	269	265.109		13.32	301	274.129			13.32	4	2										133.2	0.3066	0.1356
13.36	278	265.03		13.36	277	274.624			13.36	4	2										133.6	0.3272	0.1465
13.4	271	265.119		13.4	309	275.455			13.4	4	2										134	0.3012	0.1376
13.44	262	265.099		13.44	321	276.188			13.44	4	2										134.4	0.3013	0.1394
13.48	254	265.079		13.48	313	277.178			13.48	4	2										134.8	0.3195	0.1597
13.52	257	265.04		13.52	296	278			13.52	4	2										135.2	0.3145	0.1637
13.56	265	264.98		13.56	302	278.445			13.56	4	2										135.6	0.3226	0.1365
13.6	244	264.861		13.6	297	279.069			13.6	4	2										136	0.3171	0.1638
13.64	261	264.683		13.64	315	279.713			13.64	4	2										136.4	0.2997	0.1444
13.68	260	264.644		13.68	285	280.218			13.68	4	2										136.8	0.3271	0.1412
13.72	276	264.723		13.72	312	280.871			13.72	4	2										137.2	0.3145	0.1652
13.76	262	264.386		13.76	330	281.257			13.76	4	2										137.6	0.3232	0.1532
13.8	254	264.337		13.8	309	281.654			13.8	4	2										138	0.3172	0.1378
13.84	270	264.366		13.84	316	281.792			13.84	4	2										138.4	0.3227	0.1314
13.88	274	264.426		13.88	313	282.059			13.88	4	2										138.8	0.3056	0.1501
13.92	247	264.475		13.92	321	282.752			13.92	4	2										139.2	0.3162	0.1643
13.96	278	264.703		13.96	281	283.059			13.96	4	2										139.6	0.3393	0.1472
14	273	264.752		14	312	283.683			14	4	2										140	0.3308	0.1553
14.04	270	264.673		14.04	295	284.238			14.04	4	2										140.4	0.3224	0.1547
14.08	259	264.713		14.08	265	284.95			14.08	4	2										140.8	0.3243	0.1538
14.12	274	264.98		14.12	265	285.842			14.12	4	2										141.2	0.3209	0.1374
14.16	266	265.059		14.16	307	286.04			14.16	4	2										141.6	0.3028	0.1606
14.2	277	265.277		14.2	295	286.238			14.2	4	2										142	0.3062	0.1335
14.24	259	265.297		14.24	299	286.881			14.24	4	2										142.4	0.316	0.1609
14.28	260	265.495		14.28	277	286.842			14.28	4	2										142.8	0.2975	0.1661
14.32	254	265.445		14.32	250	287.149			14.32	4	2										143.2	0.3311	0.1399
14.36	286	265.614		14.36	264	286.911			14.36	4	2										143.6	0.3029	0.134
14.4	264	265.713		14.4	278	286.525			14.4	4	2										144	0.3202	0.1327
14.44	260	265.782		14.44	269	286.198			14.44	4	2										144.4	0.3309	0.1515
14.48	281	266		14.48	291	285.624			14.48	4	2										144.8	0.3347	0.1474
14.52	278	266.119		14.52	255	285.752			14.52	4	2										145.2	0.3278	0.1377
14.56	261	266.188		14.56	248	285.792			14.56	4	2										145.6	0.3101	0.1466
14.6	280	266.178		14.6	241	286.277			14.6	4	2										146	0.3089	0.1366
14.64	273	266.139		14.64	264	286.396			14.64	4	2										146.4	0.3092	0.1371
14.68	267	266.099		14.68	282	286.555			14.68	4	2										146.8	0.3179	0.141
14.72	268	266.099		14.72	236	286.267			14.72	4	2										147.2	0.3003	0.1285
14.76	266	266.099		14.76	264	286.188			14.76	4	2										147.6	0.3269	0.1497
14.8	260	266.178		14.8	280	286.02			14.8	4	2										148	0.2952	0.1456
14.84	256	266.01		14.84	288	286.079			14.84	4	2										148.4	0.3141	0.1616
14.88	259	265.881		14.88	256	286.297			14.88	4	2										148.8	0.273	0.1537
14.92	264	265.683		14.92	260	286.307			14.92	4	2										149.2	0.3165	0.1275
14.96	251	265.465		14.96	263	286.366			14.96	4	2										149.6	0.3181	0.1446
15	259	265.277		15	299	286.208			15	4	2										150	0.3138	0.1256
15.04	273	265.139		15.04	288	286.257			15.04	4	2										150.4	0.3163	0.1636
15.08	274	265.287		15.08	301	286.228			15.08	4	2										150.8	0.2987	0.1366
15.12	257	264.98		15.12	282	286.564			15.12	4	3										151.2	0.3009	0.1553
15.16	284	264.772		15.16	287	286.614			15.16	4	3										151.6	0.3102	0.134
15.2	269	264.733		15.2	288	286.564			15.2	5	2										152	0.3451	0.1485
15.24	260	264.495		15.24	271	286.416			15.24	4	2										152.4	0.3366	0.1414
15.28	265	264.604		15.28	304	286.436			15.28	4	2										152.8	0.325	0.1243
15.32	256	264.277		15.32	317	286.218			15.32	4	2										153.2	0.3149	0.1389
15.36	260	264.099		15.36	293	286.01			15.36	4	2										153.6	0.3478	0.1641
15.4	272	263.743		15.4	320	286.198			15.4	4	2										154	0.3359	0.1479
15.44	267	263.505		15.44	324	285.772			15.44	4	2										154.4	0.3126	0.1344
15.48	261	263.406		15.48	332	285.436			15.48	5	2										154.8	0.3115	0.1263
15.52	270	263.327		15.52	313	285.257			15.52	4	2										155.2	0.3255	0.1255
15.56	262	263.366		15.56	292	285.188			15.56	4	2										155.6	0.3474	0.1242
15.6	261	263.317		15.6	305	285.178			15.6	5	2										156	0.3204	0.1528
15.64	261	263.525		15.64	331	285.307			15.64	5	2										156.4	0.3306	0.1443
15.68	281	263.555		15.68	294	285.317			15.68	4	2										156.8	0.3408	0.114
15.72	272	263.535		15.72	319	285.644			15.72	4	2										157.2	0.3213	0.1304
15.76	251	263.366		15.76	280	285.891			15.76	4	2										157.6	0.3133	0.1431
15.8	263	263.297		15.8	278	285.564			15.8	3	3										158	0.3401	0.1437
15.84	262	263.337		15.84	269	285.564			15.84	4	2										158.4	0.3119	0.1394
15.88	268	263.089		15.88	282	285.406			15.88	4	2										158.8	0.3075	0.1341
15.92	266	262.802		15.92	297	285.05			15.92	4	2										159.2	0.3009	0.1334
15.96	268	262.792		15.96	273	284.723			15.96	4	2										159.6	0.3071	0.1003
16	261	262.445		16	291	285.099			16	4	2										160	0.3332	0.1403
16.04	265	262.188		16.04	297	284.772			16.04	4	2										160.4	0.3159	0.1254
16.08	268	261.98		16.08	301	285.02			16.08	4	2										160.8	0.3096	0.1477
16.12	292	261.743		16.12	345	285.356			16.12	4	2										161.2	0.3306	0.142
16.16	283	261.465		16.16	283	285.693			16.16	4	2										161.6	0.3378	0.1318
16.2	281	261.337		16.2	281	285.555			16.2	4	2										162	0.3133	0.1438
16.24	269	261.099		16.24	303	285.584			16.24	4	2										162.4	0.3243	0.1482
16.28	270	260.901		16.28	259	285.505			16.28	5	2										162.8	0.333	0.1325
16.32	263	260.713		16.32	285	285.525			16.32	5	2										163.2	0.3268	0.1259
16.36	272	260.634		16.36	262	286.109			16.36	3	2										163.6	0.3167	0.1478
16.4	253	260.208		16.4	237	286.376			16.4	5	3										164	0.3218	0.1271
16.44	272	260.069		16.44	241	286.693			16.44	3	2										164.4	0.3242	0.1229
16.48	270	259.921		16.48	235	287.238			16.48	3	2										164.8	0.33	0.1287
16.52	266	259.644		16.52	282	287.505			16.52	3	2										165.2	0.3123	0.1325
16.56	266	259.346		16.56	286	288.139			16.56	4	2										165.6	0.3388	0.1415
16.6	260	259.277		16.6	301	288.891			16.6	3	2										166	0.3227	0.1241
16.64	257	258.96		16.64	259	289.99			16.64	4	2										166.4	0.2989	0.1355
16.68	253	258.733		16.68	261	290.762			16.68	4	2										166.8	0.3183	0.1329
16.72	273	258.485		16.72	244	291.663			16.72	4	2										167.2	0.3038	0.1297
16.76	260	258.445		16.76	247	292.574			16.76	4	2										167.6	0.3317	0.1369
16.8	269	258.149		16.8	256	293.139			16.8	5	2										168	0.3305	0.1224
16.84	257	258.079		16.84	254	293.535			16.84	3	2										168.4	0.3041	0.1479
16.88	249	258.01		16.88	280	293.99			16.88	3	2										168.8	0.3124	0.1299
16.92	254	258.04		16.92	265	294.96			16.92	4	2										169.2	0.3078	0.1
16.96	253	258		16.96	285	295.673			16.96	4	2										169.6	0.3412	0.151
17	247	258.02		17	273	296.257			17	5	2										170	0.343	0.1271
17.04	257	258.158		17.04	290	296.297			17.04	4	2										170.4	0.347	0.1411
17.08	275	258.059		17.08	297	296.465			17.08	3	2										170.8	0.3296	0.1247
17.12	240	257.95		17.12	301	296.515			17.12	3	2										171.2	0.3126	0.1493
17.16	249	258.198		17.16	311	296.931			17.16	4	2										171.6	0.3226	0.1523
17.2	255	258.149		17.2	293	297.396			17.2	4	2										172	0.3162	0.1203
17.24	244	258.198		17.24	296	297.644			17.24	4	2										172.4	0.3109	0.1235
17.28	258	258.356		17.28	289	298.406			17.28	3	2										172.8	0.3203	0.1398
17.32	241	258.475		17.32	277	299			17.32	3	2										173.2	0.3076	0.1298
17.36	251	258.752		17.36	280	299.555			17.36	4	2										173.6	0.3222	0.1466
17.4	242	258.802		17.4	296	300.485			17.4	3	3										174	0.3181	0.1438
17.44	247	258.871		17.44	266	300.822			17.44	3	2										174.4	0.3194	0.115
17.48	252	258.782		17.48	287	301.436			17.48	5	2										174.8	0.3241	0.1356
17.52	246	258.752		17.52	295	301.812			17.52	6	2										175.2	0.3226	0.1372
17.56	261	258.683		17.56	289	302.248			17.56	4	2										175.6	0.3256	0.1315
17.6	260	258.495		17.6	301	302.941			17.6	3	3										176	0.3051	0.1265
17.64	265	258.505		17.64	310	303.495			17.64	5	3										176.4	0.2971	0.1578
17.68	264	258.426		17.68	316	303.723			17.68	4	2										176.8	0.329	0.1561
17.72	258	258.089		17.72	318	304.188			17.72	3	2										177.2	0.3291	0.1205
17.76	259	258.079		17.76	337	304.545			17.76	3	2										177.6	0.3212	0.1147
17.8	255	258.119		17.8	297	305.307			17.8	3	2										178	0.3152	0.1509
17.84	258	257.911		17.84	309	306.297			17.84	3	2										178.4	0.3104	0.1495
17.88	245	257.644		17.88	300	307.218			17.88	3	2										178.8	0.2907	0.1408
17.92	245	257.495		17.92	277	308.059			17.92	3	2										179.2	0.3328	0.1568
17.96	246	257.257		17.96	288	308.832			17.96	3	2										179.6	0.3052	0.1359
18	243	257.069		18	319	309.802			18	3	2										180	0.327	0.1371
18.04	247	257.198		18.04	279	310.495			18.04	3	2										180.4	0.3278	0.1544
18.08	249	257.317		18.08	320	310.96			18.08	4	2										180.8	0.3067	0.1411
18.12	235	257.505		18.12	299	311.545			18.12	5	2										181.2	0.3309	0.1318
18.16	246	257.475		18.16	299	311.832			18.16	4	2										181.6	0.3268	0.1441
18.2	253	257.406		18.2	293	312.99			18.2	5	3										182	0.3361	0.1176
18.24	253	257.297		18.24	298	313.99			18.24	5	2										182.4	0.3246	0.1259
18.28	239	257.228		18.28	291	314.614			18.28	3	2										182.8	0.3234	0.1644
18.32	241	257.069		18.32	279	315.376			18.32	4	2										183.2	0.3281	0.1075
18.36	246	257.02		18.36	309	315.891			18.36	5	3										183.6	0.316	0.1372
18.4	243	256.871		18.4	291	316.485			18.4	4	3										184	0.3181	0.131
18.44	250	256.96		18.44	310	317.525			18.44	5	3										184.4	0.2912	0.1099
18.48	245	256.931		18.48	324	318.505			18.48	3	2										184.8	0.3458	0.1117
18.52	253	256.703		18.52	318	320.089			18.52	4	3										185.2	0.3341	0.1371
18.56	248	256.584		18.56	319	320.772			18.56	4	2										185.6	0.325	0.1322
18.6	254	256.218		18.6	324	321.257			18.6	4	2										186	0.3498	0.1442
18.64	248	256.089		18.64	352	322			18.64	5	4										186.4	0.3227	0.1398
18.68	250	256.02		18.68	342	323.168			18.68	3	3										186.8	0.3067	0.1411
18.72	242	255.891		18.72	373	324.495			18.72	5	2										187.2	0.3217	0.1406
18.76	264	255.644		18.76	328	325.604			18.76	5	2										187.6	0.3221	0.137
18.8	236	255.456		18.8	321	326.644			18.8	5	3										188	0.3274	0.1287
18.84	253	255.238		18.84	320	327.673			18.84	3	2										188.4	0.3163	0.1278
18.88	249	255.03		18.88	334	328.743			18.88	4	2										188.8	0.3325	0.1271
18.92	262	255.02		18.92	354	329.218			18.92	4	2										189.2	0.3105	0.1466
18.96	260	255.109		18.96	332	329.96			18.96	4	3										189.6	0.3003	0.1345
19	253	254.98		19	322	330.099			19	4	3										190	0.3157	0.1503
19.04	273	254.871		19.04	303	330.624			19.04	4	2										190.4	0.3083	0.1479
19.08	263	254.673		19.08	305	331.139			19.08	3	3										190.8	0.3405	0.1548
19.12	263	254.337		19.12	306	331.663			19.12	3	2										191.2	0.303	0.1261
19.16	282	254.376		19.16	324	332.198			19.16	4	2										191.6	0.3264	0.1268
19.2	279	254.248		19.2	334	332.921			19.2	4	3										192	0.3489	0.1303
19.24	274	254.099		19.24	313	333.238			19.24	5	2										192.4	0.3118	0.1458
19.28	276	253.921		19.28	348	333.723			19.28	3	2										192.8	0.2985	0.1387
19.32	277	253.772		19.32	364	334.218			19.32	5	3										193.2	0.3202	0.1345
19.36	284	253.802		19.36	373	334.861			19.36	6	2										193.6	0.3373	0.1272
19.4	265	253.772		19.4	387	335.515			19.4	4	2										194	0.334	0.1513
19.44	279	253.723		19.44	354	336.04			19.44	4	2										194.4	0.3117	0.1268
19.48	258	253.495		19.48	386	336.604			19.48	4	2										194.8	0.3093	0.1566
19.52	258	253.317		19.52	370	336.99			19.52	4	2										195.2	0.3171	0.1534
19.56	263	253.119		19.56	357	337.505			19.56	4	2										195.6	0.3349	0.1494
19.6	243	252.802		19.6	362	337.842			19.6	5	2										196	0.3242	0.1505
19.64	262	252.743		19.64	361	338.129			19.64	3	3										196.4	0.3268	0.1373
19.68	253	252.505		19.68	354	338.495			19.68	3	2										196.8	0.2936	0.1419
19.72	247	252.139		19.72	341	338.733			19.72	3	2										197.2	0.315	0.1441
19.76	271	251.941		19.76	355	338.95			19.76	3	2										197.6	0.3034	0.1402
19.8	255	251.723		19.8	357	339.198			19.8	3	2										198	0.3098	0.1318
19.84	242	251.515		19.84	378	339.693			19.84	4	2										198.4	0.3193	0.1249
19.88	235	251.307		19.88	362	340.01			19.88	4	2										198.8	0.3361	0.1229
19.92	253	251.188		19.92	367	340.277			19.92	4	2										199.2	0.3459	0.1316
19.96	242	250.951		19.96	375	341.03			19.96	4	2										199.6	0.3236	0.124
20	249	250.832		20	371	341.535			20	2	2										200	0.3542	0.1161
20.04	274	250.663		20.04	361	341.941			20	4	2
20.08	277	250.644		20.08	344	342.584			20.04	4	2
20.12	287	250.654		20.12	360	342.802			20.08	3	3
20.16	289	250.723		20.16	374	343.386			20.12	3	2
20.2	276	250.752		20.2	400	343.901			20.16	4	2
20.24	270	250.564		20.24	382	344.663			20.2	4	2
20.28	262	250.535		20.28	366	345.416			20.24	4	3
20.32	254	250.594		20.32	336	346.129			20.28	4	2
20.36	258	250.485		20.36	337	346.95			20.32	3	2
20.4	257	250.327		20.4	322	347.555			20.36	3	3
20.44	262	250.317		20.44	342	348.495			20.4	3	3
20.48	269	250.069		20.48	340	349.465			20.44	4	3
20.52	247	250.049		20.52	395	350.436			20.48	5	3
20.56	254	249.851		20.56	351	350.782			20.52	4	2
20.6	229	249.802		20.6	335	351.069			20.56	3	2
20.64	247	249.525		20.64	376	351.277			20.6	3	2
20.68	250	249.535		20.68	377	351.426			20.64	4	2
20.72	240	249.337		20.72	395	351.812			20.68	3	2
20.76	248	249.426		20.76	356	351.772			20.72	4	3
20.8	241	249.188		20.8	352	352.267			20.76	6	3
20.84	247	249.277		20.84	360	352.891			20.8	5	2
20.88	236	249.287		20.88	362	353.465			20.84	3	3
20.92	248	249.307		20.92	328	353.901			20.88	4	2
20.96	263	249.049		20.96	340	354.198			20.92	4	2
21	240	248.792		21	299	354.673			20.96	2	2
21.04	236	248.624		21.04	326	355.218			21	3	3
21.08	237	248.257		21.08	342	356.129			21.04	2	3
21.12	241	248.079		21.12	350	356.901			21.08	3	2
21.16	244	247.871		21.16	355	357.525			21.12	3	3
21.2	236	247.376		21.2	384	358.01			21.16	4	2
21.24	240	247.218		21.24	325	358.277			21.2	4	3
21.28	226	246.97		21.28	345	358.782			21.24	2	3
21.32	243	246.634		21.32	339	358.802			21.28	4	3
21.36	244	246.366		21.36	342	358.683			21.32	2	3
21.4	248	245.96		21.4	346	358.614			21.36	2	2
21.44	237	245.802		21.44	349	358.248			21.4	2	2
21.48	224	245.475		21.48	323	358.297			21.44	3	3
21.52	234	245.406		21.52	326	357.673			21.48	2	3
21.56	226	245.228		21.56	347	357.426			21.52	2	2
21.6	229	245.01		21.6	323	357.445			21.56	3	2
21.64	254	244.891		21.64	330	357.584			21.6	3	2
21.68	241	244.584		21.68	347	357.455			21.64	2	3
21.72	227	244.208		21.72	340	357.366			21.68	2	3
21.76	238	244.129		21.76	340	357.416			21.72	2	2
21.8	237	243.723		21.8	362	357.594			21.76	2	3
21.84	234	243.386		21.84	347	357.663			21.8	2	3
21.88	237	243.277		21.88	341	357.535			21.84	3	2
21.92	233	243.218		21.92	327	357.535			21.88	4	3
21.96	221	242.921		21.96	353	357.327			21.92	3	3
22	234	242.723		22	339	357.228			21.96	2	3
22.04	226	242.485		22.04	360	357.149			22	2	3
22.08	245	241.99		22.08	344	357.188			22.04	2	3
22.12	250	241.564		22.12	342	357.228			22.08	3	3
22.16	242	241.01		22.16	358	357.129			22.12	3	3
22.2	249	240.426		22.2	351	357.119			22.16	2	3
22.24	234	239.891		22.24	370	356.96			22.2	2	3
22.28	250	239.614		22.28	374	356.911			22.24	3	3
22.32	245	239.267		22.32	363	356.941			22.28	3	3
22.36	230	238.921		22.36	362	357.327			22.32	3	4
22.4	230	238.752		22.4	370	357.535			22.36	4	3
22.44	242	238.574		22.44	386	358.02			22.4	3	3
22.48	225	238.386		22.48	408	358.475			22.44	3	3
22.52	243	238.188		22.52	422	358.555			22.48	4	3
22.56	233	238.198		22.56	353	358.396			22.52	3	2
22.6	243	238.129		22.6	348	358.703			22.56	5	2
22.64	226	238.277		22.64	345	358.762			22.6	3	4
22.68	249	238.129		22.68	367	358.723			22.64	4	3
22.72	230	237.99		22.72	381	358.921			22.68	3	2
22.76	251	237.871		22.76	369	358.772			22.72	3	3
22.8	240	237.693		22.8	378	359.238			22.76	4	3
22.84	245	237.525		22.84	384	359.297			22.8	3	4
22.88	254	237.406		22.88	378	359.198			22.84	3	3
22.92	251	237.376		22.92	378	359.267			22.88	3	3
22.96	236	237.198		22.96	384	359.723			22.92	3	4
23	234	236.842		23	380	360.248			22.96	3	3
23.04	236	236.703		23.04	377	361.327			23	4	3
23.08	236	236.584		23.08	395	361.752			23.04	3	3
23.12	245	236.525		23.12	383	362.208			23.08	5	2
23.16	242	236.257		23.16	369	362.267			23.12	3	2
23.2	232	236.04		23.2	373	362.317			23.16	2	2
23.24	263	236.04		23.24	361	362.287			23.2	3	3
23.28	249	235.96		23.28	364	362.921			23.24	4	2
23.32	242	235.941		23.32	350	363.614			23.28	3	2
23.36	250	235.743		23.36	352	364.297			23.32	4	3
23.4	243	235.564		23.4	366	364.871			23.36	4	3
23.44	249	235.376		23.44	350	365.188			23.4	3	2
23.48	246	235.346		23.48	359	365.604			23.44	5	3
23.52	251	235.475		23.52	323	366.04			23.48	4	2
23.56	240	235.525		23.56	345	366.752			23.52	4	2
23.6	241	235.584		23.6	359	367.05			23.56	5	2
23.64	231	235.535		23.64	376	367.396			23.6	4	3
23.68	231	235.188		23.68	348	367.654			23.64	5	2
23.72	215	235.089		23.72	345	367.555			23.68	4	3
23.76	239	234.901		23.76	346	367.346			23.72	3	2
23.8	230	234.792		23.8	373	367.099			23.76	4	2
23.84	221	234.703		23.84	364	366.693			23.8	5	2
23.88	231	234.713		23.88	365	366.851			23.84	5	2
23.92	229	234.525		23.92	362	366.822			23.88	6	2
23.96	223	234.346		23.96	346	366.97			23.92	5	2
24	222	234.426		24	365	366.703			23.96	4	2
24.04	225	234.386		24.04	363	366.555			24	5	3
24.08	224	234.456		24.08	365	366.346			24.04	4	2
24.12	234	234.346		24.12	348	366.168			24.08	3	2
24.16	231	234.089		24.16	350	366.149			24.12	5	2
24.2	230	234.069		24.2	373	366.04			24.16	4	2
24.24	222	233.812		24.24	384	366			24.2	4	2
24.28	242	233.743		24.28	377	366.149			24.24	4	2
24.32	227	233.495		24.32	369	365.733			24.28	4	2
24.36	219	233.277		24.36	375	365.624			24.32	4	2
24.4	241	233.168		24.4	358	365.099			24.36	4	2
24.44	239	233.168		24.44	371	364.693			24.4	5	2
24.48	243	232.861		24.48	388	363.663			24.44	4	2
24.52	249	232.743		24.52	348	362.881			24.48	4	2
24.56	248	232.485		24.56	379	361.752			24.52	4	3
24.6	247	232.346		24.6	382	361.307			24.56	5	2
24.64	244	232.109		24.64	341	361.109			24.6	4	3
24.68	232	232.099		24.68	372	360.941			24.64	3	4
24.72	236	231.752		24.72	397	360.634			24.68	4	3
24.76	228	231.752		24.76	380	360.129			24.72	4	2
24.8	230	231.376		24.8	403	359.614			24.76	4	2
24.84	224	231.099		24.84	358	358.96			24.8	4	2
24.88	235	230.871		24.88	350	358.109			24.84	4	2
24.92	233	230.654		24.92	369	357.445			24.88	5	2
24.96	230	230.406		24.96	374	356.525			24.92	4	3
25	227	230.297		25	393	355.644			24.96	5	2
25.04	226	230.267		25.04	408	354.782			25	4	2
25.08	224	230.119		25.08	369	354			25.04	5	3
25.12	231	230.01		25.12	388	353.079			25.08	4	2
25.16	214	229.663		25.16	356	352.574			25.12	6	2
25.2	222	229.426		25.2	360	352.287			25.16	5	3
25.24	236	229.317		25.24	381	351.455			25.2	4	2
25.28	232	229.049		25.28	389	350.832			25.24	4	2
25.32	224	228.891		25.32	415	350.485			25.28	5	2
25.36	223	228.683		25.36	408	350.188			25.32	4	2
25.4	226	228.416		25.4	400	350.079			25.36	4	3
25.44	229	228.099		25.44	378	349.515			25.4	4	3
25.48	234	227.743		25.48	391	349.327			25.44	5	2
25.52	237	227.327		25.52	367	349.198			25.48	4	2
25.56	239	227.01		25.56	398	349.059			25.52	4	3
25.6	232	226.851		25.6	377	348.604			25.56	3	3
25.64	224	226.594		25.64	358	348.03			25.6	4	3
25.68	219	226.535		25.68	356	347.386			25.64	4	2
25.72	231	226.515		25.72	337	347.03			25.68	3	2
25.76	208	226.564		25.76	319	346.832			25.72	3	3
25.8	227	226.327		25.8	315	346.555			25.76	4	2
25.84	228	226.198		25.84	321	346.059			25.8	3	2
25.88	235	226.198		25.88	363	345.465			25.84	4	2
25.92	218	226.02		25.92	338	344.584			25.88	5	2
25.96	215	226.139		25.96	342	343.861			25.92	4	2
26	229	226.277		26	326	343.317			25.96	3	2
26.04	230	226.495		26.04	324	342.911			26	4	2
26.08	233	226.752		26.08	339	342.356			26.04	4	2
26.12	234	226.931		26.12	326	341.782			26.08	4	2
26.16	224	226.832		26.16	340	341.346			26.12	4	2
26.2	240	226.743		26.2	347	340.703			26.16	5	2
26.24	223	226.713		26.24	347	340.198			26.2	3	2
26.28	227	226.772		26.28	385	339.703			26.24	3	3
26.32	225	226.564		26.32	332	339.406			26.28	3	3
26.36	223	226.554		26.36	352	339.218			26.32	4	2
26.4	219	226.574		26.4	309	338.901			26.36	4	2
26.44	230	226.356		26.44	329	338.861			26.4	5	2
26.48	211	226.158		26.48	282	338.406			26.44	3	3
26.52	213	226.099		26.52	329	337.683			26.48	4	2
26.56	217	225.911		26.56	308	337.465			26.52	3	2
26.6	219	225.792		26.6	308	336.97			26.56	3	2
26.64	219	225.505		26.64	328	336.564			26.6	3	2
26.68	225	225.04		26.68	328	336.495			26.64	3	2
26.72	214	224.713		26.72	336	336.257			26.68	4	2
26.76	230	224.317		26.76	330	335.475			26.72	3	2
26.8	213	224.168		26.8	317	335.04			26.76	5	2
26.84	212	224.01		26.84	312	334.069			26.8	5	2
26.88	222	223.951		26.88	298	333.851			26.84	4	2
26.92	232	223.663		26.92	311	333.654			26.88	4	2
26.96	226	223.525		26.96	285	333.683			26.92	4	2
27	225	223.327		27	295	333.673			26.96	4	2
27.04	231	223.248		27.04	293	333.515			27	5	2
27.08	221	223.188		27.08	298	333.396			27.04	4	2
27.12	225	223.069		27.12	302	333.178			27.08	3	3
27.16	210	222.931		27.16	332	332.673			27.12	4	2
27.2	218	222.891		27.2	340	332.574			27.16	4	2
27.24	221	222.683		27.24	289	332.287			27.2	5	2
27.28	236	222.277		27.28	298	331.772			27.24	4	2
27.32	233	222.04		27.32	329	331.01			27.28	4	2
27.36	221	222.02		27.36	320	330.267			27.32	4	2
27.4	223	221.921		27.4	341	329.713			27.36	3	2
27.44	211	221.772		27.44	309	329.228			27.4	3	3
27.48	213	221.515		27.48	331	328.871			27.44	3	2
27.52	204	221.257		27.52	346	328.228			27.48	4	2
27.56	219	221.049		27.56	309	327.782			27.52	4	3
27.6	224	220.851		27.6	299	327.228			27.56	4	3
27.64	215	220.693		27.64	301	326.842			27.6	4	4
27.68	225	220.723		27.68	311	326.574			27.64	4	3
27.72	229	220.743		27.72	312	326.257			27.68	3	3
27.76	220	220.663		27.76	325	326.267			27.72	4	2
27.8	215	220.624		27.8	318	326.772			27.76	4	2
27.84	217	220.346		27.84	323	327.079			27.8	4	4
27.88	221	220.198		27.88	304	327.139			27.84	5	3
27.92	213	220.01		27.92	276	327.149			27.88	4	4
27.96	241	219.921		27.96	289	327.198			27.92	5	2
28	237	219.901		28	291	327.356			27.96	3	3
28.04	244	219.663		28.04	324	327.465			28	4	2
28.08	251	219.564		28.08	307	328.089			28.04	5	2
28.12	242	219.614		28.12	307	328.455			28.08	4	2
28.16	224	219.297		28.16	304	328.911			28.12	3	3
28.2	222	219.109		28.2	285	328.911			28.16	4	2
28.24	227	218.782		28.24	322	329.05			28.2	5	2
28.28	228	218.634		28.28	334	329.238			28.24	5	2
28.32	221	218.356		28.32	347	329.089			28.28	4	2
28.36	226	218.317		28.36	350	329.317			28.32	4	2
28.4	221	218.376		28.4	343	329.079			28.36	4	2
28.44	219	218.267		28.44	354	329.396			28.4	4	2
28.48	219	218.109		28.48	325	329.455			28.44	5	2
28.52	237	218.109		28.52	315	329.832			28.48	4	2
28.56	230	218.069		28.56	326	329.792			28.52	4	2
28.6	236	217.891		28.6	329	330.257			28.56	4	2
28.64	218	217.822		28.64	341	330.772			28.6	4	2
28.68	197	217.594		28.68	334	331.198			28.64	5	2
28.72	199	217.198		28.72	348	331.594			28.68	3	2
28.76	196	217.129		28.76	318	331.941			28.72	4	2
28.8	213	216.762		28.8	336	332.426			28.76	4	2
28.84	214	216.624		28.84	305	333.03			28.8	5	2
28.88	218	216.604		28.88	336	333.386			28.84	3	2
28.92	206	216.267		28.92	330	333.96			28.88	3	2
28.96	219	215.921		28.96	372	334.436			28.92	3	2
29	210	215.604		29	373	335.327			28.96	4	2
29.04	219	215.198		29.04	377	335.871			29	4	2
29.08	220	214.802		29.08	396	336.555			29.04	4	3
29.12	212	214.456		29.12	347	336.931			29.08	3	2
29.16	217	214.257		29.16	337	337.564			29.12	3	2
29.2	210	214.03		29.2	346	338.059			29.16	4	2
29.24	201	213.802		29.24	331	338.495			29.2	4	2
29.28	195	213.574		29.28	329	339.366			29.24	4	2
29.32	208	213.257		29.32	312	340.327			29.28	4	2
29.36	222	212.931		29.36	340	341.059			29.32	4	2
29.4	213	212.901		29.4	352	341.604			29.36	3	2
29.44	211	212.604		29.44	351	342.089			29.4	3	2
29.48	203	212.545		29.48	342	342.842			29.44	5	2
29.52	208	212.525		29.52	326	343.396			29.48	4	2
29.56	216	212.515		29.56	322	343.911			29.52	3	2
29.6	219	212.426		29.6	342	344.445			29.56	3	2
29.64	216	212.109		29.64	338	345.069			29.6	3	2
29.68	227	211.921		29.68	331	346.01			29.64	4	2
29.72	221	211.525		29.72	324	346.594			29.68	3	2
29.76	223	211.208		29.76	338	347.248			29.72	3	2
29.8	204	211.079		29.8	370	347.733			29.76	4	2
29.84	199	210.97		29.84	346	348.01			29.8	5	3
29.88	213	210.733		29.88	327	348.445			29.84	5	2
29.92	216	210.574		29.92	364	349.376			29.88	4	2
29.96	209	210.416		29.96	343	350.445			29.92	3	2
30	213	210.03		30	358	351.257			29.96	3	2
30.04	205	209.743		30.04	337	352.099			30	4	3
30.08	220	209.307		30.08	387	352.555			30.04	3	2
30.12	238	208.871		30.12	376	353.445			30.08	4	3
30.16	202	208.515		30.16	372	354.05			30.12	4	2
30.2	205	208.465		30.2	340	354.634			30.16	4	2
30.24	207	208.366		30.24	361	355.465			30.2	6	2
30.28	208	208.228		30.28	366	356.307			30.24	5	2
30.32	199	208.049		30.32	370	356.95			30.28	6	2
30.36	221	207.921		30.36	355	357.555			30.32	5	2
30.4	229	207.782		30.4	328	358.139			30.36	5	2
30.44	208	207.812		30.44	341	358.762			30.4	5	3
30.48	214	207.881		30.48	335	359			30.44	4	2
30.52	211	207.812		30.52	320	359.901			30.48	4	2
30.56	209	207.663		30.56	325	360.495			30.52	4	2
30.6	199	207.624		30.6	355	361.158			30.56	4	3
30.64	212	207.346		30.64	360	362.059			30.6	3	2
30.68	196	207.277		30.68	371	362.743			30.64	3	3
30.72	185	207.446		30.72	368	363.535			30.68	4	2
30.76	207	207.564		30.76	371	363.99			30.72	3	2
30.8	193	207.703		30.8	379	364.723			30.76	4	3
30.84	199	207.772		30.84	378	365.386			30.8	3	3
30.88	210	207.822		30.88	348	365.99			30.84	5	3
30.92	188	207.654		30.92	356	366.307			30.88	3	3
30.96	197	207.693		30.96	359	366.901			30.92	4	2
31	194	207.495		31	375	367.089			30.96	5	3
31.04	184	207.337		31.04	350	367.396			31	5	2
31.08	191	207.267		31.08	362	367.752			31.04	5	3
31.12	186	207.248		31.12	336	368.218			31.08	5	3
31.16	205	207.307		31.16	366	368.703			31.12	5	3
31.2	187	207.139		31.2	382	369.139			31.16	5	2
31.24	195	207.109		31.24	384	369.802			31.2	6	2
31.28	198	207.178		31.28	377	370.267			31.24	5	2
31.32	204	207.396		31.32	395	370.842			31.28	5	3
31.36	200	207.426		31.36	403	371.634			31.32	5	2
31.4	218	207.346		31.4	375	372.445			31.36	5	2
31.44	193	207.287		31.44	390	372.703			31.4	5	3
31.48	205	207.297		31.48	385	372.96			31.44	5	3
31.52	211	207.396		31.52	387	373.505			31.48	4	3
31.56	203	207.406		31.56	398	374.386			31.52	4	2
31.6	210	207.416		31.6	363	375.168			31.56	2	2
31.64	192	207.396		31.64	362	375.941			31.6	3	2
31.68	196	207.287		31.68	396	376.555			31.64	2	2
31.72	185	207.089		31.72	370	377.03			31.68	2	2
31.76	197	207		31.76	378	377.832			31.72	3	3
31.8	207	206.871		31.8	374	378.327			31.76	2	3
31.84	204	206.921		31.84	346	378.654			31.8	3	3
31.88	193	207.089		31.88	367	379.099			31.84	2	2
31.92	205	206.752		31.92	398	379.752			31.88	2	2
31.96	197	206.554		31.96	384	380.267			31.92	2	3
32	202	206.554		32	371	380.713			31.96	3	3
32.04	208	206.525		32.04	376	380.95			32	2	3
32.08	200	206.584		32.08	370	381.445			32.04	2	3
32.12	207	206.416		32.12	397	381.654			32.08	3	3
32.16	206	205.941		32.16	368	381.792			32.12	2	4
32.2	219	205.921		32.2	363	382.119			32.16	2	4
32.24	212	205.851		32.24	369	382.842			32.2	3	3
32.28	213	205.951		32.28	407	383.168			32.24	3	3
32.32	210	205.96		32.32	399	383.406			32.28	2	2
32.36	208	205.951		32.36	408	383.673			32.32	3	4
32.4	212	205.654		32.4	409	383.812			32.36	2	3
32.44	224	205.198		32.44	406	384.129			32.4	3	3
32.48	226	204.98		32.48	378	384.366			32.44	3	3
32.52	212	204.703		32.52	416	384.624			32.48	3	3
32.56	222	204.545		32.56	375	385.248			32.52	3	2
32.6	226	204.465		32.6	393	385.515			32.56	3	3
32.64	208	204.495		32.64	420	385.317			32.6	5	2
32.68	211	204.327		32.68	410	384.931			32.64	3	3
32.72	214	204.346		32.72	414	384.515			32.68	4	2
32.76	211	204.505		32.76	394	384.861			32.72	4	4
32.8	210	204.485		32.8	392	384.723			32.76	4	3
32.84	220	204.584		32.84	403	384.733			32.8	3	3
32.88	219	204.654		32.88	366	385			32.84	3	3
32.92	201	204.604		32.92	368	385.327			32.88	3	2
32.96	210	204.703		32.96	390	385.564			32.92	3	2
33	199	204.802		33	391	385.802			32.96	3	3
33.04	194	204.931		33.04	404	385.713			33	2	2
33.08	212	205.188		33.08	413	385.881			33.04	2	2
33.12	218	205.248		33.12	443	385.634			33.08	2	2
33.16	218	205.416		33.16	396	386			33.12	2	2
33.2	200	205.396		33.2	381	385.871			33.16	4	2
33.24	207	205.495		33.24	413	386.03			33.2	2	3
33.28	208	205.535		33.28	378	386.346			33.24	3	3
33.32	217	205.723		33.32	387	386.505			33.28	2	2
33.36	211	205.772		33.36	392	386.743			33.32	3	2
33.4	214	205.772		33.4	422	386.901			33.36	2	2
33.44	207	205.762		33.44	378	387			33.4	2	2
33.48	212	205.881		33.48	377	387.475			33.44	2	2
33.52	213	205.881		33.52	397	387.812			33.48	2	4
33.56	209	205.723		33.56	415	387.96			33.52	3	3
33.6	217	205.683		33.6	401	388.109			33.56	4	3
33.64	217	205.495		33.64	420	387.97			33.6	2	3
33.68	205	205.554		33.68	400	388.356			33.64	3	3
33.72	207	205.446		33.72	379	388.673			33.68	3	4
33.76	212	205.356		33.76	405	388.812			33.72	3	3
33.8	210	205.297		33.8	388	388.842			33.76	3	4
33.84	209	205.079		33.84	403	388.96			33.8	5	2
33.88	216	205.069		33.88	391	389.683			33.84	2	4
33.92	179	205.099		33.92	393	389.921			33.88	3	2
33.96	196	205.01		33.96	416	390.267			33.92	2	3
34	209	204.941		34	388	390.396			33.96	3	3
34.04	210	204.941		34.04	382	390.416			34	3	3
34.08	211	204.891		34.08	387	390.208			34.04	2	4
34.12	203	204.851		34.12	408	390.228			34.08	3	3
34.16	190	204.812		34.16	390	389.891			34.12	2	2
34.2	200	204.861		34.2	405	390.01			34.16	2	2
34.24	198	204.713		34.24	413	390.238			34.2	2	2
34.28	217	204.465		34.28	394	390.505			34.24	2	2
34.32	209	204.436		34.32	390	390.307			34.28	2	2
34.36	198	204.426		34.36	397	390			34.32	2	2
34.4	191	204.386		34.4	369	389.525			34.36	2	2
34.44	183	204.317		34.44	360	389.109			34.4	2	3
34.48	186	204.04		34.48	365	388.743			34.44	2	2
34.52	186	203.673		34.52	361	388.574			34.48	2	2
34.56	195	203.406		34.56	383	388			34.52	2	2
34.6	201	203.069		34.6	352	387.96			34.56	2	2
34.64	202	202.703		34.64	335	387.871			34.6	2	2
34.68	195	202.456		34.68	321	387.248			34.64	3	3
34.72	198	202.327		34.72	329	387.158			34.68	2	3
34.76	201	202.139		34.76	403	386.822			34.72	2	3
34.8	205	201.911		34.8	357	386.525			34.76	2	4
34.84	203	201.733		34.84	380	386.139			34.8	2	2
34.88	206	201.406		34.88	405	385.772			34.84	3	2
34.92	205	201.059		34.92	381	386.079			34.88	2	2
34.96	198	200.99		34.96	380	386.228			34.92	2	2
35	207	200.752		35	383	386.327			34.96	2	2
35.04	207	200.703		35.04	366	386.119			35	2	3
35.08	210	200.772		35.08	367	385.851			35.04	3	2
35.12	197	200.634		35.12	337	385.406			35.08	2	2
35.16	203	200.426		35.16	373	384.743			35.12	3	2
35.2	203	200.208		35.2	353	384.376			35.16	2	3
35.24	197	200.307		35.24	398	384.327			35.2	2	2
35.28	199	200.406		35.28	416	384.01			35.24	3	3
35.32	217	200.297		35.32	393	383.99			35.28	3	2
35.36	209	200.139		35.36	419	384.02			35.32	3	3
35.4	200	199.901		35.4	419	383.921			35.36	3	2
35.44	217	199.733		35.44	385	383.257			35.4	3	4
35.48	205	199.614		35.48	438	383.02			35.44	4	3
35.52	205	199.505		35.52	419	382.96			35.48	3	3
35.56	195	199.327		35.56	402	382.772			35.52	2	3
35.6	199	199.119		35.6	413	382.564			35.56	3	3
35.64	191	198.861		35.64	349	382.327			35.6	3	2
35.68	198	198.574		35.68	401	381.733			35.64	3	3
35.72	185	198.515		35.72	428	381.663			35.68	2	2
35.76	176	198.505		35.76	384	381.743			35.72	2	2
35.8	191	198.356		35.8	381	381.366			35.76	2	3
35.84	185	198.317		35.84	386	381.03			35.8	3	3
35.88	203	198.267		35.88	419	380.851			35.84	2	2
35.92	196	198.03		35.92	391	380.564			35.88	3	3
35.96	196	198.297		35.96	433	380.198			35.92	2	3
36	190	198.337		36	397	379.792			35.96	2	3
36.04	202	198.317		36.04	373	379.743			36	2	3
36.08	203	198.198		36.08	355	379.436			36.04	2	3
36.12	196	198.079		36.12	372	379.208			36.08	3	3
36.16	203	198.119		36.16	363	378.861			36.12	2	4
36.2	211	198.218		36.2	380	378.743			36.16	3	2
36.24	204	198.218		36.24	386	378.525			36.2	5	3
36.28	187	198.228		36.28	396	378.02			36.24	3	3
36.32	210	198.129		36.32	387	377.733			36.28	4	3
36.36	209	198.149		36.36	368	377.614			36.32	2	3
36.4	204	198.218		36.4	360	377.485			36.36	3	3
36.44	205	198.376		36.44	367	377.436			36.4	3	3
36.48	196	198.604		36.48	369	377.287			36.44	2	3
36.52	189	198.703		36.52	361	377.416			36.48	2	3
36.56	185	198.851		36.56	358	377.327			36.52	3	3
36.6	188	198.96		36.6	371	377.158			36.56	4	3
36.64	189	199		36.64	384	376.931			36.6	3	4
36.68	183	199.119		36.68	357	377.139			36.64	2	3
36.72	198	199.238		36.72	401	377.713			36.68	2	3
36.76	195	199.337		36.76	380	378.119			36.72	2	2
36.8	188	199.366		36.8	364	377.465			36.76	3	4
36.84	192	199.545		36.84	353	377.317			36.8	2	4
36.88	187	199.614		36.88	366	376.941			36.84	2	3
36.92	184	199.564		36.92	397	376.465			36.88	3	3
36.96	194	199.614		36.96	383	376.168			36.92	2	3
37	186	199.624		37	400	375.584			36.96	3	2
37.04	194	199.654		37.04	370	375.297			37	2	3
37.08	201	199.634		37.08	377	375.238			37.04	3	3
37.12	198	199.604		37.12	368	374.911			37.08	2	4
37.16	197	199.574		37.16	376	374.861			37.12	3	3
37.2	196	199.564		37.2	359	374.535			37.16	2	4
37.24	210	199.564		37.24	376	374.455			37.2	4	3
37.28	217	199.554		37.28	381	374.119			37.24	2	2
37.32	197	199.564		37.32	376	373.574			37.28	3	2
37.36	201	199.416		37.36	390	373.475			37.32	3	4
37.4	187	199.337		37.4	382	372.842			37.36	2	3
37.44	197	199.356		37.44	355	372.297			37.4	3	3
37.48	195	199.129		37.48	354	372.02			37.44	2	3
37.52	201	199.089		37.52	371	371.248			37.48	3	3
37.56	195	199.04		37.56	378	370.327			37.52	5	3
37.6	188	199.218		37.6	394	369.723			37.56	3	2
37.64	191	199.356		37.64	377	369.228			37.6	4	3
37.68	188	199.475		37.68	360	368.871			37.64	2	3
37.72	199	199.545		37.72	393	368.624			37.68	3	3
37.76	206	199.663		37.76	387	368			37.72	2	3
37.8	197	199.891		37.8	367	367.485			37.76	2	2
37.84	206	199.951		37.84	354	367.158			37.8	3	3
37.88	204	200.198		37.88	385	366.743			37.84	2	3
37.92	192	200.267		37.92	362	365.891			37.88	2	3
37.96	206	200.356		37.96	356	365.386			37.92	2	3
38	200	200.396		38	375	364.267			37.96	2	3
38.04	207	200.475		38.04	383	363.564			38	2	2
38.08	198	200.584		38.08	351	363.139			38.04	2	3
38.12	199	200.644		38.12	364	363			38.08	2	3
38.16	207	200.733		38.16	373	362.465			38.12	2	3
38.2	200	200.762		38.2	378	362.198			38.16	2	2
38.24	200	200.743		38.24	383	362.02			38.2	2	2
38.28	199	200.624		38.28	362	361.634			38.24	2	3
38.32	207	200.703		38.32	365	361.129			38.28	3	3
38.36	211	200.554		38.36	378	360.733			38.32	2	2
38.4	205	200.505		38.4	384	360.396			38.36	2	3
38.44	207	200.386		38.44	364	359.98			38.4	2	3
38.48	206	200.277		38.48	345	359.673			38.44	2	3
38.52	196	200.218		38.52	378	359.574			38.48	3	2
38.56	201	200.248		38.56	352	359.733			38.52	2	3
38.6	206	200.317		38.6	366	359.772			38.56	2	3
38.64	205	200.485		38.64	329	359.812			38.6	2	3
38.68	214	200.594		38.68	356	359.525			38.64	2	3
38.72	207	200.891		38.72	379	359.495			38.68	2	3
38.76	208	200.98		38.76	370	358.931			38.72	2	4
38.8	204	201.04		38.8	337	358.495			38.76	2	4
38.84	223	201.079		38.84	342	358.277			38.8	2	3
38.88	210	201.069		38.88	342	358.099			38.84	2	3
38.92	201	201.168		38.92	357	357.752			38.88	2	4
38.96	210	201.287		38.96	351	357.525			38.92	2	3
39	199	201.456		39	321	357.168			38.96	2	3
39.04	210	201.594		39.04	354	356.356			39	2	3
39.08	205	201.683		39.08	360	355.792			39.04	2	3
39.12	207	201.772		39.12	334	355.198			39.08	2	3
39.16	194	201.871		39.16	332	354.931			39.12	2	2
39.2	202	201.842		39.2	340	354.634			39.16	2	3
39.24	203	201.733		39.24	345	354.604			39.2	2	3
39.28	196	201.822		39.28	364	354.475			39.24	2	3
39.32	200	201.604		39.32	361	354.208			39.28	2	3
39.36	202	201.654		39.36	383	353.99			39.32	5	3
39.4	201	201.574		39.4	355	353.555			39.36	5	4
39.44	202	201.743		39.44	364	353.099			39.4	2	3
39.48	194	201.644		39.48	357	352.881			39.44	2	3
39.52	201	201.574		39.52	360	352.485			39.48	2	3
39.56	200	201.456		39.56	326	351.921			39.52	2	3
39.6	213	201.346		39.6	341	351.445			39.56	2	3
39.64	213	201.297		39.64	363	350.752			39.6	2	3
39.68	203	201.168		39.68	313	350.198			39.64	2	4
39.72	205	201.149		39.72	376	349.812			39.68	2	3
39.76	197	201.079		39.76	365	349.257			39.72	2	2
39.8	199	200.96		39.8	332	348.614			39.76	2	2
39.84	197	200.782		39.84	348	348.248			39.8	2	3
39.88	210	200.515		39.88	344	348.297			39.84	2	3
39.92	210	200.327		39.92	333	347.673			39.88	2	3
39.96	205	200.356		39.96	340	347.356			39.92	2	2
40	200	200.119		40	320	347.208			39.96	2	3
40.04	198	200.119		40.04	326	346.683			40	2	3
40.08	213	199.931		40.08	330	345.98			40.04	2	3
40.12	209	199.822		40.12	341	345.654			40.08	2	2
40.16	205	199.802		40.16	318	345.386			40.12	2	4
40.2	206	199.723		40.2	336	344.842			40.16	3	3
40.24	209	199.812		40.24	362	344.208			40.2	3	3
40.28	192	199.782		40.28	347	343.624			40.24	2	3
40.32	195	199.634		40.32	345	343.317			40.28	2	3
40.36	195	199.406		40.36	347	342.733			40.32	3	3
40.4	204	199.158		40.4	334	342.337			40.36	3	3
40.44	192	199.059		40.44	318	342.01			40.4	2	3
40.48	194	198.911		40.48	336	341.822			40.44	2	4
40.52	190	198.881		40.52	359	341.901			40.48	2	3
40.56	192	198.881		40.56	377	341.406			40.52	2	3
40.6	192	198.861		40.6	362	341.238			40.56	2	4
40.64	205	198.693		40.64	375	341.317			40.6	2	3
40.68	200	198.614		40.68	355	341.614			40.64	2	5
40.72	213	198.436		40.72	354	341.634			40.68	2	3
40.76	207	198.366		40.76	344	341.445			40.72	3	3
40.8	201	198.109		40.8	336	341.337			40.76	2	4
40.84	192	198.099		40.84	342	341.901			40.8	2	3
40.88	191	197.881		40.88	335	342.317			40.84	2	4
40.92	197	197.535		40.92	331	342.426			40.88	2	4
40.96	196	197.396		40.96	374	342.406			40.92	3	3
41	211	197.129		41	347	342.891			40.96	2	3
41.04	200	197.089		41.04	318	343.277			41	2	3
41.08	203	196.842		41.08	313	343.386			41.04	2	3
41.12	210	196.663		41.12	317	343.287			41.08	2	3
41.16	208	196.574		41.16	341	343.356			41.12	3	3
41.2	194	196.446		41.2	346	343.614			41.16	3	4
41.24	185	196.406		41.24	356	343.802			41.2	2	3
41.28	219	196.188		41.28	363	343.614			41.24	3	3
41.32	195	196.109		41.32	354	343.535			41.28	2	3
41.36	202	195.911		41.36	354	343.248			41.32	3	3
41.4	193	195.832		41.4	346	342.772			41.36	3	3
41.44	204	195.842		41.44	336	342.564			41.4	2	3
41.48	187	195.802		41.48	333	342.416			41.44	2	3
41.52	188	195.842		41.52	314	342.317			41.48	2	4
41.56	189	195.752		41.56	314	342.188			41.52	2	3
41.6	184	195.673		41.6	330	342.802			41.56	2	4
41.64	183	195.456		41.64	324	342.851			41.6	2	4
41.68	178	195.218		41.68	321	342.871			41.64	2	3
41.72	186	195.149		41.72	321	343.079			41.68	2	3
41.76	192	195.02		41.76	337	343			41.72	2	3
41.8	194	195		41.8	322	343.158			41.76	2	3
41.84	179	195.04		41.84	330	343.673			41.8	2	3
41.88	179	195.238		41.88	359	344.059			41.84	3	3
41.92	185	195.178		41.92	322	344.515			41.88	2	3
41.96	195	195.049		41.96	330	345.267			41.92	2	3
42	182	195		42	341	345.851			41.96	2	4
42.04	200	194.901		42.04	322	346.891			42	3	3
42.08	188	194.822		42.08	312	347.317			42.04	2	3
42.12	187	194.673		42.12	318	348.079			42.08	2	4
42.16	197	194.485		42.16	337	348.515			42.12	2	4
42.2	199	194.366		42.2	318	348.881			42.16	2	5
42.24	209	194.158		42.24	314	349.307			42.2	2	4
42.28	197	193.97		42.28	324	349.842			42.24	2	4
42.32	184	193.921		42.32	331	350.129			42.28	3	4
42.36	184	193.911		42.36	306	350.555			42.32	3	5
42.4	186	193.861		42.4	338	350.931			42.36	3	5
42.44	195	193.752		42.44	351	351.297			42.4	3	6
42.48	192	193.733		42.48	345	351.871			42.44	4	5
42.52	203	193.802		42.52	353	352.337			42.48	3	5
42.56	196	193.911		42.56	328	352.465			42.52	2	5
42.6	199	194.049		42.6	335	352.307			42.56	2	5
42.64	189	194.188		42.64	374	352.356			42.6	3	6
42.68	197	194.089		42.68	359	352.594			42.64	2	6
42.72	196	194.188		42.72	358	353.089			42.68	2	4
42.76	200	194.109		42.76	360	353.663			42.72	3	5
42.8	182	194.03		42.8	359	354.069			42.76	2	5
42.84	203	194.168		42.84	394	354.505			42.8	2	5
42.88	201	194.248		42.88	384	354.584			42.84	4	4
42.92	175	194.337		42.92	353	355.208			42.88	2	5
42.96	187	194.376		42.96	355	355.822			42.92	2	4
43	183	194.356		43	400	355.881			42.96	3	4
43.04	195	194.208		43.04	360	356.139			43	2	6
43.08	185	194.198		43.08	365	356.802			43.04	3	5
43.12	187	194.099		43.12	350	357.01			43.08	2	4
43.16	198	193.98		43.16	341	357.465			43.12	2	5
43.2	181	193.901		43.2	358	357.485			43.16	2	6
43.24	198	193.96		43.24	359	357.495			43.2	2	5
43.28	181	194.198		43.28	326	357.505			43.24	2	4
43.32	188	194.069		43.32	356	357.901			43.28	2	4
43.36	180	194.287		43.36	332	357.881			43.32	2	5
43.4	194	194.158		43.4	335	357.654			43.36	2	6
43.44	202	194.178		43.44	334	357.822			43.4	2	6
43.48	198	194.139		43.48	349	358.376			43.44	2	6
43.52	198	194.327		43.52	347	358.634			43.48	2	6
43.56	192	194.465		43.56	347	359.208			43.52	2	6
43.6	192	194.733		43.6	388	359.426			43.56	2	6
43.64	191	195.02		43.64	346	360.178			43.6	2	6
43.68	189	195.257		43.68	365	360.772			43.64	2	6
43.72	196	195.495		43.72	334	361.079			43.68	2	6
43.76	192	195.703		43.76	368	361.129			43.72	2	6
43.8	195	195.861		43.8	381	361.307			43.76	2	6
43.84	203	195.891		43.84	384	361.871			43.8	2	6
43.88	217	196.129		43.88	387	362.356			43.84	2	5
43.92	204	196.297		43.92	390	362.95			43.88	2	6
43.96	197	196.545		43.96	409	363.426			43.92	2	6
44	200	196.644		44	399	363.654			43.96	2	5
44.04	190	196.851		44.04	425	363.98			44	2	6
44.08	190	196.812		44.08	369	364.505			44.04	2	4
44.12	198	196.901		44.12	407	364.99			44.08	3	6
44.16	190	197.089		44.16	385	365.871			44.12	2	4
44.2	193	197.228		44.2	355	366.178			44.16	2	5
44.24	185	197.178		44.24	379	366.99			44.2	2	4
44.28	190	197.198		44.28	416	367.832			44.24	2	5
44.32	187	197.218		44.32	376	368.337			44.28	3	5
44.36	194	197.307		44.36	388	368.97			44.32	2	6
44.4	190	197.505		44.4	385	369.772			44.36	5	4
44.44	193	197.644		44.44	371	369.891			44.4	5	4
44.48	190	197.762		44.48	376	370.168			44.44	6	4
44.52	201	197.851		44.52	383	370.505			44.48	2	4
44.56	201	197.99		44.56	372	370.495			44.52	5	2
44.6	206	198.238		44.6	361	370.752			44.56	5	4
44.64	206	198.346		44.64	367	370.802			44.6	4	4
44.68	195	198.485		44.68	399	370.891			44.64	4	3
44.72	210	198.505		44.72	405	371.089			44.68	4	4
44.76	205	198.446		44.76	412	371.129			44.72	5	5
44.8	199	198.475		44.8	385	371.149			44.76	4	6
44.84	215	198.594		44.84	380	371.208			44.8	3	5
44.88	200	198.554		44.88	350	371.069			44.84	3	4
44.92	200	198.644		44.92	398	370.594			44.88	3	5
44.96	201	198.772		44.96	393	370.376			44.92	3	4
45	194	198.861		45	380	370.465			44.96	4	3
45.04	196	198.97		45.04	373	369.99			45	2	4
45.08	199	199.139		45.08	385	369.921			45.04	2	6
45.12	193	199.248		45.12	334	369.851			45.08	2	6
45.16	198	199.218		45.16	363	369.832			45.12	2	6
45.2	200	199.168		45.2	343	369.614			45.16	2	5
45.24	200	199.436		45.24	347	369.901			45.2	2	4
45.28	209	199.396		45.28	357	369.891			45.24	3	6
45.32	206	199.673		45.32	403	370.287			45.28	2	4
45.36	217	199.644		45.36	352	370.069			45.32	3	4
45.4	189	199.772		45.4	331	370.188			45.36	2	4
45.44	195	199.802		45.44	363	369.921			45.4	5	3
45.48	200	199.792		45.48	392	370.178			45.44	4	4
45.52	206	199.802		45.52	359	370.059			45.48	3	4
45.56	202	199.792		45.56	372	369.752			45.52	2	6
45.6	216	199.792		45.6	336	369.555			45.56	4	5
45.64	213	199.931		45.64	406	369.158			45.6	3	4
45.68	207	200		45.68	384	369.257			45.64	5	4
45.72	202	200.02		45.72	352	368.96			45.68	3	4
45.76	207	199.951		45.76	326	368.842			45.72	2	4
45.8	208	199.891		45.8	355	368.505			45.76	2	4
45.84	197	199.832		45.84	379	368.168			45.8	4	4
45.88	203	199.762		45.88	379	368.089			45.84	2	5
45.92	196	199.495		45.92	419	367.861			45.88	3	6
45.96	210	199.356		45.96	370	367.752			45.92	2	4
46	205	199.337		46	353	367.119			45.96	5	4
46.04	203	199.356		46.04	374	366.733			46	3	4
46.08	196	199.396		46.08	375	366.079			46.04	3	4
46.12	197	199.525		46.12	361	366.178			46.08	2	4
46.16	206	199.673		46.16	407	366.228			46.12	5	5
46.2	211	199.861		46.2	368	365.861			46.16	6	4
46.24	194	199.951		46.24	400	366.277			46.2	4	4
46.28	211	199.99		46.28	399	366.406			46.24	2	6
46.32	199	200.089		46.32	375	365.762			46.28	6	4
46.36	193	200.129		46.36	395	365.564			46.32	2	4
46.4	204	200.119		46.4	387	365.297			46.36	5	4
46.44	200	200.129		46.44	350	365.168			46.4	3	4
46.48	207	200.208		46.48	379	365.297			46.44	3	4
46.52	201	200.267		46.52	379	365.218			46.48	4	4
46.56	217	200.307		46.56	352	364.832			46.52	4	4
46.6	221	200.208		46.6	354	364.604			46.56	4	4
46.64	210	200.069		46.64	340	364.911			46.6	4	4
46.68	203	199.881		46.68	383	365.129			46.64	6	6
46.72	199	199.931		46.72	379	364.604			46.68	2	6
46.76	190	199.802		46.76	362	364.178			46.72	3	4
46.8	203	199.772		46.8	362	363.98			46.76	3	4
46.84	194	199.851		46.84	365	363.96			46.8	3	4
46.88	199	199.713		46.88	380	363.97			46.84	4	6
46.92	210	199.663		46.92	336	364.208			46.88	5	6
46.96	188	199.624		46.96	331	364.208			46.92	3	4
47	196	199.485		47	364	364.099			46.96	2	6
47.04	194	199.416		47.04	352	364			47	3	6
47.08	212	199.376		47.08	353	364			47.04	4	4
47.12	196	199.337		47.12	358	364.03			47.08	5	6
47.16	184	199.327		47.16	348	364.337			47.12	5	6
47.2	193	199.297		47.2	319	364.089			47.16	3	4
47.24	208	199.287		47.24	387	363.891			47.2	4	6
47.28	194	199.257		47.28	358	363.752			47.24	4	4
47.32	209	199.257		47.32	366	363.98			47.28	5	4
47.36	185	199.218		47.36	334	363.634			47.32	4	5
47.4	193	198.98		47.4	344	363.574			47.36	2	4
47.44	197	199.079		47.44	308	363.901			47.4	3	5
47.48	201	199.069		47.48	360	363.941			47.44	4	4
47.52	199	199.109		47.52	337	363.317			47.48	5	6
47.56	197	199.04		47.56	316	363.05			47.52	4	4
47.6	192	199.02		47.6	327	363.079			47.56	5	4
47.64	206	198.792		47.64	348	363.238			47.6	4	6
47.68	198	198.723		47.68	356	362.723			47.64	6	5
47.72	191	198.604		47.72	335	362.485			47.68	5	4
47.76	189	198.535		47.76	322	362.555			47.72	2	4
47.8	186	198.406		47.8	334	362.931			47.76	3	5
47.84	189	198.346		47.84	347	363.02			47.8	3	4
47.88	196	198.277		47.88	376	363.079			47.84	4	5
47.92	190	198.218		47.92	364	362.733			47.88	4	3
47.96	190	198.307		47.96	379	361.713			47.92	6	4
48	195	198.218		48	345	361.346			47.96	3	4
48.04	202	198.109		48.04	360	361.376			48	3	4
48.08	194	198.03		48.08	359	361.04			48.04	4	4
48.12	203	198.03		48.12	379	360.95			48.08	3	6
48.16	213	197.891		48.16	412	360.901			48.12	3	4
48.2	209	197.703		48.2	348	360.346			48.16	3	5
48.24	202	197.515		48.24	397	360.168			48.2	2	4
48.28	189	197.376		48.28	392	359.495			48.24	3	4
48.32	200	197.079		48.32	351	359.168			48.28	3	4
48.36	191	196.98		48.36	356	359.069			48.32	2	5
48.4	193	196.99		48.4	361	358.683			48.36	2	6
48.44	191	196.792		48.44	372	358.475			48.4	3	4
48.48	201	196.693		48.48	384	358.356			48.44	3	4
48.52	196	196.426		48.52	368	358.02			48.48	2	4
48.56	205	196.257		48.56	344	357.564			48.52	2	6
48.6	191	195.951		48.6	349	357.406			48.56	2	4
48.64	192	195.673		48.64	392	357.099			48.6	2	4
48.68	187	195.465		48.68	389	356.97			48.64	3	4
48.72	200	195.346		48.72	346	356.228			48.68	3	4
48.76	197	195.208		48.76	362	355.782			48.72	3	4
48.8	202	195.158		48.8	392	355.901			48.76	5	4
48.84	207	194.951		48.84	383	355.97			48.8	3	4
48.88	201	194.901		48.88	381	355.99			48.84	3	4
48.92	195	194.822		48.92	374	355.564			48.88	3	4
48.96	196	194.703		48.96	398	355.614			48.92	5	5
49	187	194.733		49	382	355.614			48.96	4	4
49.04	187	194.752		49.04	370	355.248			49	4	5
49.08	192	194.683		49.08	373	355.149			49.04	5	4
49.12	195	194.495		49.12	388	355.198			49.08	5	4
49.16	192	194.604		49.16	365	355.198			49.12	4	4
49.2	195	194.654		49.2	338	355.109			49.16	5	4
49.24	199	194.683		49.24	323	355.376			49.2	5	5
49.28	197	194.644		49.28	333	355.01			49.24	5	4
49.32	209	194.723		49.32	380	355.396			49.28	5	4
49.36	202	194.772		49.36	368	355.644			49.32	5	4
49.4	193	194.842		49.4	346	356.04			49.36	6	4
49.44	199	194.851		49.44	364	356.069			49.4	6	4
49.48	194	194.96		49.48	367	356.406			49.44	4	4
49.52	204	194.832		49.52	329	356.05			49.48	5	4
49.56	199	194.842		49.56	332	356.099			49.52	5	4
49.6	200	194.851		49.6	375	356.356			49.56	5	4
49.64	193	194.851		49.64	352	356.218			49.6	5	4
49.68	206	194.703		49.68	354	356.218			49.64	6	4
49.72	195	194.604		49.72	360	355.98			49.68	6	4
49.76	195	194.624		49.76	359	356.05			49.72	5	4
49.8	194	194.545		49.8	364	356.248			49.76	6	4
49.84	202	194.564		49.84	364	356.307			49.8	6	4
49.88	190	194.634		49.88	385	356.445			49.84	6	4
49.92	197	194.525		49.92	344	356.356			49.88	5	4
49.96	205	194.495		49.96	316	356.168			49.92	6	4
50	201	194.515		50	333	355.515			49.96	5	4
50.04	194	194.535		50.04	356	355.228			50	6	4
50.08	195	194.396		50.08	340	355.05			50.04	5	4
50.12	196	194.386		50.12	366	354.733			50.08	6	4
50.16	183	194.416		50.16	356	354.139			50.12	6	4
50.2	187	194.168		50.2	351	353.485			50.16	5	4
50.24	192	193.931		50.24	350	353.436			50.2	5	4
50.28	180	193.861		50.28	332	352.99			50.24	5	4
50.32	181	193.881		50.32	366	352.238			50.28	5	4
50.36	189	193.663		50.36	365	351.871			50.32	5	4
50.4	194	193.733		50.4	356	351.297			50.36	5	4
50.44	184	193.782		50.44	366	350.703			50.4	6	4
50.48	190	193.812		50.48	338	350.356			50.44	4	4
50.52	180	193.614		50.52	345	349.743			50.48	4	4
50.56	184	193.456		50.56	333	349.277			50.52	6	4
50.6	186	193.456		50.6	336	348.99			50.56	5	4
50.64	193	193.416		50.64	323	348.822			50.6	5	4
50.68	189	193.495		50.68	327	348.05			50.64	5	4
50.72	191	193.485		50.72	308	347.297			50.68	5	3
50.76	185	193.396		50.76	334	347.198			50.72	4	4
50.8	185	193.376		50.8	374	347.129			50.76	5	4
50.84	182	193.277		50.84	369	346.663			50.8	4	4
50.88	189	193.069		50.88	367	346.178			50.84	4	4
50.92	191	192.921		50.92	337	345.604			50.88	4	4
50.96	198	192.842		50.96	341	345.307			50.92	4	4
51	191	192.871		51	331	344.842			50.96	2	4
51.04	198	192.871		51.04	327	344.248			51	2	4
51.08	187	192.911		51.08	342	343.792			51.04	4	4
51.12	193	193.01		51.12	358	343.297			51.08	4	4
51.16	207	192.96		51.16	358	342.663			51.12	3	4
51.2	189	192.832		51.2	339	342.267			51.16	4	4
51.24	196	192.772		51.24	346	342.317			51.2	4	4
51.28	204	192.614		51.28	350	342.525			51.24	4	4
51.32	202	192.515		51.32	397	342.624			51.28	5	4
51.36	214	192.366		51.36	391	342.317			51.32	5	4
51.4	192	192.267		51.4	374	341.881			51.36	4	4
51.44	194	192.089		51.44	347	341.535			51.4	5	4
51.48	208	191.891		51.48	342	341.515			51.44	4	4
51.52	188	191.762		51.52	324	341.139			51.48	5	4
51.56	200	191.515		51.56	342	341.079			51.52	5	4
51.6	198	191.277		51.6	342	341.228			51.56	5	4
51.64	192	191.376		51.64	313	340.782			51.6	5	4
51.68	191	191.376		51.68	348	340.802			51.64	5	4
51.72	188	191.307		51.72	332	341.119			51.68	5	4
51.76	193	191.416		51.76	342	340.901			51.72	5	3
51.8	181	191.475		51.8	342	340.832			51.76	4	4
51.84	188	191.554		51.84	340	340.762			51.8	5	4
51.88	196	191.624		51.88	361	340.445			51.84	4	4
51.92	185	191.713		51.92	367	339.95			51.88	5	4
51.96	187	191.842		51.96	345	339.851			51.92	5	4
52	192	191.762		52	313	340.059			51.96	5	4
52.04	197	191.733		52.04	316	339.99			52	5	6
52.08	188	191.842		52.08	342	339.644			52.04	5	4
52.12	193	191.822		52.12	327	340.079			52.08	5	6
52.16	206	191.733		52.16	319	340.149			52.12	5	4
52.2	188	191.812		52.2	346	340.079			52.16	5	4
52.24	185	191.941		52.24	343	339.891			52.2	6	4
52.28	195	192.03		52.28	352	339.792			52.24	5	4
52.32	191	192.208		52.32	316	339.95			52.28	5	4
52.36	178	192.396		52.36	314	339.624			52.32	5	4
52.4	198	192.456		52.4	298	339.178			52.36	6	4
52.44	198	192.485		52.44	301	338.851			52.4	4	4
52.48	194	192.683		52.48	337	338.495			52.44	5	4
52.52	181	192.802		52.52	322	338.495			52.48	5	4
52.56	180	192.97		52.56	321	338.436			52.52	5	4
52.6	205	193.228		52.6	315	338.238			52.56	5	4
52.64	187	193.436		52.64	332	338.545			52.6	5	4
52.68	200	193.505		52.68	314	339.099			52.64	6	4
52.72	186	193.624		52.72	313	339.515			52.68	6	4
52.76	191	193.782		52.76	336	339.96			52.72	5	4
52.8	195	193.99		52.8	355	340.386			52.76	4	4
52.84	192	194.059		52.84	345	340.218			52.8	4	4
52.88	186	194.307		52.88	334	339.97			52.84	6	4
52.92	186	194.376		52.92	323	339.733			52.88	5	4
52.96	187	194.436		52.96	344	339.822			52.92	6	4
53	199	194.485		53	351	339.891			52.96	6	4
53.04	187	194.624		53.04	322	340.238			53	5	4
53.08	191	194.713		53.08	324	340.297			53.04	6	4
53.12	202	194.851		53.12	323	340.198			53.08	6	5
53.16	190	194.901		53.16	324	340.03			53.12	6	4
53.2	179	194.921		53.2	325	339.772			53.16	6	4
53.24	189	195.04		53.24	343	339.752			53.2	5	4
53.28	183	195.089		53.28	344	339.792			53.24	6	4
53.32	187	195.01		53.32	343	339.505			53.28	6	4
53.36	194	194.941		53.36	349	338.634			53.32	3	5
53.4	192	194.752		53.4	324	338.01			53.36	4	6
53.44	175	194.832		53.44	311	337.792			53.4	3	4
53.48	179	194.822		53.48	362	337.644			53.44	4	4
53.52	181	194.713		53.52	329	338.208			53.48	5	4
53.56	179	194.97		53.56	323	338.723			53.52	4	4
53.6	175	195.04		53.6	347	338.901			53.56	5	4
53.64	210	195.158		53.64	330	339.109			53.6	5	4
53.68	193	195.238		53.68	354	339.802			53.64	2	4
53.72	199	195.505		53.72	386	339.99			53.68	2	4
53.76	206	195.733		53.76	338	340.555			53.72	2	5
53.8	201	195.812		53.8	352	340.95			53.76	4	6
53.84	202	195.941		53.84	357	341.228			53.8	3	6
53.88	209	196.04		53.88	332	341.287			53.84	2	4
53.92	199	196.109		53.92	335	341.455			53.88	5	4
53.96	210	196.119		53.96	334	341.386			53.92	3	4
54	197	196.267		54	337	341.455			53.96	4	4
54.04	198	196.406		54.04	326	342.04			54	2	4
54.08	205	196.475		54.08	321	342.683			54.04	3	4
54.12	193	196.624		54.12	384	343.248			54.08	2	4
54.16	187	196.515		54.16	373	343.901			54.12	4	3
54.2	191	196.376		54.2	349	344			54.16	2	4
54.24	200	196.505		54.24	332	344.475			54.2	5	4
54.28	201	196.594		54.28	340	344.703			54.24	5	3
54.32	198	196.554		54.32	348	345.01			54.28	4	3
54.36	200	196.574		54.36	333	345.139			54.32	5	5
54.4	195	196.634		54.4	320	345.525			54.36	5	5
54.44	197	196.594		54.44	323	346.555			54.4	5	5
54.48	204	196.584		54.48	330	347.455			54.44	4	5
54.52	202	196.683		54.52	338	347.782			54.48	5	4
54.56	197	196.951		54.56	339	348.297			54.52	5	4
54.6	210	197.04		54.6	313	349			54.56	6	4
54.64	207	196.871		54.64	367	349.733			54.6	5	4
54.68	200	196.891		54.68	379	350.416			54.64	5	5
54.72	201	196.861		54.72	369	350.762			54.68	5	4
54.76	207	197.168		54.76	353	351.654			54.72	5	4
54.8	206	197.228		54.8	377	352.069			54.76	5	4
54.84	192	197.267		54.84	357	352.149			54.8	5	4
54.88	207	197.346		54.88	344	352.416			54.84	5	5
54.92	196	197.485		54.92	343	353.03			54.88	5	4
54.96	197	197.604		54.96	346	353.584			54.92	4	6
55	203	197.614		55	348	353.545			54.96	5	5
55.04	205	197.446		55.04	366	353.555			55	4	4
55.08	207	197.485		55.08	333	353.861			55.04	6	4
55.12	201	197.475		55.12	332	353.96			55.08	4	5
55.16	198	197.337		55.16	341	354.287			55.12	6	4
55.2	209	197.436		55.2	332	354.644			55.16	5	4
55.24	201	197.654		55.24	337	354.861			55.2	5	4
55.28	201	197.733		55.28	350	355.168			55.24	5	4
55.32	196	197.743		55.32	321	355.307			55.28	5	5
55.36	195	197.792		55.36	309	355.564			55.32	6	4
55.4	195	197.713		55.4	328	355.901			55.36	5	6
55.44	200	197.683		55.44	352	356.752			55.4	5	5
55.48	193	197.861		55.48	332	357.346			55.44	4	4
55.52	197	197.97		55.52	399	357.356			55.48	5	4
55.56	214	198.129		55.56	376	357.931			55.52	6	4
55.6	207	198.327		55.6	360	358.673			55.56	6	4
55.64	210	198.644		55.64	363	358.97			55.6	4	6
55.68	200	198.594		55.68	383	359.327			55.64	6	4
55.72	218	198.673		55.72	367	359.475			55.68	5	4
55.76	211	198.822		55.76	389	359.069			55.72	4	5
55.8	201	198.822		55.8	382	358.901			55.76	6	4
55.84	194	198.822		55.84	370	359.03			55.8	3	3
55.88	198	198.832		55.88	346	358.96			55.84	2	4
55.92	203	198.99		55.92	378	359.149			55.88	3	4
55.96	186	199.04		55.96	360	358.941			55.92	2	4
56	202	198.901		56	352	358.911			55.96	2	4
56.04	206	198.931		56.04	372	358.861			56	2	4
56.08	204	199.01		56.08	381	358.772			56.04	2	4
56.12	203	198.99		56.12	399	358.752			56.08	2	4
56.16	182	199.079		56.16	393	358.267			56.12	2	4
56.2	192	199.267		56.2	329	357.871			56.16	2	4
56.24	201	199.426		56.24	394	357.802			56.2	2	4
56.28	194	199.456		56.28	366	357.871			56.24	2	4
56.32	191	199.327		56.32	383	357.802			56.28	2	5
56.36	193	199.426		56.36	329	357.505			56.32	2	4
56.4	184	199.386		56.4	353	357.416			56.36	2	4
56.44	194	199.505		56.44	402	357.545			56.4	2	4
56.48	197	199.525		56.48	392	357.782			56.44	2	4
56.52	204	199.465		56.52	370	357.752			56.48	2	4
56.56	208	199.346		56.56	374	357.673			56.52	2	4
56.6	189	199.386		56.6	392	357.465			56.56	2	5
56.64	188	199.297		56.64	389	357.832			56.6	2	6
56.68	189	199.178		56.68	401	357.356			56.64	2	6
56.72	197	199.188		56.72	349	356.921			56.68	2	6
56.76	217	199.248		56.76	403	356.654			56.72	2	5
56.8	197	199.099		56.8	378	356.733			56.76	2	6
56.84	199	199.02		56.84	363	356.515			56.8	2	5
56.88	200	199.168		56.88	372	356.337			56.84	2	5
56.92	200	199.248		56.92	396	356.465			56.88	2	4
56.96	198	199.366		56.96	379	356.485			56.92	2	4
57	188	199.465		57	340	356.198			56.96	2	4
57.04	182	199.545		57.04	352	356.178			57	2	4
57.08	191	199.663		57.08	353	355.663			57.04	3	4
57.12	190	199.723		57.12	334	355.654			57.08	2	4
57.16	188	199.951		57.16	356	356.02			57.12	2	4
57.2	200	200.307		57.2	360	356.03			57.16	4	5
57.24	201	200.456		57.24	347	355.941			57.2	4	5
57.28	197	200.782		57.28	374	355.644			57.24	3	4
57.32	184	201.049		57.32	358	355.475			57.28	3	5
57.36	192	201.327		57.36	369	355.634			57.32	5	4
57.4	186	201.644		57.4	383	356.149			57.36	5	4
57.44	189	201.931		57.44	410	356.178			57.4	6	5
57.48	193	202.208		57.48	371	355.792			57.44	5	5
57.52	190	202.465		57.52	363	355.624			57.48	6	4
57.56	197	202.802		57.56	387	354.842			57.52	6	4
57.6	199	202.99		57.6	398	354.129			57.56	6	5
57.64	207	203.248		57.64	377	353.743			57.6	4	4
57.68	205	203.356		57.68	366	353.248			57.64	6	5
57.72	201	203.594		57.72	369	352.564			57.68	6	4
57.76	214	203.663		57.76	345	352.248			57.72	6	4
57.8	206	203.752		57.8	321	351.921			57.76	6	4
57.84	201	203.911		57.84	365	351.515			57.8	6	3
57.88	203	204.337		57.88	350	351.346			57.84	6	4
57.92	225	204.624		57.92	351	351.416			57.88	6	5
57.96	204	204.752		57.96	314	351.059			57.92	6	6
58	196	205.069		58	331	350.99			57.96	6	5
58.04	200	205.109		58.04	332	350.861			58	6	4
58.08	206	205.228		58.08	317	350.861			58.04	6	4
58.12	203	205.188		58.12	319	350.416			58.08	5	6
58.16	202	205.277		58.16	335	349.723			58.12	6	6
58.2	206	205.624		58.2	333	349.337			58.16	6	6
58.24	207	205.861		58.24	342	349.396			58.2	6	6
58.28	203	205.812		58.28	339	348.901			58.24	6	4
58.32	188	205.96		58.32	333	349.079			58.28	6	3
58.36	208	206.218		58.36	318	349.059			58.32	6	4
58.4	196	206.366		58.4	324	349.168			58.36	6	4
58.44	207	206.861		58.44	333	349.109			58.4	6	6
58.48	199	207.188		58.48	347	348.545			58.44	6	5
58.52	198	207.436		58.52	327	347.881			58.48	6	6
58.56	190	207.802		58.56	330	347.673			58.52	6	5
58.6	201	207.911		58.6	318	347.505			58.56	6	6
58.64	201	208.198		58.64	350	347.109			58.6	6	6
58.68	195	208.485		58.68	319	346.594			58.64	6	6
58.72	201	208.871		58.72	335	346.228			58.68	6	4
58.76	207	209.149		58.76	342	346.337			58.72	6	5
58.8	192	209.218		58.8	361	345.97			58.76	6	6
58.84	198	209.396		58.84	355	345.723			58.8	6	5
58.88	207	209.515		58.88	339	345.594			58.84	5	6
58.92	215	209.743		58.92	357	345.297			58.88	6	6
58.96	208	209.881		58.96	345	345.455			58.92	6	5
59	207	209.99		59	317	345.257			58.96	6	6
59.04	211	210.337		59.04	346	345.356			59	6	4
59.08	217	210.693		59.08	314	345.485			59.04	6	6
59.12	213	210.881		59.12	332	345.545			59.08	6	4
59.16	224	211		59.16	369	345.911			59.12	6	6
59.2	234	211.356		59.2	342	346.198			59.16	6	6
59.24	224	211.426		59.24	323	346.277			59.2	5	6
59.28	234	211.723		59.28	307	346.238			59.24	6	4
59.32	228	211.881		59.32	333	345.832			59.28	6	6
59.36	224	212.119		59.36	337	345.604			59.32	6	3
59.4	227	212.416		59.4	361	345.168			59.36	6	4
59.44	224	212.683		59.44	331	344.555			59.4	6	6
59.48	228	212.881		59.48	313	343.663			59.44	6	4
59.52	219	212.97		59.52	315	343.129			59.48	6	4
59.56	231	213.198		59.56	320	343.02			59.52	6	4
59.6	233	213.505		59.6	304	342.574			59.56	6	4
59.64	233	213.832		59.64	321	341.842			59.6	6	4
59.68	221	213.941		59.68	313	341.109			59.64	6	3
59.72	224	214.079		59.72	314	340.644			59.68	6	4
59.76	225	214.238		59.76	335	340.119			59.72	6	4
59.8	220	214.297		59.8	356	339.644			59.76	5	4
59.84	217	214.436		59.84	341	339.574			59.8	6	4
59.88	237	214.584		59.88	353	339.218			59.84	6	4
59.92	227	214.743		59.92	353	339.228			59.88	6	4
59.96	216	214.812		59.96	342	339.059			59.92	6	4
60	218	214.891		60	353	339.337			59.96	6	4
60.04	206	215.149		60.04	339	339.574			60	6	4
60.08	218	215.307		60.08	372	339.782			60.04	6	4
60.12	200	215.515		60.12	336	340.04			60.08	6	3
60.16	212	215.663		60.16	329	340.277			60.12	6	4
60.2	217	215.802		60.2	354	340.327			60.16	6	4
60.24	216	216.03		60.24	335	340.495			60.2	6	6
60.28	196	216.208		60.28	344	340.178			60.24	5	4
60.32	209	216.307		60.32	384	340.208			60.28	6	4
60.36	217	216.554		60.36	381	340.337			60.32	5	3
60.4	208	216.624		60.4	340	340.248			60.36	5	4
60.44	234	216.822		60.44	347	340.228			60.4	6	4
60.48	227	216.851		60.48	345	340.198			60.44	6	3
60.52	222	217.158		60.52	325	340.198			60.48	6	4
60.56	241	217.327		60.56	349	340.129			60.52	6	4
60.6	219	217.604		60.6	357	340.158			60.56	6	4
60.64	218	217.891		60.64	352	340.079			60.6	6	4
60.68	217	218.188		60.68	337	339.713			60.64	6	4
60.72	228	218.406		60.72	364	339.683			60.68	6	3
60.76	225	218.604		60.76	360	339.842			60.72	6	4
60.8	224	218.782		60.8	366	339.772			60.76	5	4
60.84	215	218.921		60.84	353	339.683			60.8	6	4
60.88	211	219.129		60.88	350	339.257			60.84	5	4
60.92	223	219.257		60.92	342	339.198			60.88	6	4
60.96	214	219.188		60.96	412	339.099			60.92	6	4
61	209	219.287		61	359	339.257			60.96	6	4
61.04	223	219.564		61.04	350	339.535			61	5	4
61.08	218	219.703		61.08	365	339.555			61.04	6	4
61.12	210	219.762		61.12	359	339.891			61.08	5	4
61.16	202	219.871		61.16	371	339.851			61.12	5	4
61.2	224	219.901		61.2	385	339.356			61.16	6	4
61.24	207	219.693		61.24	368	339.327			61.2	6	4
61.28	231	219.654		61.28	343	339.505			61.24	6	4
61.32	213	219.436		61.32	333	339.436			61.28	6	4
61.36	208	219.346		61.36	335	339.445			61.32	5	4
61.4	222	219.337		61.4	325	339.267			61.36	6	5
61.44	213	219.248		61.44	321	338.96			61.4	6	4
61.48	209	219.238		61.48	320	338.941			61.44	6	6
61.52	202	219.149		61.52	317	338.98			61.48	6	6
61.56	213	219.257		61.56	352	339.079			61.52	6	4
61.6	228	219.188		61.6	342	339.267			61.56	6	6
61.64	232	219.228		61.64	324	339.555			61.6	6	3
61.68	218	219.129		61.68	303	339.594			61.64	5	6
61.72	219	219.198		61.72	319	339.505			61.68	5	4
61.76	217	219.178		61.76	316	339.445			61.72	5	4
61.8	220	219.119		61.8	297	339.346			61.76	6	4
61.84	220	219.218		61.84	314	339.129			61.8	5	4
61.88	216	219.277		61.88	329	338.792			61.84	5	4
61.92	219	219.099		61.92	351	338.436			61.88	6	4
61.96	232	219.139		61.96	334	338.277			61.92	5	4
62	212	219.317		62	342	338.089			61.96	5	3
62.04	222	219.406		62.04	355	337.812			62	5	4
62.08	216	219.574		62.08	353	337.752			62.04	6	4
62.12	227	219.535		62.12	343	337.396			62.08	6	4
62.16	218	219.822		62.16	343	337.346			62.12	6	4
62.2	216	219.812		62.2	340	337.337			62.16	6	6
62.24	229	219.881		62.24	350	337.168			62.2	6	4
62.28	225	219.901		62.28	310	337.208			62.24	5	4
62.32	213	220.178		62.32	342	337.129			62.28	5	3
62.36	213	220.168		62.36	346	336.772			62.32	5	4
62.4	215	220.099		62.4	309	336.614			62.36	5	4
62.44	216	220.079		62.44	322	336.832			62.4	5	5
62.48	210	219.762		62.48	330	337.109			62.44	5	4
62.52	230	219.564		62.52	347	337.139			62.48	6	4
62.56	215	219.505		62.56	320	337.248			62.52	6	4
62.6	218	219.238		62.6	333	337.228			62.56	6	4
62.64	230	219.208		62.64	310	337.03			62.6	6	4
62.68	231	219.208		62.68	313	337.277			62.64	6	4
62.72	217	219.218		62.72	316	337.624			62.68	6	4
62.76	221	219.208		62.76	351	337.495			62.72	6	3
62.8	225	219.248		62.8	335	337.416			62.76	6	4
62.84	206	219.218		62.84	352	337.248			62.8	6	4
62.88	219	219.337		62.88	312	337.139			62.84	6	4
62.92	220	219.525		62.92	333	337			62.88	6	4
62.96	208	219.574		62.96	347	337.079			62.92	6	4
63	218	219.634		63	361	336.396			62.96	6	4
63.04	235	219.733		63.04	345	336.475			63	6	4
63.08	225	219.743		63.08	348	336.525			63.04	6	4
63.12	223	219.99		63.12	348	336.406			63.08	6	4
63.16	224	220.129		63.16	328	336.505			63.12	6	6
63.2	227	220.297		63.2	319	336.465			63.16	6	4
63.24	213	220.228		63.24	339	336.248			63.2	6	4
63.28	220	220.436		63.28	341	335.931			63.24	6	4
63.32	212	220.416		63.32	300	335.871			63.28	6	4
63.36	219	220.574		63.36	334	335.772			63.32	5	4
63.4	223	220.713		63.4	319	335.564			63.36	6	5
63.44	218	220.762		63.44	330	335.366			63.4	6	6
63.48	223	220.871		63.48	329	335.178			63.44	6	4
63.52	219	221.129		63.52	317	335.386			63.48	5	6
63.56	230	221.426		63.56	325	335.406			63.52	6	3
63.6	224	221.654		63.6	339	335.257			63.56	6	4
63.64	237	221.673		63.64	333	335.178			63.6	5	4
63.68	223	221.663		63.68	325	335.158			63.64	6	4
63.72	228	221.762		63.72	304	335.277			63.68	6	4
63.76	222	221.752		63.76	308	335.475			63.72	6	3
63.8	219	221.762		63.8	325	335.594			63.76	6	4
63.84	230	221.812		63.84	334	335.99			63.8	6	6
63.88	223	221.802		63.88	307	336.139			63.84	6	6
63.92	219	221.782		63.92	317	336.317			63.88	6	6
63.96	231	221.703		63.96	337	336.149			63.92	5	6
64	234	221.673		64	323	336.445			63.96	6	4
64.04	227	221.752		64.04	325	336.465			64	6	4
64.08	223	221.832		64.08	333	336.337			64.04	6	4
64.12	214	221.851		64.12	336	336.208			64.08	6	4
64.16	229	221.812		64.16	331	336.079			64.12	6	4
64.2	211	221.901		64.2	328	336.277			64.16	6	4
64.24	224	222.049		64.24	337	336.079			64.2	6	4
64.28	218	222.04		64.28	339	336.188			64.24	6	4
64.32	224	221.951		64.32	336	337.02			64.28	5	4
64.36	208	221.98		64.36	348	337.366			64.32	6	4
64.4	210	222.119		64.4	365	337.445			64.36	6	4
64.44	206	222.317		64.44	362	338.01			64.4	6	4
64.48	202	222.317		64.48	375	338.535			64.44	5	4
64.52	207	222.406		64.52	348	338.901			64.48	6	4
64.56	216	222.168		64.56	336	339.228			64.52	6	4
64.6	214	222.049		64.6	347	339.673			64.56	6	4
64.64	216	222.01		64.64	337	340.03			64.6	6	4
64.68	218	222.04		64.68	377	340.673			64.64	6	4
64.72	218	222		64.72	372	340.802			64.68	6	4
64.76	227	222.02		64.76	351	340.95			64.72	6	3
64.8	229	222.049		64.8	352	340.663			64.76	6	4
64.84	221	222.109		64.84	349	340.832			64.8	5	4
64.88	227	222.297		64.88	342	341.02			64.84	6	4
64.92	230	222.356		64.92	336	341.248			64.88	6	4
64.96	228	222.396		64.96	350	341.445			64.92	5	4
65	220	222.564		65	343	341.277			64.96	5	4
65.04	219	222.624		65.04	367	341.099			65	6	4
65.08	224	222.564		65.08	355	340.901			65.04	6	4
65.12	243	222.475		65.12	353	340.723			65.08	6	4
65.16	224	222.436		65.16	369	340.535			65.12	6	4
65.2	219	222.446		65.2	367	340.663			65.16	6	4
65.24	217	222.436		65.24	363	340.614			65.2	6	3
65.28	228	222.535		65.28	336	340.673			65.24	6	4
65.32	229	222.663		65.32	337	340.693			65.28	6	4
65.36	229	222.842		65.36	323	341.069			65.32	6	4
65.4	222	222.871		65.4	314	341.089			65.36	6	4
65.44	227	222.832		65.44	305	341.099			65.4	6	4
65.48	224	222.812		65.48	302	341.238			65.44	6	4
65.52	235	222.752		65.52	341	341.267			65.48	6	4
65.56	232	222.762		65.56	319	341.604			65.52	6	4
65.6	236	222.624		65.6	337	342.01			65.56	6	4
65.64	230	222.554		65.64	334	342.168			65.6	6	4
65.68	231	222.168		65.68	322	342.485			65.64	6	4
65.72	228	222.03		65.72	315	342.495			65.68	6	4
65.76	218	221.851		65.76	339	343.208			65.72	6	4
65.8	218	221.663		65.8	328	343.703			65.76	6	5
65.84	225	221.584		65.84	337	343.683			65.8	6	5
65.88	219	221.386		65.88	329	343.683			65.84	6	6
65.92	214	221.158		65.92	347	343.901			65.88	6	6
65.96	211	221.149		65.96	334	343.911			65.92	6	5
66	229	220.842		66	364	343.663			65.96	6	3
66.04	220	220.614		66.04	344	343.277			66	6	4
66.08	230	220.525		66.08	342	343.168			66.04	6	4
66.12	218	220.505		66.12	340	343.238			66.08	6	4
66.16	223	220.822		66.16	330	343.188			66.12	6	4
66.2	227	220.871		66.2	363	343.248			66.16	6	5
66.24	231	220.891		66.24	320	343.584			66.2	6	6
66.28	228	220.871		66.28	361	343.703			66.24	6	6
66.32	216	220.842		66.32	394	343.564			66.28	6	5
66.36	216	220.891		66.36	377	343.624			66.32	6	5
66.4	227	221.02		66.4	354	343.445			66.36	6	4
66.44	235	221.188		66.44	366	343.208			66.4	6	4
66.48	216	221.366		66.48	375	342.99			66.44	6	4
66.52	219	221.584		66.52	367	342.802			66.48	6	5
66.56	206	221.752		66.56	380	342.911			66.52	6	6
66.6	203	221.871		66.6	365	343			66.56	6	4
66.64	214	221.891		66.64	369	342.703			66.6	6	4
66.68	233	221.842		66.68	375	342.574			66.64	6	6
66.72	227	221.911		66.72	326	342.129			66.68	6	4
66.76	219	221.98		66.76	331	342.01			66.72	6	5
66.8	224	221.832		66.8	322	341.891			66.76	6	6
66.84	231	221.782		66.84	352	341.931			66.8	6	6
66.88	225	221.832		66.88	371	341.901			66.84	6	4
66.92	225	221.713		66.92	335	341.693			66.88	6	5
66.96	224	221.574		66.96	353	341.733			66.92	6	6
67	225	221.634		67	330	341.713			66.96	6	4
67.04	224	221.495		67.04	343	341.861			67	6	4
67.08	229	221.396		67.08	325	341.663			67.04	6	4
67.12	216	221.267		67.12	330	341.436			67.08	6	4
67.16	219	220.832		67.16	329	341.386			67.12	6	4
67.2	225	220.792		67.2	341	341.218			67.16	6	4
67.24	226	220.614		67.24	314	341.02			67.2	6	4
67.28	223	220.505		67.28	345	340.96			67.24	6	4
67.32	233	220.228		67.32	343	341.366			67.28	5	4
67.36	230	220.198		67.36	338	341.396			67.32	6	4
67.4	222	219.951		67.4	336	341.614			67.36	6	4
67.44	219	219.901		67.44	320	342.129			67.4	6	4
67.48	216	219.762		67.48	344	342.317			67.44	6	5
67.52	217	219.634		67.52	332	342.723			67.48	6	6
67.56	220	219.277		67.56	351	342.842			67.52	6	5
67.6	216	219.02		67.6	366	343.079			67.56	6	6
67.64	217	218.812		67.64	355	342.931			67.6	6	4
67.68	198	218.554		67.68	365	342.941			67.64	6	4
67.72	209	218.376		67.72	326	343.346			67.68	6	4
67.76	210	218.03		67.76	376	343.654			67.72	6	4
67.8	203	217.901		67.8	358	343.911			67.76	6	4
67.84	211	217.703		67.84	323	344.317			67.8	5	4
67.88	210	217.564		67.88	334	344.277			67.84	5	6
67.92	200	217.416		67.92	329	344.455			67.88	5	5
67.96	218	217.238		67.96	318	344.386			67.92	5	3
68	200	217.099		68	312	344.752			67.96	5	4
68.04	211	216.832		68.04	284	344.941			68	6	4
68.08	218	216.733		68.08	314	345.04			68.04	6	4
68.12	221	216.634		68.12	340	345.257			68.08	6	4
68.16	246	216.545		68.16	331	345.555			68.12	6	4
68.2	234	216.346		68.2	337	345.683			68.16	6	4
68.24	213	216.03		68.24	362	345.485			68.2	6	4
68.28	222	215.683		68.28	349	345.743			68.24	6	4
68.32	215	215.436		68.32	325	345.693			68.28	6	3
68.36	229	215.406		68.36	342	345.287			68.32	6	4
68.4	221	215.386		68.4	330	345.069			68.36	6	4
68.44	227	215.228		68.44	341	345.386			68.4	6	6
68.48	224	214.792		68.48	340	345.485			68.44	6	4
68.52	224	214.495		68.52	356	345.346			68.48	6	4
68.56	224	214.238		68.56	359	345.584			68.52	6	4
68.6	228	214.238		68.6	345	345.218			68.56	5	4
68.64	216	214.267		68.64	317	344.941			68.6	5	4
68.68	211	214.228		68.68	324	344.693			68.64	6	4
68.72	225	213.951		68.72	332	344.584			68.68	6	4
68.76	225	213.703		68.76	360	344.723			68.72	6	4
68.8	212	213.485		68.8	339	344.624			68.76	6	4
68.84	224	213.238		68.84	356	344.733			68.8	6	4
68.88	226	212.881		68.88	346	344.535			68.84	6	5
68.92	215	212.584		68.92	321	344.317			68.88	6	4
68.96	216	212.277		68.96	340	344.277			68.92	6	4
69	234	212.109		69	348	344.079			68.96	6	4
69.04	206	211.782		69.04	358	343.95			69	6	3
69.08	209	211.604		69.08	347	344.129			69.04	6	5
69.12	211	211.465		69.12	332	344.218			69.08	6	6
69.16	199	211.416		69.16	348	344.158			69.12	6	5
69.2	220	211.218		69.2	352	344.445			69.16	6	6
69.24	201	211.03		69.24	347	344.416			69.2	6	4
69.28	206	210.663		69.28	357	344.673			69.24	6	5
69.32	200	210.446		69.32	377	344.654			69.28	6	5
69.36	226	210.228		69.36	340	344.713			69.32	6	5
69.4	204	210.01		69.4	345	344.891			69.36	6	4
69.44	217	209.792		69.44	366	345.119			69.4	6	4
69.48	213	209.812		69.48	324	345.099			69.44	6	4
69.52	211	209.703		69.52	343	345.228			69.48	6	4
69.56	199	209.604		69.56	353	345.376			69.52	6	4
69.6	206	209.574		69.6	343	345.139			69.56	6	4
69.64	215	209.446		69.64	322	344.901			69.6	6	4
69.68	204	209.327		69.68	335	344.594			69.64	6	4
69.72	213	209.386		69.72	363	344.327			69.68	6	4
69.76	193	209.366		69.76	346	344.545			69.72	6	3
69.8	205	209.257		69.8	365	344.208			69.76	6	4
69.84	198	209.198		69.84	369	344.069			69.8	6	4
69.88	211	209.089		69.88	333	344.356			69.84	6	4
69.92	204	208.99		69.92	347	344.564			69.88	6	4
69.96	196	209.049		69.96	340	344.842			69.92	6	4
70	197	209.059		70	371	345.069			69.96	6	4
70.04	202	209.099		70.04	383	345.327			70	6	6
70.08	210	209.109		70.08	354	346.079			70.04	6	4
70.12	220	209.158		70.12	364	346.545			70.08	5	6
70.16	209	208.921		70.16	370	346.535			70.12	6	4
70.2	203	208.634		70.2	343	346.802			70.16	6	4
70.24	195	208.446		70.24	343	347.089			70.2	6	6
70.28	196	208.178		70.28	346	347.178			70.24	6	4
70.32	203	208.02		70.32	356	347.317			70.28	6	4
70.36	213	207.98		70.36	353	347.436			70.32	6	4
70.4	214	207.723		70.4	355	347.663			70.36	6	4
70.44	211	207.485		70.44	386	347.713			70.4	6	4
70.48	191	207.208		70.48	376	347.634			70.44	6	4
70.52	186	206.861		70.52	361	347.594			70.48	6	4
70.56	193	206.554		70.56	391	347.228			70.52	6	4
70.6	206	206.356		70.6	343	346.941			70.56	6	3
70.64	206	206.01		70.64	337	346.95			70.6	6	4
70.68	210	205.792		70.68	344	347.614			70.64	5	4
70.72	205	205.802		70.72	364	347.673			70.68	5	4
70.76	202	205.584		70.76	340	347.564			70.72	6	5
70.8	197	205.416		70.8	321	347.307			70.76	6	6
70.84	199	205.366		70.84	333	347.386			70.8	5	4
70.88	195	205.267		70.88	332	347.099			70.84	5	4
70.92	195	205.069		70.92	349	346.98			70.88	5	4
70.96	194	204.941		70.96	331	347.129			70.92	5	4
71	207	204.921		71	333	347.277			70.96	5	5
71.04	192	204.663		71.04	317	347.079			71	5	5
71.08	206	204.545		71.08	361	346.891			71.04	6	5
71.12	215	204.545		71.12	334	346.772			71.08	6	4
71.16	211	204.475		71.16	324	346.921			71.12	5	4
71.2	199	204.495		71.2	358	347.149			71.16	5	4
71.24	206	204.436		71.24	338	347.079			71.2	5	4
71.28	189	204.485		71.28	340	347.168			71.24	6	4
71.32	201	204.525		71.32	343	346.941			71.28	5	4
71.36	211	204.574		71.36	349	346.614			71.32	5	4
71.4	208	204.317		71.4	356	346.673			71.36	5	4
71.44	200	204.188		71.44	359	346.555			71.4	5	4
71.48	221	203.97		71.48	318	346.228			71.44	5	4
71.52	205	203.792		71.52	357	346.455			71.48	5	4
71.56	207	203.713		71.56	347	346.475			71.52	5	4
71.6	217	203.891		71.6	327	346.198			71.56	6	4
71.64	203	204.03		71.64	342	346.416			71.6	6	4
71.68	205	204		71.68	324	346.495			71.64	5	4
71.72	204	204.238		71.72	338	346.287			71.68	5	4
71.76	207	204.277		71.76	348	345.941			71.72	5	4
71.8	199	204.436		71.8	342	346.109			71.76	5	6
71.84	197	204.545		71.84	344	345.792			71.8	5	5
71.88	200	204.673		71.88	352	345.287			71.84	5	4
71.92	200	204.673		71.92	355	345.277			71.88	5	4
71.96	206	204.861		71.96	357	345.119			71.92	5	4
72	219	204.99		72	341	345.03			71.96	5	6
72.04	204	205.168		72.04	338	344.644			72	5	5
72.08	212	205.208		72.08	360	344.495			72.04	5	4
72.12	223	205.089		72.12	361	344.02			72.08	5	4
72.16	197	205		72.16	339	343.881			72.12	5	4
72.2	217	204.861		72.2	358	343.545			72.16	5	4
72.24	215	205.04		72.24	366	343.485			72.2	5	3
72.28	186	205.297		72.28	371	343.356			72.24	6	4
72.32	206	205.416		72.32	363	343.228			72.28	6	4
72.36	211	205.485		72.36	337	343.01			72.32	5	4
72.4	203	205.554		72.4	365	343.079			72.36	5	4
72.44	197	205.614		72.44	335	343.099			72.4	6	4
72.48	199	205.535		72.48	333	342.782			72.44	6	4
72.52	189	205.703		72.52	336	342.426			72.48	6	4
72.56	193	205.693		72.56	319	342.287			72.52	6	4
72.6	204	205.752		72.6	330	341.911			72.56	6	4
72.64	193	205.604		72.64	346	341.713			72.6	6	4
72.68	194	205.475		72.68	384	342.059			72.64	6	4
72.72	212	205.376		72.72	330	342.089			72.68	6	4
72.76	203	205.307		72.76	321	341.95			72.72	6	4
72.8	208	205.386		72.8	334	341.96			72.76	6	4
72.84	207	205.386		72.84	347	342.406			72.8	6	4
72.88	214	205.356		72.88	327	342.733			72.84	5	4
72.92	206	205.456		72.92	334	343.317			72.88	6	4
72.96	202	205.624		72.96	336	343.891			72.92	6	4
73	214	205.881		73	355	344.356			72.96	5	4
73.04	208	205.782		73.04	328	345.02			73	5	4
73.08	194	206.089		73.08	339	345.703			73.04	6	4
73.12	209	206.248		73.12	335	345.911			73.08	6	4
73.16	204	206.188		73.16	347	346.317			73.12	5	4
73.2	201	206.267		73.2	371	346.98			73.16	6	4
73.24	214	206.436		73.24	345	347.644			73.2	6	4
73.28	206	206.654		73.28	356	348.307			73.24	5	4
73.32	210	206.891		73.32	334	348.921			73.28	5	4
73.36	205	207.119		73.36	344	349.782			73.32	5	4
73.4	200	207.208		73.4	346	350.238			73.36	5	4
73.44	191	207.327		73.44	333	350.683			73.4	5	4
73.48	195	207.505		73.48	333	351.02			73.44	6	4
73.52	195	207.366		73.52	347	351.802			73.48	5	4
73.56	203	207.446		73.56	345	352.149			73.52	6	4
73.6	217	207.485		73.6	325	352.515			73.56	5	4
73.64	220	207.327		73.64	365	352.772			73.6	6	4
73.68	212	207.327		73.68	330	353.317			73.64	6	4
73.72	228	207.248		73.72	314	354.03			73.68	5	4
73.76	217	207.218		73.76	328	354.317			73.72	6	4
73.8	209	207.158		73.8	363	354.782			73.76	6	4
73.84	216	207.129		73.84	333	355.594			73.8	6	4
73.88	211	207.248		73.88	318	356.129			73.84	6	4
73.92	211	207.228		73.92	332	356.495			73.88	6	4
73.96	223	207.257		73.96	331	356.406			73.92	5	4
74	209	207.129		74	331	356.426			73.96	5	4
74.04	215	206.921		74.04	332	356.703			74	5	4
74.08	206	206.832		74.08	368	357.149			74.04	6	4
74.12	198	206.723		74.12	306	357.346			74.08	6	4
74.16	211	206.446		74.16	350	357.445			74.12	6	4
74.2	195	206.634		74.2	336	357.772			74.16	5	4
74.24	221	206.515		74.24	337	357.842			74.2	6	4
74.28	221	206.446		74.28	330	357.851			74.24	5	4
74.32	208	206.772		74.32	333	357.832			74.28	5	4
74.36	210	206.743		74.36	334	357.941			74.32	6	4
74.4	220	206.594		74.4	360	358.535			74.36	6	4
74.44	220	206.614		74.44	357	358.861			74.4	5	4
74.48	203	206.782		74.48	354	359.238			74.44	5	4
74.52	208	206.782		74.52	340	359.752			74.48	5	4
74.56	185	206.98		74.56	347	360.168			74.52	5	4
74.6	199	207.238		74.6	353	360.654			74.56	6	4
74.64	191	207.356		74.64	323	361			74.6	5	4
74.68	193	207.604		74.68	372	361.317			74.64	5	4
74.72	200	207.752		74.72	347	361.079			74.68	5	4
74.76	198	207.614		74.76	350	361.307			74.72	5	4
74.8	210	207.644		74.8	341	361.822			74.76	5	4
74.84	197	207.535		74.84	366	362.109			74.8	5	4
74.88	196	207.416		74.88	366	362.267			74.84	5	4
74.92	205	207.218		74.92	391	362.515			74.88	6	4
74.96	212	206.99		74.96	407	362.465			74.92	6	4
75	220	207.059		75	378	362.752			74.96	5	4
75.04	197	207.01		75.04	400	362.713			75	5	4
75.08	223	207.01		75.08	386	363.337			75.04	5	4
75.12	222	207.089		75.12	382	363.822			75.08	5	4
75.16	209	206.98		75.16	375	364			75.12	5	4
75.2	219	206.931		75.2	391	364.208			75.16	6	4
75.24	216	207.059		75.24	425	364.03			75.2	5	4
75.28	228	206.941		75.28	405	364.03			75.24	5	4
75.32	213	206.891		75.32	402	363.842			75.28	5	4
75.36	224	206.96		75.36	430	364.099			75.32	6	4
75.4	220	206.832		75.4	395	364.248			75.36	6	4
75.44	220	206.832		75.44	401	364.356			75.4	6	4
75.48	218	206.881		75.48	393	364.762			75.44	5	4
75.52	207	207.03		75.52	397	365			75.48	5	4
75.56	213	207.198		75.56	392	365.366			75.52	5	4
75.6	211	207.208		75.6	384	365.762			75.56	6	4
75.64	201	207.149		75.64	353	365.95			75.6	5	4
75.68	203	206.871		75.68	397	366.04			75.64	5	4
75.72	197	206.713		75.72	396	366.238			75.68	5	4
75.76	201	206.436		75.76	367	366.743			75.72	5	4
75.8	201	206.475		75.8	395	366.941			75.76	5	4
75.84	196	206.574		75.84	424	366.822			75.8	6	4
75.88	209	206.564		75.88	398	367.089			75.84	6	4
75.92	198	206.594		75.92	389	367.287			75.88	6	4
75.96	203	206.545		75.96	346	367.525			75.92	6	4
76	193	206.624		76	359	367.614			75.96	5	4
76.04	198	206.822		76.04	369	367.654			76	5	4
76.08	195	206.951		76.08	383	367.663			76.04	6	4
76.12	201	207.02		76.12	380	367.555			76.08	6	4
76.16	195	207.495		76.16	371	367.901			76.12	6	4
76.2	216	207.683		76.2	372	367.941			76.16	6	4
76.24	205	207.901		76.24	365	368.03			76.2	6	4
76.28	208	207.752		76.28	367	368.04			76.24	6	4
76.32	219	207.743		76.32	369	368.376			76.28	6	4
76.36	203	207.703		76.36	374	368.426			76.32	6	4
76.4	196	207.792		76.4	397	368.723			76.36	6	4
76.44	205	207.743		76.44	398	368.881			76.4	6	4
76.48	214	207.723		76.48	373	369.109			76.44	6	4
76.52	199	208.02		76.52	385	369.812			76.48	6	4
76.56	209	208.158		76.56	378	370.505			76.52	6	4
76.6	219	208.564		76.6	368	371.297			76.56	6	4
76.64	216	208.832		76.64	365	371.901			76.6	6	4
76.68	218	209.02		76.68	378	372.802			76.64	6	4
76.72	209	209.346		76.72	360	373.129			76.68	6	4
76.76	198	209.525		76.76	353	373.218			76.72	6	4
76.8	206	209.654		76.8	373	373.139			76.76	6	4
76.84	197	209.762		76.84	363	373.366			76.8	6	4
76.88	195	210.149		76.88	363	373.396			76.84	6	4
76.92	194	210.495		76.92	352	373.287			76.88	6	4
76.96	183	210.564		76.96	329	373.327			76.92	6	4
77	209	210.693		77	365	373.109			76.96	6	4
77.04	209	210.614		77.04	351	372.901			77	6	4
77.08	208	210.703		77.08	391	372.891			77.04	6	4
77.12	202	210.624		77.12	388	373.139			77.08	6	4
77.16	198	210.584		77.16	353	373.317			77.12	6	4
77.2	199	210.733		77.2	368	373.832			77.16	6	4
77.24	214	210.683		77.24	353	373.782			77.2	6	4
77.28	202	210.703		77.28	345	373.297			77.24	6	4
77.32	201	210.683		77.32	337	372.871			77.28	6	4
77.36	217	210.772		77.36	360	372.574			77.32	6	4
77.4	192	210.812		77.4	359	372.139			77.36	6	4
77.44	200	210.861		77.44	357	371.871			77.4	6	4
77.48	196	210.921		77.48	374	371.574			77.44	6	4
77.52	210	211.03		77.52	357	371.396			77.48	6	4
77.56	212	211.139		77.56	384	370.931			77.52	6	4
77.6	204	211.119		77.6	385	370.535			77.56	6	4
77.64	211	211.049		77.64	344	370.01			77.6	6	4
77.68	192	211.109		77.68	374	370.01			77.64	6	4
77.72	196	211.149		77.72	350	369.406			77.68	6	4
77.76	200	211.327		77.76	365	368.832			77.72	6	4
77.8	221	211.446		77.8	348	368.673			77.76	6	4
77.84	219	211.515		77.84	351	368.366			77.8	6	4
77.88	215	211.624		77.88	360	367.832			77.84	6	3
77.92	214	211.654		77.92	338	367.614			77.88	6	4
77.96	206	211.812		77.96	356	367.297			77.92	6	4
78	231	211.832		78	340	367.693			77.96	6	4
78.04	229	212.049		78.04	335	367.545			78	6	4
78.08	228	212.059		78.08	333	367.654			78.04	6	4
78.12	213	212.228		78.12	357	367.792			78.08	6	4
78.16	246	212.208		78.16	341	367.812			78.12	6	4
78.2	230	212.277		78.2	354	367.752			78.16	6	4
78.24	217	212.188		78.24	345	367.762			78.2	6	4
78.28	206	212.386		78.28	338	367.891			78.24	6	4
78.32	220	212.436		78.32	364	368.109			78.28	6	4
78.36	204	212.446		78.36	338	368.109			78.32	6	4
78.4	219	212.614		78.4	364	368.327			78.36	6	4
78.44	215	212.832		78.44	376	368.238			78.4	6	4
78.48	218	213		78.48	380	367.931			78.44	6	4
78.52	233	213.04		78.52	425	367.812			78.48	6	4
78.56	222	213.376		78.56	410	367.614			78.52	6	4
78.6	226	213.485		78.6	427	367.346			78.56	6	4
78.64	226	213.465		78.64	414	367.515			78.6	6	4
78.68	210	213.495		78.68	414	367.396			78.64	6	4
78.72	226	213.485		78.72	405	367.317			78.68	6	4
78.76	218	213.663		78.76	356	367.287			78.72	6	4
78.8	211	213.941		78.8	342	367.238			78.76	6	4
78.84	221	214.248		78.84	364	367.317			78.8	6	4
78.88	236	214.485		78.88	369	367.188			78.84	6	4
78.92	231	214.654		78.92	355	367.376			78.88	6	4
78.96	212	214.812		78.96	395	367.683			78.92	6	4
79	225	215.059		79	385	367.931			78.96	6	4
79.04	212	215.149		79.04	357	368			79	6	4
79.08	206	215.168		79.08	399	368.089			79.04	6	4
79.12	215	215.158		79.12	411	368.168			79.08	6	4
79.16	218	215.346		79.16	400	368.149			79.12	6	4
79.2	224	215.525		79.2	427	368.317			79.16	6	4
79.24	214	215.792		79.24	386	368.376			79.2	6	4
79.28	218	215.663		79.28	376	368.752			79.24	6	4
79.32	226	215.792		79.32	362	369.416			79.28	6	4
79.36	222	215.97		79.36	372	369.99			79.32	6	4
79.4	228	215.891		79.4	386	370.119			79.36	6	6
79.44	225	216.089		79.44	368	370.327			79.4	6	6
79.48	226	216.257		79.48	371	370.396			79.44	6	4
79.52	229	216.366		79.52	375	370.426			79.48	6	4
79.56	218	216.267		79.56	350	370.445			79.52	6	4
79.6	211	216.257		79.6	352	370.604			79.56	6	4
79.64	204	216.356		79.64	331	370.505			79.6	6	4
79.68	207	216.376		79.68	353	371.119			79.64	6	4
79.72	207	216.614		79.72	336	371.475			79.68	6	4
79.76	215	216.703		79.76	338	371.772			79.72	6	4
79.8	213	216.822		79.8	351	372.208			79.76	6	4
79.84	208	216.683		79.84	364	372.218			79.8	6	4
[truncated: 3,505 more rows]

## Sheet: Supplementary Figure_1
Supplementary Figure 1_a							Supplementary Figure 1_b
							CdSe-p-A				CdSe-p-B
								Cd Mass (ug/10^5 cell)				Cd Mass (ug/10^5 cell)
							Blank	1.578			Blank	1.3127
							Negtive control	589.48			Negtive control	338.78
								578.45				363.1
								592.33				352.32
								584.36				358.79
								582.76				362.01
							2423	224.28			2423	200.17
								214.65				238.27
								228.1				244.33
								212.87				239.56
								220.78				208.77
							2061	180.86			2061	192.71
Antibody	CD71 Antibody							189.6				188.37
	Proteintech Group, Inc							187.66				185.43
								188.87				193.45
								181.95				194.44

## Sheet: Supplementary Figure_2
CdSe-p-A					CdSe-p-B
Concentration of CdSe (µg/mL)	Q (mg/m^2)				Concentration of CdSe (µg/mL)	Q (mg/m^2)
200	5.31				200	3.89
	5.07					3.97
	5.15					3.89
	6.2					3.52
400	4.79				400	4.01
	4.35					3.82
	4.39					2.7
	4.31					3.56
800	3.66				800	2.95
	3.74					3.13
	3.9					3.04
	3.76					3.08

## Sheet: Supplementary Figure_3
CdSe_(100)
Time (ps)	Model_a	Smoothed data	Model_c	Smoothed data	Model_e	Smoothed data	Model_g	Smoothed data	Model_i	Smoothed data
0	20	13.4721	10	6.3462	1	0.586	59	68.2112	27	22.7338
4	18	13.5034	5	6.3582	1	0.6049	50	68.1902	21	22.7389
8	11	13.5347	9	6.3702	2	0.6238	67	68.1692	20	22.7441
12	14	13.566	6	6.3823	0	0.6427	62	68.1482	26	22.7493
16	13	13.5974	6	6.3943	0	0.6616	68	68.1272	24	22.7544
20	13	13.6287	7	6.4063	0	0.6805	68	68.1062	23	22.7596
24	15	13.66	5	6.4184	2	0.6995	65	68.0852	20	22.7647
28	15	13.6913	3	6.4304	0	0.7184	74	68.0642	22	22.7699
32	9	13.7226	8	6.4424	1	0.7373	71	68.0432	21	22.7751
36	14	13.7539	6	6.4545	1	0.7562	71	68.0222	23	22.7802
40	14	13.7852	4	6.4665	1	0.7751	79	68.0012	22	22.7854
44	10	13.8165	6	6.4786	0	0.794	71	67.9802	23	22.7905
48	13	13.8478	9	6.4906	2	0.8129	77	67.9592	24	22.7957
52	13	13.8792	4	6.5026	0	0.8319	72	67.9382	21	22.8008
56	19	13.9105	7	6.5147	0	0.8508	82	67.9172	23	22.806
60	12	13.9418	5	6.5267	0	0.8697	67	67.8962	23	22.8112
64	16	13.9731	8	6.5387	1	0.8886	71	67.8752	20	22.8163
68	16	14.0044	7	6.5508	0	0.9075	62	67.8542	21	22.8215
72	15	14.0357	7	6.5628	1	0.9264	70	67.8332	21	22.8266
76	13	14.067	5	6.5748	0	0.9453	76	67.8123	22	22.8318
80	12	14.0983	6	6.5869	2	0.9643	66	67.7913	19	22.837
84	16	14.1297	7	6.5989	1	0.9832	64	67.7703	27	22.8421
88	12	14.161	6	6.611	1	1.0021	76	67.7493	23	22.8473
92	17	14.1923	6	6.623	0	1.021	67	67.7283	26	22.8524
96	12	14.2236	6	6.635	1	1.0399	78	67.7073	25	22.8576
100	13	14.2549	5	6.6471	2	1.0588	70	67.6863	22	22.8628
104	10	14.1569	10	6.6078	2	1.0392	68	67.9804	23	22.8235
108	15	14.0784	7	6.6471	0	1.0588	64	68.3726	25	22.8235
112	13	14.1569	7	6.6078	2	1.0588	67	68.5294	24	22.8628
116	11	14.1961	7	6.6275	1	1.098	61	68.7059	23	22.8431
120	14	14.2353	6	6.6078	1	1.1765	59	69	27	22.8431
124	12	14.2157	7	6.6275	2	1.2157	68	69.098	22	22.9608
128	12	14.1765	10	6.6863	1	1.1765	59	69.4118	24	23.0784
132	13	14.2157	7	6.8039	2	1.2157	70	69.3137	20	23.1569
136	14	14.451	8	6.8039	1	1.2353	65	69.4902	23	23.2745
140	15	14.451	7	6.8628	0	1.2549	67	69.6471	23	23.2941
144	16	14.5098	6	6.9216	2	1.2549	69	69.549	24	23.3922
148	16	14.7451	4	6.9804	1	1.2941	62	69.6667	25	23.5098
152	12	14.8431	9	6.9412	1	1.2941	59	69.7843	24	23.5882
156	16	14.9412	6	6.9608	2	1.3333	59	69.8431	22	23.6667
160	15	14.902	6	6.9412	2	1.3333	65	69.6275	23	23.7059
164	18	15.0196	6	6.9804	1	1.3726	64	69.8039	23	23.7059
168	14	15	7	6.9216	2	1.3529	63	69.8628	25	23.8235
172	14	15.0392	6	6.9216	2	1.3922	74	70.1569	23	23.8628
176	14	15.0196	9	6.9216	1	1.3922	67	70.3922	22	23.8628
180	14	15.0588	8	7	1	1.4118	73	70.451	19	23.8628
184	14	15.098	7	7.0392	2	1.3922	65	70.6078	19	23.8824
188	18	15.0784	8	7.0784	2	1.4118	69	70.9216	26	23.902
192	15	15.1765	7	7.1177	0	1.451	76	71	21	23.8628
196	17	15.1765	5	7.1373	2	1.4706	65	71.1765	24	23.7647
200	20	15.2745	6	7.1373	1	1.4902	71	71.2353	23	23.7451
204	15	15.3137	8	7.1569	0	1.451	74	71.3137	25	23.7255
208	14	15.3922	7	7.0588	2	1.4314	70	71.6078	21	23.6863
212	15	15.3726	7	7.0196	2	1.4706	75	72.0196	22	23.6667
216	16	15.3726	7	7	2	1.451	71	72.3333	25	23.6667
220	15	15.4902	5	6.9608	4	1.451	83	72.7255	24	23.6667
224	12	15.5686	8	6.9412	2	1.4706	73	73.3137	29	23.6275
228	13	15.7255	8	6.9608	0	1.451	81	73.5294	26	23.5686
232	17	15.902	9	6.8824	2	1.4314	69	73.8824	26	23.549
236	21	16.0588	8	6.8431	2	1.4314	80	74.3922	27	23.6471
240	14	16.0588	9	6.7843	2	1.4314	79	74.9804	24	23.6078
244	17	15.9804	7	6.7451	1	1.451	74	75.2941	27	23.5882
248	22	16.0196	9	6.7451	2	1.4118	77	75.5098	29	23.6667
252	18	15.9804	7	6.8039	2	1.3922	83	75.8824	28	23.6667
256	18	16.1373	5	6.7647	2	1.4118	75	76.2157	25	23.6667
260	17	16.1765	6	6.7059	0	1.3726	71	76.5294	25	23.7059
264	18	16.2353	7	6.7059	2	1.3529	76	76.8824	23	23.7451
268	15	16.2157	5	6.7059	0	1.3529	74	77.3726	26	23.7451
272	18	16.3922	7	6.6471	2	1.3333	77	77.8824	23	23.6471
276	14	16.4902	7	6.6471	1	1.3333	82	78.1177	21	23.6667
280	15	16.5882	9	6.5882	1	1.3333	79	78.4706	22	23.7255
284	14	16.7059	8	6.549	1	1.3529	74	78.5882	20	23.8235
288	15	16.7647	9	6.4902	2	1.3529	80	78.9804	28	23.9412
292	17	16.7647	8	6.451	3	1.3529	80	79.098	21	24.0196
296	17	16.7647	7	6.4118	1	1.3922	76	79.3529	21	24.1765
300	17	16.7255	6	6.4314	2	1.3529	81	79.6275	24	24.2353
304	15	16.6471	6	6.4118	0	1.3529	74	79.7255	21	24.2745
308	14	16.6667	5	6.3529	1	1.3922	83	79.8039	21	24.3529
312	14	16.7451	5	6.3137	2	1.3726	85	80.0196	24	24.3922
316	13	16.7451	6	6.3333	1	1.3333	83	80.3137	24	24.5098
320	17	16.8039	5	6.3333	1	1.2941	81	80.6667	23	24.5294
324	18	16.9608	5	6.3529	2	1.2157	89	80.7255	25	24.5294
328	20	17.1177	8	6.3333	1	1.2549	79	80.8039	19	24.4118
332	21	17.1961	6	6.2745	0	1.2745	77	80.8824	23	24.451
336	21	17.2353	5	6.2549	2	1.2941	96	81.1569	25	24.4314
340	14	17.2941	5	6.1961	1	1.2745	95	81.2549	21	24.3922
344	11	17.4314	5	6.1569	1	1.2941	83	81.4706	22	24.4118
348	18	17.549	6	6.1961	0	1.3137	80	81.549	28	24.2745
352	14	17.5686	7	6.1373	0	1.2941	81	81.7647	25	24.2157
356	20	17.5294	7	6.098	2	1.2549	76	81.6667	24	24.1765
360	18	17.549	3	6.098	0	1.2549	75	81.7059	24	24.098
364	18	17.5882	6	6.098	1	1.2745	83	81.7843	25	24.0392
368	17	17.549	6	6.0784	1	1.2549	89	81.8235	23	24.0196
372	23	17.549	4	6.0784	1	1.2745	89	81.8628	20	24.098
376	19	17.4706	6	6.098	2	1.2745	86	82.0588	24	24.1569
380	19	17.5098	6	6.098	1	1.2745	85	82.1765	25	24.3137
384	20	17.5294	6	6.0392	2	1.2745	79	82.2745	24	24.5294
388	17	17.5882	4	6.0588	2	1.2941	85	82.3333	25	24.6471
392	18	17.5294	6	6.0392	2	1.2549	75	82.4118	30	24.6471
396	15	17.4314	5	6.0196	2	1.2157	89	82.6667	29	24.7843
400	15	17.4706	6	6.0196	0	1.2549	79	82.9804	27	24.9608
404	16	17.549	5	6.0588	1	1.2941	76	83.1372	25	24.9412
408	16	17.5686	5	6.0588	2	1.2941	78	83.549	29	25
412	18	17.7255	5	6.0784	1	1.2941	81	83.8235	23	25.0784
416	15	17.7451	8	6.0784	0	1.2941	90	83.9608	28	25.1177
420	19	17.7647	7	6.098	0	1.2745	89	84.098	26	25.1373
424	23	17.6667	6	6.098	0	1.2941	86	84.2745	24	25.1569
428	20	17.7059	7	6.1373	4	1.2549	77	84.1961	23	25.1177
432	17	17.6667	5	6.1177	1	1.2745	85	84.549	28	25.2941
436	19	17.6667	8	6.1765	3	1.3137	83	85.0392	25	25.3333
440	24	17.6078	5	6.1961	1	1.3137	85	84.8824	25	25.3137
444	21	17.6667	7	6.1961	3	1.2941	90	84.8039	25	25.5098
448	23	17.7843	9	6.2549	2	1.2941	78	84.902	20	25.5686
452	23	17.7647	6	6.2745	1	1.3137	88	85	26	25.5882
456	16	17.8235	5	6.2745	0	1.3137	78	85.2549	26	25.6863
460	19	17.7843	5	6.2549	2	1.2941	77	85.3529	21	25.7843
464	19	17.8431	6	6.3137	1	1.2941	75	85.4118	22	25.8824
468	16	17.8235	6	6.3333	1	1.2941	78	85.451	22	26.0196
472	15	17.9412	5	6.3726	1	1.2745	76	85.2157	30	26.1373
476	14	17.8431	8	6.4706	2	1.2745	87	85.1177	26	26.3137
480	16	17.902	7	6.4902	1	1.2549	88	84.9608	29	26.3922
484	16	17.9412	6	6.5294	1	1.2745	84	84.8431	33	26.451
488	17	18	9	6.549	2	1.2549	77	84.9412	26	26.6471
492	12	18.1961	8	6.6471	0	1.2353	84	84.8235	28	26.6471
496	12	18.2353	7	6.6667	1	1.2353	93	84.9608	28	26.5294
500	19	18.3529	7	6.6863	3	1.1961	92	84.7843	30	26.4902
504	21	18.4902	8	6.7255	4	1.2157	89	84.6667	23	26.4118
508	16	18.5686	6	6.7843	0	1.1961	95	84.6667	24	26.3726
512	22	18.6275	6	6.8628	1	1.2157	97	84.5294	25	26.3333
516	15	18.6863	5	6.9216	2	1.1961	92	84.3333	26	26.451
520	14	18.7647	7	6.9216	0	1.2353	90	83.9412	25	26.4706
524	12	18.8039	5	6.9412	2	1.2549	90	83.6078	24	26.5098
528	20	18.8824	7	6.9216	0	1.2941	85	83.1765	23	26.6667
532	18	18.9216	7	7	2	1.2549	97	83.1569	28	26.7059
536	21	18.9804	9	7.0588	2	1.2549	102	82.8431	25	26.6471
540	18	19.0196	6	7.1177	2	1.2549	88	82.6471	24	26.5098
544	17	19.0588	5	7.2353	0	1.2941	91	82.2941	31	26.5686
548	17	19.0392	8	7.2157	1	1.2745	88	82.098	25	26.5294
552	17	19.1177	7	7.2157	1	1.2745	85	81.8824	29	26.6078
556	17	19.0196	7	7.2549	0	1.2941	94	81.6078	30	26.549
560	18	19.1373	6	7.2745	1	1.3137	81	81.3333	29	26.4706
564	21	19.2549	6	7.3137	0	1.2745	78	81.3726	29	26.549
568	17	19.2745	7	7.3137	1	1.2941	85	81.3137	32	26.6667
572	23	19.3333	8	7.3529	0	1.2941	77	81.2353	29	26.7647
576	18	19.4314	9	7.4118	1	1.3137	84	81.0588	29	26.7059
580	22	19.5098	7	7.4118	1	1.3137	78	80.7255	28	26.6863
584	21	19.5882	8	7.4118	2	1.3333	79	80.3333	28	26.5882
588	23	19.6863	7	7.4706	1	1.3137	84	80.0588	34	26.4314
592	27	19.7451	9	7.4314	1	1.2941	79	79.9608	25	26.4118
596	20	19.8431	7	7.4118	2	1.3137	82	79.7451	24	26.3333
600	21	20.0196	6	7.4314	0	1.3137	80	79.2549	27	26.2549
604	22	20.0588	8	7.4314	1	1.2941	73	79.0196	23	26.1177
608	20	20.0392	8	7.4118	0	1.2549	76	78.7255	23	26.1961
612	19	20.0588	9	7.451	3	1.2941	71	78.2157	27	26.1961
616	21	20.0784	8	7.4902	0	1.2941	71	77.7059	29	26.4902
620	19	20.1177	8	7.5294	2	1.3137	70	77.2941	29	26.5294
624	21	20.2353	8	7.5098	1	1.3529	72	77.0196	28	26.6078
628	27	20.4314	5	7.5686	2	1.3529	64	76.7059	32	26.7255
632	22	20.4902	11	7.6078	2	1.4314	76	76.5882	25	26.9216
636	20	20.549	8	7.6275	1	1.4118	69	76.2353	25	27
640	21	20.6471	11	7.5882	3	1.3922	73	75.6863	18	27.0392
644	26	20.7059	11	7.6078	3	1.4118	67	75.3333	28	27.098
648	20	20.8235	6	7.6863	2	1.4706	80	74.5882	23	26.9608
652	27	20.8627	9	7.6667	2	1.4902	67	74.2745	24	27
656	18	20.902	8	7.6471	2	1.4902	74	74.1372	23	27.0588
660	22	20.902	6	7.6471	1	1.5098	64	73.8431	22	27
664	25	20.9608	7	7.7059	0	1.5294	79	73.7059	25	26.9608
668	20	20.9412	6	7.7647	2	1.5686	72	73.9216	28	26.9608
672	19	20.902	8	7.8235	1	1.6275	74	73.7843	27	26.9412
676	20	20.7843	8	7.8039	2	1.6667	67	73.8628	27	26.9804
680	18	20.8039	8	7.7451	2	1.7647	70	73.7451	25	26.9804
684	20	20.8627	7	7.7843	2	1.7843	68	73.5294	24	26.9412
688	21	20.9608	9	7.7843	0	1.8039	70	73.3137	25	26.9412
692	20	20.902	7	7.7843	1	1.8235	72	73.3333	25	26.8431
696	17	20.8235	7	7.7059	1	1.8431	73	73.1177	24	26.902
700	21	20.9216	8	7.6863	1	1.8431	68	72.8824	24	27.0784
704	21	21.0588	7	7.6863	2	1.8628	80	73.0196	23	27.098
708	20	21.098	7	7.6471	2	1.8824	74	73.1177	27	27.2549
712	17	21.1569	8	7.6471	2	1.8824	69	73.1765	24	27.3922
716	23	21.2157	8	7.5882	1	1.9216	71	73.6275	40	27.451
720	17	21.3726	7	7.549	3	1.9804	71	73.8235	28	27.451
724	20	21.5098	6	7.549	2	1.9608	76	74.1177	29	27.4706
728	22	21.5098	8	7.5686	2	2	74	74.3922	30	27.6275
732	23	21.4118	9	7.6078	4	2.0196	79	75.0196	33	27.6667
736	21	21.4314	8	7.4902	1	2.0196	79	75.1372	32	27.8431
740	26	21.4706	7	7.451	1	2.0784	74	75.3922	27	27.9804
744	21	21.4706	7	7.3922	3	2.0784	70	75.4314	27	28.2157
748	23	21.3922	9	7.2941	3	2.0392	53	75.6667	24	28.3137
752	19	21.4902	7	7.3137	2	2.098	72	75.4706	27	28.451
756	19	21.3726	6	7.3333	1	2.1373	78	75.6078	32	28.4706
760	17	21.3922	7	7.3333	1	2.1373	79	75.7059	27	28.6275
764	21	21.3529	9	7.3726	2	2.1765	74	75.9216	27	28.8039
768	20	21.2745	9	7.3726	2	2.2157	89	75.9804	29	28.902
772	15	21.2941	10	7.4314	4	2.2549	78	76.0784	31	28.9804
776	17	21.2941	7	7.4314	2	2.2941	81	76.2549	31	28.9804
780	19	21.2353	6	7.3922	6	2.2941	78	76.5686	29	28.902
784	25	21.1961	9	7.3922	2	2.3137	67	77.0196	26	28.9804
788	26	21.1961	8	7.3726	3	2.2941	68	76.9216	28	29.0392
792	20	21.1961	7	7.3922	2	2.3922	85	77.0784	29	29.1569
796	23	21.3137	5	7.4706	2	2.4118	68	77.2549	28	29.1765
800	25	21.4314	6	7.4706	2	2.4118	70	77.2745	33	29.3137
804	28	21.3333	6	7.4902	1	2.4902	87	77.3922	28	29.3529
808	24	21.3137	6	7.5686	2	2.5294	78	77.2353	31	29.5294
812	23	21.3137	8	7.5686	0	2.5294	79	77.3333	30	29.5294
816	22	21.3137	6	7.549	5	2.5882	94	77.5882	30	29.6078
820	29	21.2745	6	7.5294	3	2.6275	81	77.5686	29	29.4902
824	26	21.3333	8	7.5686	1	2.6471	85	77.5686	30	29.5882
828	21	21.3333	9	7.5882	3	2.6471	86	77.4902	36	29.5686
832	22	21.3529	7	7.5686	3	2.7059	96	77.5686	34	29.5294
836	23	21.3922	5	7.5294	2	2.7059	82	77.549	34	29.4314
840	22	21.451	6	7.5294	4	2.7451	82	77.3726	32	29.3137
844	21	21.3726	8	7.549	3	2.8235	75	77.5098	30	29.2353
848	22	21.4314	6	7.5686	1	2.8039	79	77.6275	33	29.2745
852	25	21.4314	7	7.5686	5	2.8235	70	78.1569	30	29.3726
856	21	21.5294	10	7.549	4	2.8235	74	78.2353	25	29.3922
860	19	21.6078	8	7.5882	2	2.8628	79	78.0196	31	29.3726
864	20	21.6667	8	7.6275	3	2.9216	75	78.2157	31	29.4118
868	21	21.7255	7	7.6667	2	2.9216	82	78.451	30	29.4118
872	21	21.7451	9	7.6275	4	2.9216	77	78.2157	32	29.5098
876	19	21.8824	8	7.5882	3	2.9216	83	78.1372	27	29.4706
880	17	21.9804	6	7.6667	2	2.9412	83	78.1961	23	29.5294
884	16	22.1373	8	7.7451	3	2.8824	93	78.1177	29	29.6471
888	20	22.2157	6	7.7451	1	2.9216	63	78.2157	27	29.7059
892	21	22.2157	10	7.7451	5	2.9608	78	78.3333	31	29.7451
896	26	22.2353	11	7.7843	2	2.9804	81	78.0588	26	29.8628
900	23	22.2549	7	7.8824	1	3.0196	74	78.098	31	29.8431
904	16	22.1569	9	7.8824	5	3.0588	74	78.1569	26	29.8431
908	20	22.0196	11	7.902	4	3.0588	72	77.9216	32	30.0196
912	20	22.0392	7	8	2	3.1373	79	77.8824	27	30.0588
916	17	22.0784	7	8	5	3.2157	82	77.7255	28	30.0588
920	21	21.9804	7	8.0588	3	3.1373	70	77.0392	34	30
924	20	21.8039	9	8.0784	4	3.1569	71	76.9216	33	29.9608
928	20	21.6667	7	8.0784	2	3.2353	72	76.6863	28	29.902
932	23	21.6863	7	8.0784	5	3.2549	78	76.5098	28	29.7647
936	25	21.6863	7	8.098	4	3.2941	78	76.1177	28	29.6667
940	24	21.6275	8	8.1765	3	3.3137	70	76.0196	26	29.8235
944	22	21.5686	8	8.2157	5	3.3137	81	75.8235	23	29.8235
948	24	21.5882	8	8.2745	2	3.3137	76	75.6667	29	29.8431
952	23	21.6667	9	8.3922	4	3.3922	80	75.6667	29	29.8628
956	24	21.6275	6	8.4118	2	3.3137	76	75.7451	28	30.0196
960	23	21.6863	8	8.3726	3	3.2745	67	75.6863	31	30.1373
964	20	21.7843	9	8.3529	4	3.3137	89	75.3726	29	30.0392
968	24	21.8235	11	8.3333	2	3.3529	86	75.1569	27	29.9804
972	21	21.8628	7	8.3726	2	3.3726	77	74.8824	34	29.9412
976	22	21.902	8	8.3529	4	3.3922	74	74.7843	29	29.902
980	22	21.9608	11	8.3529	3	3.4118	84	74.5686	34	29.9216
984	27	22.0588	10	8.4118	3	3.451	74	74.2549	35	30
988	29	22.1177	9	8.4314	4	3.4902	72	73.8039	29	29.9804
992	26	22.1177	8	8.451	5	3.549	74	74.1372	30	30.0784
996	21	22.1961	9	8.451	3	3.5294	71	74	35	30.0392
1000	24	22.0392	10	8.4118	4	3.549	70	73.5294	27	30.0784
1004	20	21.9608	6	8.3922	4	3.6078	73	73.3726	33	29.9804
1008	21	22.0196	7	8.3726	1	3.5882	75	73.3137	37	29.9608
1012	25	21.9608	11	8.3529	6	3.5686	76	73.2157	33	29.8824
1016	25	21.902	8	8.3726	4	3.5882	71	72.9608	30	29.902
1020	17	22	9	8.4118	1	3.5882	59	72.6667	27	29.8824
1024	20	22.0196	7	8.4314	4	3.5882	75	72.5882	27	29.8235
1028	19	21.9804	8	8.4118	5	3.5686	73	72.6471	27	29.7451
1032	22	21.9804	9	8.4118	4	3.6667	77	72.5882	29	29.7647
1036	22	21.8824	8	8.5098	5	3.5882	76	72.549	29	29.7843
1040	20	21.8235	9	8.6078	3	3.5882	77	72.3137	42	29.7255
1044	19	21.7255	8	8.6667	4	3.5882	72	72.2745	32	29.7451
1048	22	21.6863	11	8.7059	3	3.5882	67	72.2157	31	29.8235
1052	26	21.6667	12	8.7451	5	3.6275	79	72.0588	34	29.8235
1056	23	21.549	8	8.7451	1	3.6078	74	71.9412	38	29.8039
1060	24	21.4314	8	8.8431	2	3.6275	71	71.9608	31	29.8628
1064	24	21.3922	7	8.902	4	3.6667	63	71.8235	26	29.8235
1068	22	21.3726	7	8.9216	5	3.6471	64	71.3529	28	29.7843
1072	23	21.2549	9	8.9216	3	3.6863	68	71.0392	28	29.8039
1076	23	21.1569	8	8.9804	5	3.7647	72	70.9804	30	29.7255
1080	22	21.0784	8	9.0196	4	3.7843	72	70.8039	28	29.8431
1084	22	20.9804	9	9.0392	4	3.8039	67	70.5294	27	29.7843
1088	19	20.7843	9	9.0784	5	3.8628	70	70.549	28	29.5686
1092	20	20.5686	7	9.098	4	3.8431	80	70.4314	32	29.5098
1096	25	20.4314	10	9.1176	4	3.8628	71	70.3137	29	29.549
1100	18	20.3529	9	9.1176	3	3.8824	57	70.3529	28	29.2941
1104	19	20.1961	6	9.1961	4	3.8628	66	70.3137	26	29.2549
1108	19	20.1373	8	9.2941	4	3.9216	71	70.2745	25	29.1765
1112	17	20.098	10	9.3137	3	3.9804	67	70.2745	28	29
1116	17	20.0588	8	9.3137	3	3.902	66	70.2157	28	28.9804
1120	22	20.0784	9	9.4118	5	3.9412	67	70.1765	27	29.0392
1124	22	20.1373	8	9.451	3	4	66	70.4706	31	29.1177
1128	18	20.1373	8	9.5294	3	3.9804	74	70.3726	29	29.2157
1132	20	20.2157	7	9.5882	7	3.9412	69	70.3726	29	29.2745
1136	18	20.1177	12	9.6275	1	3.9412	76	70.1569	29	29.3137
1140	22	20.0392	12	9.7059	4	3.9412	66	69.902	25	29.3922
1144	19	20.0784	11	9.8039	3	3.9804	68	69.8431	27	29.2353
1148	20	20.1569	10	9.8431	5	4.0196	78	69.9608	27	29.2549
1152	23	20.1373	10	9.8235	4	4.0392	68	70.2353	29	29.2941
1156	17	20.0196	9	9.8235	3	4.0196	74	70.0588	28	29.1177
1160	18	20.0392	11	9.8431	3	4.1373	77	70.0196	31	28.9608
1164	21	20.0196	11	9.8431	5	4.1961	60	70.2941	29	28.9804
1168	19	20.0196	10	9.9216	3	4.1765	65	70.5882	27	29.0196
1172	18	20.0196	11	9.9608	4	4.1765	70	70.8824	28	29.0784
1176	16	20	10	10.0196	6	4.2745	74	70.902	30	29.0588
1180	18	20.0196	10	10.1176	5	4.2157	65	71.0784	35	29.098
1184	17	20.0392	12	10.1569	4	4.1961	70	71.0588	31	28.9804
1188	17	20.0588	12	10.1373	6	4.2549	75	71.3726	24	29
1192	18	20.1177	10	10.1961	3	4.2353	66	71.4314	26	29.0392
1196	19	20.0784	9	10.2745	6	4.2353	68	71.2549	32	28.9216
1200	17	19.9804	9	10.2745	4	4.2353	73	71.3137	22	28.9216
1204	16	20	14	10.2941	3	4.2353	68	71.7647	25	29.0784
1208	17	20.0196	11	10.3922	7	4.2353	71	71.9608	29	29.2157
1212	19	20.0588	8	10.4706	4	4.2353	75	72.0784	28	29.3529
1216	23	20.2157	11	10.5294	2	4.2549	73	72.3333	32	29.549
1220	26	20.2941	13	10.5686	6	4.3137	69	72.3922	33	29.5686
1224	20	20.2941	11	10.5686	4	4.3137	74	72.6078	31	29.549
1228	20	20.3529	11	10.6275	3	4.3726	70	72.9216	32	29.6667
1232	23	20.4314	11	10.7059	3	4.3529	73	73.2353	30	29.6078
1236	17	20.4706	11	10.7647	4	4.2745	66	73.3529	31	29.5882
1240	18	20.5098	12	10.7255	5	4.3333	63	73.3137	33	29.5882
1244	22	20.4314	14	10.6667	5	4.3726	74	73.451	34	29.6667
1248	23	20.4706	10	10.6667	6	4.3922	78	73.5294	33	29.7059
1252	21	20.4314	10	10.7647	4	4.3922	81	73.2549	33	29.7843
1256	20	20.3922	12	10.7843	4	4.4118	70	73.2353	25	29.7843
1260	24	20.4902	9	10.8235	7	4.4706	72	73.0392	30	29.8431
1264	23	20.5686	8	10.902	5	4.4706	85	72.902	32	29.9216
1268	24	20.6275	11	11	3	4.4902	78	72.8628	28	29.9608
1272	22	20.7059	9	11.0392	5	4.5098	79	72.8628	31	29.9608
1276	22	20.7451	12	11.0784	8	4.5686	69	72.8235	27	30.0392
1280	24	20.8039	13	11.1177	2	4.5882	81	72.7255	32	30.098
1284	23	20.8039	10	11.098	3	4.5882	71	72.8039	22	30
1288	23	20.7843	8	11.0392	7	4.6078	83	72.9608	28	30.0196
1292	22	20.8039	12	11.0392	4	4.5882	73	72.8824	30	30.1177
1296	18	20.8039	11	11.0392	4	4.6667	71	73	26	30.1373
1300	20	20.8235	10	11.0784	4	4.6078	74	73.1372	29	30.0784
1304	19	20.8824	10	11.1961	3	4.6274	80	73.1569	36	30.3137
1308	20	20.9804	11	11.1373	4	4.6471	76	73.3726	33	30.3529
1312	21	21.0588	12	11.1373	4	4.5686	77	73.6078	32	30.3726
1316	25	21.098	13	11.2157	4	4.549	80	73.6667	38	30.451
1320	21	21.0196	10	11.2157	6	4.6274	69	73.902	29	30.3726
1324	22	20.9216	9	11.1961	5	4.5882	78	74.1177	26	30.451
1328	25	20.9412	11	11.2157	6	4.6667	82	74.0588	37	30.4314
1332	22	20.902	12	11.1961	2	4.7255	90	74.1765	26	30.2549
1336	22	20.8824	10	11.1765	3	4.7843	75	74.3137	28	30.2941
1340	20	20.902	10	11.1569	4	4.7647	74	74.6471	29	30.2941
1344	18	21.0196	9	11.1177	6	4.7255	73	74.9608	29	30.3333
1348	21	21.0196	11	11.0196	4	4.7647	72	75.098	29	30.2745
1352	18	21	15	11	5	4.7647	64	74.7059	31	30.1177
1356	21	20.9608	11	10.9804	5	4.7451	67	74.4314	29	30.0392
1360	22	21	11	10.9216	6	4.7255	64	74.2745	31	30.2157
1364	22	20.9608	15	10.8824	3	4.6471	70	74.3333	35	30.1961
1368	24	20.9412	16	10.8628	6	4.6274	58	74.1177	31	30.1765
1372	23	20.9216	12	10.8235	4	4.6863	65	73.9804	27	30.2353
1376	20	20.9608	13	10.8628	7	4.6471	68	73.7843	32	30.3137
1380	19	20.902	12	10.8431	7	4.5882	69	73.8824	33	30.3137
1384	18	20.8431	9	10.8235	5	4.6274	69	73.8039	30	30.1177
1388	16	20.8235	9	10.8628	5	4.6863	78	73.7843	32	30.1373
1392	18	20.8824	12	10.8628	5	4.6274	71	73.7255	29	30.0392
1396	18	20.8627	10	10.7647	7	4.6274	72	73.9608	27	29.8628
1400	20	20.902	11	10.7059	3	4.6863	75	74.1177	29	29.8039
1404	20	20.9216	15	10.7451	5	4.7451	74	74.0196	34	29.7059
1408	21	20.9804	11	10.7843	4	4.8235	79	73.9804	27	29.451
1412	21	21.0588	11	10.7451	3	4.8235	83	73.9804	30	29.3726
1416	21	21.0196	12	10.7647	3	4.8235	78	73.8039	32	29.2353
1420	19	21	11	10.7451	6	4.8628	85	73.5294	28	28.9216
1424	21	20.9804	12	10.8235	4	4.8431	80	73.5098	37	28.8235
1428	21	20.9804	12	10.8628	8	4.8235	71	73.2745	30	28.7255
1432	18	20.8431	10	10.8824	6	4.8039	76	72.9216	23	28.4902
1436	22	20.8039	10	10.8628	6	4.8628	80	72.6078	32	28.3726
1440	18	20.8039	10	10.8628	3	4.9804	83	72.451	31	28.2745
1444	24	20.7843	10	10.8824	3	5.0588	79	72.4706	35	28.0784
1448	22	20.8039	9	10.8824	7	5	81	72.3922	31	27.9216
1452	22	20.7059	9	10.902	6	5	58	72.2941	25	27.8431
1456	19	20.7843	9	10.8039	3	5.0392	67	72.2549	29	27.6667
1460	22	20.8235	9	10.8039	3	5.0588	62	72.451	34	27.6471
1464	22	20.7451	7	10.7843	3	5.0588	75	72.8235	29	27.5098
1468	22	20.6667	7	10.6471	4	5.1177	74	72.9412	31	27.4314
1472	23	20.5882	9	10.549	6	5.098	71	73.3726	31	27.4118
1476	24	20.549	11	10.451	3	5.1177	69	73.6275	35	27.3726
1480	19	20.4902	11	10.3529	5	5.0392	74	73.8431	27	27.2353
1484	21	20.5294	12	10.3726	4	5	77	73.9608	22	27.1177
1488	22	20.5686	12	10.4706	6	5.0196	70	74.2549	23	27.0784
1492	26	20.7059	8	10.5098	4	5.0392	80	74.2941	23	26.9804
1496	21	20.7255	7	10.5294	4	5.0784	85	74.3726	21	26.902
1500	20	20.7843	8	10.5686	7	5.0588	79	74.4118	23	26.8431
1504	21	20.8431	12	10.6275	7	5.098	69	74.4902	24	26.6667
1508	22	20.8627	12	10.6078	7	5.0784	78	74.5098	23	26.4314
1512	24	20.8431	9	10.6078	4	5.098	76	74.451	29	26.3922
1516	19	20.8431	13	10.6275	4	5.098	68	74.3333	25	26.3333
1520	24	20.8431	12	10.5882	6	5.1177	66	74.2549	22	26.1765
1524	20	20.8431	14	10.5882	5	5.1373	68	73.9804	24	26.098
1528	22	20.8235	11	10.5882	4	5.1961	66	73.8824	21	25.8628
1532	18	20.8039	12	10.6275	5	5.1569	64	73.8824	25	25.6667
1536	20	20.8627	11	10.6863	5	5.1373	74	73.7255	20	25.5294
1540	22	20.7451	10	10.7255	9	5.1373	67	73.6078	23	25.3333
1544	19	20.7255	11	10.7843	8	5.1961	75	73.2353	19	25.0784
1548	19	20.6275	9	10.9412	3	5.2157	69	72.8628	21	24.6863
1552	16	20.5098	12	11	4	5.2157	67	72.5294	25	24.3137
1556	22	20.4314	10	11.0588	7	5.2157	62	72.7451	22	24.1569
1560	23	20.4314	11	11.2353	6	5.2941	77	72.8039	28	23.8235
1564	18	20.3726	10	11.3529	6	5.3529	83	72.8824	24	23.4902
1568	18	20.2745	8	11.5686	6	5.3529	76	72.7255	31	23.3333
1572	20	20.1961	11	11.7059	5	5.4118	80	72.6667	30	23.0588
1576	21	20.1177	7	11.8235	5	5.4706	78	72.451	25	22.8039
1580	17	19.9608	8	11.8824	3	5.4706	79	72.4118	25	22.5686
1584	21	20.0196	13	11.9608	5	5.451	75	72.1372	27	22.3922
1588	20	19.9804	14	12.0588	6	5.5098	84	71.8235	28	22.3137
1592	23	19.9412	11	12.0588	6	5.4706	80	71.7059	27	22.1765
1596	19	19.8039	13	12.1765	7	5.5294	75	71.2941	25	22.1177
1600	21	19.7647	12	12.2745	6	5.5686	74	70.7451	24	22.1177
1604	23	19.7647	14	12.3726	5	5.549	79	70.451	20	22.1177
1608	21	19.7255	14	12.3137	4	5.549	75	70.3333	22	22.1961
1612	20	19.6275	11	12.2745	5	5.5294	76	69.9608	25	22.2353
1616	21	19.4706	12	12.3333	3	5.5686	77	69.5294	27	22.1177
1620	21	19.5098	10	12.2745	4	5.6078	74	69.451	24	22.1765
1624	19	19.4314	11	12.3137	7	5.6078	71	69.3333	24	22.2353
1628	20	19.4118	12	12.2353	7	5.5882	75	69.2157	25	22.2353
1632	20	19.3529	14	12.1765	6	5.6275	71	69.0784	20	22.3529
1636	21	19.3333	13	12.1569	5	5.6275	68	68.9608	16	22.2745
1640	16	19.3137	12	12.1373	6	5.6078	74	68.7255	22	22.2941
1644	17	19.2549	13	12.1961	6	5.5098	64	68.7255	18	22.2353
1648	19	19.2157	18	12.2157	4	5.5294	60	68.4118	15	22.3726
1652	16	19.1765	12	12.2157	7	5.6471	64	68.2549	12	22.4118
1656	18	19.3137	12	12.1765	6	5.6471	69	68.0588	17	22.4118
1660	19	19.2157	18	12.1373	7	5.6275	70	67.9804	12	22.3726
1664	19	19.098	15	12.098	6	5.6275	66	67.7059	17	22.1961
1668	17	19.1373	18	12.1373	3	5.6275	67	67.1765	21	22.0588
1672	18	19.2157	14	12.1569	7	5.6471	71	66.8628	17	21.8824
1676	19	19.2745	15	12.2157	9	5.6863	60	66.5098	18	21.7255
1680	16	19.2745	14	12.3137	3	5.6863	67	65.9608	23	21.5294
1684	22	19.3333	15	12.3922	4	5.7843	60	65.5294	18	21.4902
1688	19	19.3137	17	12.3333	7	5.8039	61	65.1961	18	21.4706
1692	20	19.3726	12	12.2353	4	5.8628	64	64.7255	16	21.3529
1696	19	19.3137	14	12.2745	7	5.8628	59	64.2157	20	21.1961
1700	19	19.2745	12	12.1961	6	5.8235	57	63.8039	21	21.098
1704	20	19.2353	13	12.1961	6	5.8235	64	63.5294	23	21.0392
1708	19	19.1569	9	12.1569	7	5.8235	63	63.1569	28	21.0588
1712	17	19.098	10	12.098	6	5.8431	59	62.8628	25	21.1177
1716	16	19.1177	12	12.0784	6	5.8431	54	62.4902	23	20.9412
1720	21	19.1373	10	12.0392	6	5.9216	64	62.0784	28	20.7843
1724	20	19.0588	14	12.0196	6	5.9608	60	61.6667	25	20.6863
1728	19	19.1177	10	12.1177	4	5.9216	62	61.3726	24	20.6275
1732	19	19.098	8	12.1569	6	5.9804	59	61.0392	27	20.4902
1736	17	19.0784	11	12.1177	5	5.9608	58	60.8039	21	20.4706
1740	19	19.0392	10	12.1373	4	6.0196	62	60.7647	21	20.549
1744	19	19.1569	13	12.098	4	6.0392	67	60.6078	20	20.4902
1748	17	19.1765	12	12.0196	9	6.0588	59	60.5098	26	20.5294
1752	17	19.1961	9	11.9608	9	6.0392	61	60.5686	23	20.6471
1756	23	19.2353	10	11.9608	4	5.9804	57	60.5686	25	20.7843
1760	17	19.3529	8	11.9804	6	5.9804	58	60.3922	20	20.8824
1764	17	19.4706	9	11.8628	6	6	63	60.1961	19	21.098
1768	20	19.5098	12	11.8431	6	5.9804	56	60.0196	17	21.1765
1772	22	19.5686	9	11.7255	7	6.0392	60	59.8235	22	21.1177
1776	23	19.6471	14	11.6667	7	6.0588	62	59.5294	22	21.1961
1780	21	19.6471	12	11.5882	5	6.0392	50	59.4118	15	21.2745
1784	20	19.7451	12	11.5882	8	6.098	57	59.1373	23	21.3333
1788	20	19.7059	10	11.5294	6	6.1177	58	59.1177	26	21.3333
1792	23	19.7451	9	11.4902	9	6.1373	60	59.0392	22	21.451
1796	20	19.7059	13	11.5098	6	6.1961	54	58.9804	19	21.6078
1800	17	19.8039	9	11.549	5	6.1373	54	59.0196	20	21.6667
1804	19	19.8824	12	11.549	6	6.1373	60	59.2157	21	21.6471
1808	19	19.9608	12	11.4902	5	6.098	60	59.0784	21	21.5882
1812	18	20.098	11	11.6078	5	6.0784	60	59	25	21.4706
1816	21	20.1569	10	11.7255	5	6.0784	57	58.8824	16	21.4118
1820	22	20.2157	10	11.7255	7	6.0784	56	58.8431	19	21.3333
1824	17	20.1765	9	11.7451	6	6.0392	53	58.5686	19	21.2549
1828	22	20.2353	16	11.7059	5	6.0588	56	58.3333	21	21.1373
1832	19	20.3137	14	11.8431	10	6.1373	58	57.9608	18	21.0392
1836	19	20.4314	12	11.9608	5	6.1765	59	57.8431	19	20.8039
1840	19	20.5686	14	12.0196	8	6.1961	66	57.8431	20	20.7451
1844	22	20.6275	10	12.0784	7	6.2549	66	57.6275	19	20.7255
1848	18	20.6863	9	12.0196	7	6.3137	59	57.1373	20	20.7059
1852	20	20.8039	15	12.0588	3	6.2745	63	56.9412	21	20.6275
1856	18	20.902	12	12.1373	4	6.1765	64	56.7843	19	20.5882
1860	24	20.9412	13	12.1569	6	6.2157	60	56.5686	22	20.4902
1864	25	21.0588	12	12.2745	8	6.2353	60	56.4118	23	20.5882
1868	21	21.1765	14	12.3333	5	6.2353	57	56.0392	21	20.6471
1872	20	21.2549	12	12.2941	6	6.2353	57	55.8431	18	20.7451
1876	22	21.3333	11	12.3529	8	6.2549	56	55.5098	21	20.6471
1880	19	21.4118	11	12.3726	8	6.2353	54	55.1177	22	20.5686
1884	21	21.549	14	12.3922	6	6.2745	53	55.0196	26	20.6863
1888	20	21.6863	12	12.3922	5	6.2549	59	54.7255	18	20.6471
1892	21	21.7843	15	12.4314	8	6.1961	57	54.3922	24	20.5294
1896	18	21.9412	13	12.4706	7	6.1569	61	54.2941	24	20.4706
1900	24	22.0196	16	12.4902	4	6.1765	61	54.1961	23	20.5098
1904	23	22.2157	12	12.549	6	6.1569	67	53.9608	20	20.4706
1908	24	22.2745	10	12.5882	4	6.1177	57	53.6275	20	20.3137
1912	26	22.451	15	12.5882	6	6.1961	59	53.3922	22	20.2941
1916	20	22.5882	16	12.7255	6	6.2353	53	53.2941	22	20.1569
1920	19	22.6863	12	12.7255	6	6.3333	52	53.2941	19	20.1569
1924	19	22.8039	11	12.8628	4	6.2941	50	53.3726	24	20.1961
1928	23	22.9412	12	13.0196	7	6.3726	48	53.6078	19	20.2157
1932	23	23.0392	17	12.9804	8	6.4118	43	53.5882	19	20.1569
1936	25	23.0784	14	12.9412	8	6.3922	53	53.549	15	20.1177
1940	24	23.1569	14	12.9216	6	6.4314	58	53.6863	18	20.0784
1944	22	23.3137	13	12.902	7	6.3922	51	53.5294	20	19.9216
1948	22	23.3137	10	13	7	6.4314	42	53.3922	19	19.8824
1952	23	23.4314	14	13.1177	7	6.4314	49	53.549	22	19.8039
1956	22	23.4314	13	13.098	4	6.5294	53	53.3726	21	19.7059
1960	25	23.4902	11	13.0784	6	6.5882	46	53.3726	20	19.7451
1964	23	23.4314	14	13.0392	7	6.6275	50	53.3922	25	19.6471
1968	23	23.3726	12	13.098	6	6.6078	44	53.2745	22	19.5294
1972	24	23.3529	10	13.1569	6	6.6471	46	53.1373	22	19.549
1976	26	23.3529	12	13.2157	8	6.6667	43	53.3333	17	19.6275
1980	27	23.3726	15	13.2549	6	6.7059	42	53.5098	18	19.7255
1984	28	23.451	13	13.3333	7	6.7059	45	53.6275	21	19.7451
1988	27	23.549	12	13.3529	7	6.7451	42	53.902	21	19.6667
1992	25	23.6275	12	13.4314	3	6.7647	41	53.9216	20	19.6275
1996	31	23.6275	11	13.3529	7	6.7059	55	54	19	19.4706
2000	24	23.7647	14	13.4118	7	6.7059	49	54.2353	21	19.4902
2004	27	23.7451	12	13.4118	4	6.7255	42	54.2157	18	19.5686
2008	22	23.7451	14	13.3922	4	6.7255	43	54.4902	13	19.549
2012	28	23.7451	12	13.4118	9	6.8039	48	54.8039	20	19.549
2016	25	23.7255	18	13.3333	7	6.8235	55	55.1177	18	19.4902
2020	26	23.8431	10	13.2353	10	6.8628	57	55.3137	16	19.4314
2024	28	23.9216	17	13.2157	5	6.8039	60	55.5882	21	19.5098
2028	24	24.0784	17	13.2745	10	6.8824	65	55.7255	20	19.5098
2032	27	24.2745	14	13.2353	7	6.8235	55	55.9804	18	19.4118
2036	21	24.3726	12	13.1373	9	6.8628	56	56.5098	16	19.4706
2040	23	24.5098	11	13.098	7	6.8039	66	56.7843	17	19.6275
2044	27	24.549	13	13.098	6	6.8235	58	56.902	12	19.6863
2048	22	24.5294	15	13.098	9	6.8431	59	57.2157	17	19.6667
2052	24	24.5882	15	13.098	7	6.8431	67	57.7059	16	19.6471
2056	20	24.6471	14	13.0784	8	6.8628	54	58.0392	16	19.6471
2060	21	24.7255	11	13.0784	7	6.9804	64	58.3137	21	19.7059
2064	21	24.7255	11	13.098	8	7.0196	61	58.8235	17	19.5686
2068	22	24.7255	15	13.0392	7	6.9804	54	59.2353	17	19.4902
2072	20	24.7255	17	13.0392	7	6.9804	50	59.5686	22	19.5294
2076	20	24.7843	15	13.098	7	6.9608	67	59.8628	22	19.5098
2080	23	24.8039	13	13.1765	10	6.9608	65	60.3529	26	19.5882
2084	23	24.7647	15	13.1961	8	7.0392	60	60.9804	23	19.6275
2088	26	24.7255	15	13.2353	8	7.0392	67	61.2549	22	19.6275
2092	24	24.7451	16	13.2549	6	7.0392	60	61.8628	16	19.6275
2096	21	24.7451	11	13.3726	5	7.0784	61	62.2353	16	19.6863
2100	25	24.6275	16	13.4902	7	7.0196	73	62.3726	25	19.6667
2104	23	24.6275	16	13.5098	5	7.0392	60	62.6078	27	19.6471
2108	23	24.5882	11	13.549	6	7.1373	81	63.0392	19	19.7843
2112	24	24.6275	11	13.5294	8	7.1569	73	63.549	20	19.9608
2116	25	24.5686	11	13.6078	7	7.1373	75	63.8628	19	19.902
2120	26	24.6078	11	13.5294	8	7.098	63	64.098	19	19.9216
2124	23	24.6078	11	13.6863	3	7	66	64.1177	23	20.0588
2128	27	24.5686	14	13.6863	8	7.0588	57	64.0588	24	20.1961
2132	33	24.549	10	13.6078	4	7	61	63.9608	14	20.2941
2136	28	24.4902	12	13.6471	10	7.0196	70	63.902	22	20.4118
2140	32	24.6078	12	13.6667	5	6.9608	67	63.8431	23	20.6078
2144	26	24.6863	14	13.7059	7	6.9804	64	63.7843	21	20.7451
2148	21	24.7059	13	13.7255	8	7.0392	67	63.9412	19	20.902
2152	25	24.7451	10	13.7059	7	7.0588	67	63.9412	18	21.1177
2156	26	24.7451	13	13.7255	8	7.098	66	63.8039	22	21.1765
2160	26	24.8235	13	13.6863	10	7.0588	67	63.902	24	21.3529
2164	25	24.8431	12	13.8235	8	7.0392	72	63.8628	13	21.3922
2168	23	24.8628	11	13.902	5	7.0196	71	63.8824	21	21.5098
2172	23	24.902	12	13.9412	6	7.098	61	64.1961	24	21.6667
2176	27	25	13	13.8235	5	7.1373	61	64.2353	21	21.7451
2180	27	25.0392	16	13.8431	8	7.098	68	64.1961	21	21.8431
2184	25	25.1177	16	13.9412	10	7.0588	74	63.902	20	21.8039
2188	26	25.1373	15	13.8824	7	7.0784	59	63.6275	21	21.8628
2192	28	25.098	13	13.8431	7	7.098	73	63.3137	21	21.902
2196	25	25.0196	18	13.7451	5	7.1177	60	63.3529	23	22.0196
2200	25	25.1569	17	13.7647	4	7.1373	62	63.098	18	22.2157
2204	24	25.1373	15	13.7059	8	7.2157	61	62.7255	20	22.1765
2208	25	25.2353	14	13.6275	9	7.3137	64	62.451	25	22.1765
2212	24	25.2157	13	13.6667	5	7.3726	69	62	22	22.2549
2216	25	25.1961	16	13.6667	8	7.4118	64	61.6275	17	22.3529
2220	27	25.1961	14	13.6863	5	7.451	67	61.3529	19	22.4314
2224	26	25.1765	18	13.7059	5	7.5098	58	61.3922	23	22.5294
2228	26	25.2157	17	13.7647	8	7.7059	57	61.5294	28	22.5882
2232	23	25.1569	13	13.7255	7	7.7451	60	61.6078	25	22.5882
2236	24	25	16	13.7843	8	7.8431	52	61.7451	24	22.6863
2240	27	24.9608	13	13.8235	6	7.8235	53	61.5882	26	22.5882
2244	27	24.7843	13	13.8235	8	7.9412	63	61.3922	24	22.451
2248	28	24.7647	14	13.8039	9	8	66	61.4118	20	22.3922
2252	24	24.8039	14	13.8235	10	7.9804	59	61.4118	28	22.451
2256	24	24.8235	16	13.902	9	8.0196	60	61.2745	19	22.5686
2260	24	24.7843	12	13.902	6	8.0588	59	61.2745	25	22.5686
2264	22	24.6667	18	13.9216	6	8.0784	62	61.0392	23	22.5294
2268	22	24.6275	15	14.0392	7	8.1176	62	60.7843	23	22.6863
2272	24	24.5686	17	14.1177	11	8.1765	70	60.451	25	22.7843
2276	25	24.6078	11	14.1765	9	8.2745	52	60.3137	26	22.7647
2280	22	24.6275	16	14.1373	5	8.3726	65	60.2157	27	22.7255
2284	27	24.6078	18	14.0392	8	8.4118	50	60.0196	24	22.8039
2288	24	24.549	12	13.9804	9	8.3333	46	59.7255	26	22.8824
2292	24	24.5882	13	13.9216	9	8.3922	51	59.7059	24	22.9412
2296	20	24.4314	11	13.8824	7	8.451	62	59.4314	22	22.9804
2300	28	24.4314	12	13.7647	6	8.6078	48	59.5294	26	22.9412
2304	24	24.3726	13	13.6667	11	8.7647	54	59.4314	23	23.0196
2308	28	24.3529	12	13.6863	10	8.8039	46	59.3333	27	23.0196
2312	22	24.2941	13	13.7255	9	8.8431	58	59.1765	23	23.0392
2316	23	24.3922	11	13.7647	10	8.9608	54	58.9412	25	23.0392
2320	25	24.3922	12	13.6471	9	9.0392	61	58.7451	23	23.1569
2324	25	24.3137	12	13.5882	11	9.1373	65	58.3333	24	23.2549
2328	25	24.2941	14	13.4902	13	9.2745	73	58.1373	26	23.2353
2332	24	24.1961	12	13.4118	10	9.2549	61	57.9608	24	23.1569
2336	25	24.1177	13	13.4706	9	9.2549	68	57.7843	19	23.0588
2340	26	24.0392	14	13.3726	9	9.3137	62	57.6667	17	23.0784
2344	23	23.8628	12	13.451	11	9.4314	57	57.549	16	22.9804
2348	25	23.6863	13	13.4314	10	9.4902	65	57.3333	18	23
2352	23	23.5294	14	13.4902	7	9.451	67	57.1569	22	23.0588
2356	26	23.549	14	13.5686	9	9.451	60	57.098	24	22.9216
2360	24	23.6471	13	13.549	10	9.5098	66	57.098	22	23
2364	20	23.5882	14	13.5882	11	9.5882	55	56.902	22	22.9804
2368	23	23.6863	18	13.5098	10	9.5882	59	56.7843	21	22.9412
2372	20	23.6667	15	13.549	8	9.6667	54	56.5882	26	22.9608
2376	25	23.6667	15	13.5098	11	9.6667	54	56.2941	23	22.9216
2380	28	23.6275	11	13.5882	10	9.7059	56	56.4118	19	22.8628
2384	26	23.6275	11	13.4902	10	9.8039	58	56.3333	25	22.8824
2388	22	23.5882	13	13.3922	6	9.8431	59	56.3333	24	22.8431
2392	28	23.5882	12	13.4118	10	9.902	58	56.6078	24	22.7255
2396	20	23.5882	11	13.451	10	9.9608	59	56.902	23	22.7255
2400	25	23.7255	12	13.4902	13	10.0196	65	56.8039	21	22.7647
2404	22	23.6667	12	13.5686	12	10.0392	57	57	22	22.5882
2408	23	23.6863	16	13.7059	10	10	56	57.1373	20	22.4706
2412	22	23.4902	16	13.7647	11	10	56	57.4314	26	22.3726
2416	29	23.5294	15	13.8628	11	10.098	57	57.4706	22	22.3922
2420	25	23.6078	10	14	12	10.1176	54	57.7451	23	22.3137
2424	23	23.5686	11	14.0196	10	10.1569	46	57.7647	24	22.2549
2428	25	23.549	13	14.1569	12	10.1569	48	57.7647	22	22.1961
2432	21	23.5098	13	14.2353	7	10.1373	48	57.6078	24	22.0392
2436	19	23.549	16	14.2745	7	10.098	51	57.549	20	22.0392
2440	20	23.549	11	14.3529	11	10.0784	46	57.3726	25	22.098
2444	18	23.5294	17	14.4118	12	10.098	47	57.3922	21	22.1373
2448	18	23.5882	12	14.5098	11	10.0784	52	57.5294	25	22.2941
2452	20	23.6078	17	14.4902	7	10.1176	57	57.6078	23	22.3726
2456	25	23.6275	18	14.4706	10	10.1373	56	57.4314	21	22.3137
2460	29	23.5882	15	14.4902	12	10.1176	60	57.3922	23	22.3333
2464	21	23.6667	14	14.5294	10	10.0784	49	57.1961	24	22.3922
2468	27	23.6863	14	14.4902	6	10.0784	56	57.2941	21	22.5098
2472	21	23.6863	17	14.3922	11	10.098	52	57.1961	24	22.5098
2476	24	23.7059	15	14.3333	11	10.1373	55	57.2745	23	22.549
2480	23	23.8039	15	14.2745	11	10.1176	58	57.3333	23	22.6275
2484	22	23.7843	11	14.3137	10	10.1176	61	57.3726	28	22.7451
2488	25	23.7843	13	14.4118	10	10.1373	50	57.3137	22	22.6471
2492	24	23.8235	13	14.451	12	10.2157	60	57.1373	20	22.6667
2496	24	23.7451	15	14.549	12	10.2941	66	57.0392	24	22.6667
2500	27	23.902	13	14.6667	10	10.3333	57	56.9412	24	22.6863
2504	25	23.902	16	14.6667	7	10.2157	58	56.6275	17	22.7647
2508	25	24	20	14.6863	9	10.1765	61	56.4706	17	22.7843
2512	18	24.0588	15	14.6667	10	10.1176	61	56.5294	22	22.8824
2516	24	24.2549	18	14.6275	14	10.0588	60	56.6471	24	22.8039
2520	27	24.3333	18	14.549	11	10.0784	68	56.7647	21	22.7647
2524	23	24.3333	13	14.7059	11	10	62	56.9804	20	22.7255
2528	24	24.3137	19	14.7255	11	10.0196	65	57.3333	21	22.6275
2532	23	24.3137	18	14.7255	12	9.9608	65	57.6667	18	22.7059
2536	26	24.4314	14	14.8039	8	10.0196	58	57.9412	24	22.7843
2540	25	24.4314	17	14.7451	8	10.0784	59	58	22	22.8824
2544	25	24.6078	17	14.7843	10	10.0392	63	58.2941	19	22.9216
2548	26	24.7843	17	14.7451	10	9.9804	64	58.7059	24	22.9412
2552	26	24.8824	12	14.8039	12	10	69	58.8235	22	22.8824
2556	24	24.9412	13	14.7059	8	10.0392	58	58.8039	19	22.8628
2560	24	24.9216	15	14.7255	8	10.0784	58	58.9608	25	22.9412
2564	28	24.8235	15	14.7059	8	10.098	56	59.0784	25	22.902
2568	21	24.8431	12	14.7255	11	10.098	60	59.5686	28	22.8235
2572	23	24.7647	13	14.6863	11	10.2157	54	59.6863	21	22.7843
2576	21	24.7451	12	14.6275	10	10.2157	58	59.8628	28	22.7843
2580	30	24.7059	12	14.6667	10	10.2549	57	59.8824	27	22.7843
2584	27	24.7059	13	14.6667	10	10.2745	58	59.9804	25	22.8235
2588	26	24.7059	16	14.7255	11	10.2745	55	59.8824	20	22.6863
2592	24	24.6863	15	14.7451	10	10.2549	50	59.8824	25	22.7647
2596	24	24.7843	17	14.7451	14	10.2549	53	59.8235	24	22.7843
2600	28	24.8628	17	14.7059	12	10.2353	54	59.6471	24	22.7451
2604	25	24.8431	12	14.7255	7	10.2549	49	59.7059	25	22.7451
2608	27	24.8628	13	14.6667	10	10.3137	49	59.5686	23	22.7451
2612	26	24.8824	15	14.5686	7	10.3333	59	59.6078	25	22.8628
2616	32	25.0588	14	14.5686	8	10.2941	62	59.6471	22	22.8628
2620	33	25.098	11	14.549	12	10.1765	63	59.8431	20	22.8235
2624	25	25.0588	18	14.4706	8	10.1765	65	59.6078	21	22.8431
2628	22	25.1569	12	14.549	11	10.1176	64	59.5686	19	22.9412
2632	25	25.1765	13	14.4902	9	10.1176	65	59.6275	26	22.8431
2636	27	25.2157	17	14.4902	10	10.0588	62	59.7059	28	22.8628
2640	19	25.2549	13	14.5098	10	10.1176	54	59.8039	25	22.7647
2644	29	25.2549	13	14.5294	9	10.2157	61	59.8235	27	22.7647
2648	27	25.2549	15	14.549	9	10.2549	68	59.7451	22	22.7647
2652	23	25.2745	15	14.549	12	10.2745	58	59.6275	22	22.7843
2656	23	25.3529	12	14.6275	9	10.2941	56	59.8431	22	22.8431
2660	24	25.451	19	14.7451	12	10.3333	64	60.0392	25	22.8431
2664	24	25.5098	14	14.8039	13	10.4314	66	60.2353	21	22.7255
2668	22	25.451	15	14.8235	10	10.5098	74	60.451	20	22.7059
2672	23	25.6078	12	14.902	12	10.4314	62	60.6667	19	22.5686
2676	20	25.6078	14	14.9608	11	10.3726	61	61	24	22.6275
2680	22	25.7451	17	14.9608	13	10.3922	56	61.0784	23	22.5882
2684	23	25.7843	15	14.9804	12	10.4118	63	61.1177	25	22.6078
2688	22	25.8235	14	14.9216	10	10.3726	56	61.2157	21	22.5686
2692	24	25.8235	14	14.902	9	10.3922	50	61.5294	26	22.6078
2696	29	25.8628	13	14.8431	12	10.3922	57	61.8431	21	22.5294
2700	28	25.9412	13	14.7647	11	10.3726	57	62.2157	22	22.5098
2704	26	26.0392	14	14.7255	11	10.3529	60	62.5686	24	22.4902
2708	26	26.1177	13	14.7059	10	10.4314	51	62.9804	17	22.4706
2712	26	26.1177	15	14.8431	10	10.4314	63	63.4118	23	22.451
2716	27	26.1569	15	14.8235	8	10.549	63	63.6667	22	22.3922
2720	26	26.0784	17	14.9216	8	10.6667	70	63.7647	22	22.3726
2724	25	26.0392	14	15.0196	11	10.6275	56	63.8628	22	22.4118
2728	28	26.1373	17	15.0196	8	10.7451	60	63.7843	25	22.3726
2732	25	26.1569	16	15.0196	11	10.7451	68	63.9804	16	22.4314
2736	25	26.1961	18	15.098	9	10.7647	69	63.9804	19	22.4706
2740	28	26.2745	15	15.1177	11	10.8235	63	63.9216	19	22.3922
2744	25	26.451	18	15.2353	13	10.8431	60	64.0196	22	22.3726
2748	25	26.3922	18	15.2745	12	10.8628	59	64.2549	19	22.3137
2752	27	26.4706	17	15.2353	11	10.8824	58	64.3137	25	22.4118
2756	30	26.7647	16	15.2157	13	10.8235	80	64.451	25	22.4118
2760	29	26.9608	19	15.2549	10	10.8628	68	64.6471	19	22.4118
2764	27	27.1177	18	15.1373	13	10.8824	68	64.8628	19	22.2745
2768	25	27.2549	16	15.1177	12	10.8628	67	64.8235	24	22.3137
2772	29	27.451	16	15.0588	7	10.8628	71	64.5882	21	22.451
2776	23	27.5686	16	15.1373	8	10.8628	71	64.6863	24	22.5686
2780	28	27.7843	12	15.2157	11	10.8431	62	64.8235	26	22.5686
2784	32	27.9216	13	15.2157	11	10.8235	59	65.0392	28	22.4706
2788	29	28.1177	10	15.1765	8	10.7647	63	65.1765	23	22.3922
2792	26	28.2353	15	15.1765	12	10.7647	71	65.3137	22	22.5098
2796	26	28.3529	12	15.098	10	10.7647	66	65.7451	21	22.4902
2800	28	28.3726	13	15.098	13	10.7255	72	66.0784	23	22.4706
2804	33	28.3529	15	15.098	11	10.7451	72	66.3922	23	22.5098
2808	29	28.3922	11	15.098	11	10.7647	70	66.6275	24	22.4902
2812	27	28.4314	20	15.098	10	10.7647	71	66.9804	22	22.5686
2816	28	28.4902	14	15.0784	13	10.8039	72	66.9412	22	22.451
2820	28	28.5098	19	15.0784	14	10.8431	67	67.1765	21	22.3726
2824	31	28.451	16	14.9804	10	10.9216	68	66.9608	22	22.4314
2828	30	28.4118	18	15	14	10.902	61	67.1765	19	22.4118
2832	23	28.4706	12	14.9216	11	10.9804	74	67.2157	22	22.4902
2836	27	28.4902	17	14.8235	10	10.9216	65	67.3333	28	22.7059
2840	31	28.549	18	14.7255	13	10.9216	59	67.1569	24	22.8628
2844	28	28.451	19	14.6863	11	10.9216	59	67.1765	24	22.9608
2848	26	28.4314	15	14.5294	10	10.9216	73	67.1961	24	23.098
2852	31	28.4118	13	14.3529	10	10.902	71	67.3333	27	23.1961
2856	38	28.3726	14	14.2745	9	10.9412	65	67.4118	22	23.1961
2860	33	28.2549	14	14.2157	11	10.9216	66	67.0784	22	23.098
2864	32	28.1373	13	14.0588	13	10.9608	75	66.9412	18	23.2745
2868	31	28.0392	13	13.9412	12	10.9412	64	66.9216	23	23.3529
2872	32	27.9804	12	13.8824	10	10.902	62	66.7059	27	23.3726
2876	29	27.8628	16	13.7451	12	10.9412	67	66.5882	25	23.4118
2880	31	27.7647	18	13.6275	10	10.9804	68	66.3529	24	23.5098
2884	29	27.6471	17	13.6275	12	10.8824	67	66.2745	18	23.549
2888	33	27.4118	13	13.6275	9	10.9216	70	66.2941	21	23.5098
2892	28	27.3137	14	13.6863	10	10.8824	63	66.1961	27	23.7059
2896	30	27.1765	10	13.6078	9	10.7647	72	65.9412	25	23.902
2900	30	27.098	13	13.5882	10	10.7059	74	65.7255	20	24.0392
2904	27	27.0784	13	13.5686	12	10.6667	73	65.451	24	24.0588
2908	28	26.8431	14	13.451	12	10.6471	72	65.0392	23	24.1569
2912	28	26.8824	13	13.4902	10	10.6275	69	64.8235	21	24.0588
2916	29	26.8431	14	13.3137	12	10.6078	61	64.4902	17	24.0196
2920	28	26.7451	15	13.2353	10	10.4902	75	64.1765	18	24.1177
2924	23	26.6667	12	13.098	12	10.4314	59	64.0588	25	24.3529
2928	23	26.5294	15	13.0588	10	10.4902	67	63.8628	21	24.451
2932	31	26.5098	13	12.9804	12	10.4314	62	63.6863	29	24.5882
2936	26	26.5686	11	12.9412	8	10.3726	74	63.3333	27	24.7059
2940	28	26.6667	13	12.8431	9	10.3529	60	63.1961	27	24.5686
2944	23	26.549	13	12.6863	11	10.3137	64	63.2549	24	24.549
2948	24	26.549	10	12.5294	13	10.2549	61	63.2157	29	24.549
2952	24	26.5686	9	12.5294	11	10.1961	66	63.2745	24	24.6667
2956	25	26.5294	13	12.5098	13	10.1765	62	63.1569	25	24.6275
2960	24	26.4314	13	12.4902	12	10.1373	63	63.1569	20	24.6667
2964	23	26.2941	11	12.4118	12	10.098	61	63.1177	28	24.7647
2968	22	26.3529	12	12.451	12	10.0392	67	62.7843	23	24.8235
2972	22	26.2157	13	12.4706	10	10.0392	56	62.5882	25	24.8431
2976	23	26.1373	9	12.4314	9	10.0196	65	62.451	23	24.7843
2980	18	26.0784	10	12.3922	10	9.9216	59	62.3529	29	24.8039
2984	22	25.9804	12	12.2745	6	9.8431	58	62.0196	28	24.7451
2988	20	25.9216	13	12.1765	13	9.7255	60	61.9216	26	24.9608
2992	24	25.7843	13	12.1765	6	9.6863	58	61.8628	33	25.1569
2996	19	25.6863	11	12.2157	6	9.6667	58	61.8235	32	25.0588
3000	22	25.5882	11	12.3137	7	9.6471	55	61.5294	28	25.0196
3004	27	25.451	12	12.2549	11	9.6275	58	61.3922	24	25.098
3008	21	25.3726	9	12.1961	10	9.6078	51	61.1373	28	25.0196
3012	31	25.3333	13	12.1569	10	9.5882	59	61.0392	19	25.0392
3016	25	25.3726	11	12.1373	9	9.5686	54	60.9608	20	25.0588
3020	23	25.3726	10	12.1177	7	9.5098	56	61.0392	27	25.1373
3024	24	25.2353	12	12.0784	11	9.4706	61	60.7843	33	25.2745
3028	24	25.3137	14	12	13	9.3726	58	60.9608	27	25.3529
3032	29	25.4118	14	11.9216	11	9.3529	52	60.8628	26	25.4706
3036	26	25.4118	10	11.8824	8	9.1569	56	60.8824	28	25.549
3040	32	25.5098	12	11.902	9	9.1373	58	60.6667	21	25.5098
3044	25	25.5098	10	11.8824	11	9.0196	62	60.7059	23	25.4902
3048	28	25.7059	11	11.8235	8	9	57	60.7451	24	25.6471
3052	27	25.9608	15	11.8431	7	8.9412	76	60.8628	30	25.5882
3056	29	26.0784	12	11.902	9	8.902	65	60.8431	25	25.5686
3060	33	26.2157	13	11.902	7	8.8431	65	60.9804	24	25.5882
3064	26	26.3726	10	11.8628	9	8.6863	64	61.1373	27	25.8628
3068	35	26.4706	15	11.9608	10	8.6667	58	61.1961	21	25.8628
3072	24	26.5686	14	11.9608	12	8.6863	54	61.0784	24	25.9608
3076	28	26.7647	10	11.9216	9	8.6863	55	61.1569	24	26
3080	26	26.9804	14	11.9412	7	8.6863	62	61.098	26	25.902
3084	26	27.2157	12	11.9216	6	8.6471	51	61.2353	21	25.8431
3088	26	27.4706	12	11.902	6	8.7647	62	61.3726	29	25.8431
3092	26	27.6275	13	11.902	7	8.6275	67	61.549	31	25.7451
3096	23	27.7451	16	11.8628	9	8.7843	61	61.6863	22	25.549
3100	25	28	15	11.8628	8	8.9608	57	61.6275	23	25.4314
3104	23	28.1961	10	11.9216	9	9.0196	67	61.9804	24	25.4118
3108	23	28.1765	10	11.9412	11	8.9804	60	61.9216	20	25.3726
3112	26	28.3137	12	11.9804	11	8.8628	67	62.2941	24	25.2941
3116	30	28.2157	12	11.9412	9	8.9412	65	62.2941	22	25.4118
3120	29	28.2941	13	11.9412	9	9.0196	65	62.3529	21	25.549
3124	21	28.3529	13	11.9608	8	9.098	62	62.3726	25	25.4314
3128	27	28.5686	8	11.9412	7	9.0392	68	62.3137	29	25.2353
3132	28	28.7843	11	11.902	9	8.9412	62	62.1765	27	25.2353
3136	31	28.8235	11	11.8431	2	8.9608	63	62.3333	33	25.2157
3140	31	28.9608	12	11.8431	7	9	63	62.4314	25	25.1569
3144	28	29.0196	12	11.8824	3	8.9412	62	62.5686	26	25.2549
3148	33	29.0588	10	11.9412	10	8.8628	66	62.6471	32	25.2941
3152	37	29.0588	11	11.9804	10	9.0196	67	62.8235	26	25.3726
3156	30	29.2353	12	11.9608	9	9.0392	65	62.5294	23	25.1373
3160	32	29.2157	13	12	10	9.0588	69	62.3726	26	25.1569
3164	32	29.1961	11	12.0196	4	9.1373	71	62.1177	34	25.1765
3168	28	29.4118	16	12.0784	11	9.2157	64	62.0784	28	25.098
3172	27	29.3529	12	11.9804	13	9.2157	61	62.1569	28	25.098
3176	32	29.4902	11	11.9216	10	9.2549	60	62.3922	27	25.0196
3180	34	29.549	10	11.9608	9	9.3333	62	62.3726	18	25.0196
3184	30	29.6863	9	11.9216	8	9.3529	66	62.4118	26	24.8824
3188	35	29.902	11	11.9804	12	9.3922	65	62.6471	28	24.8824
3192	28	30.2157	13	12	6	9.451	69	62.6078	21	24.7059
3196	30	30.2745	11	12.0196	14	9.4314	65	62.3137	23	24.5098
3200	32	30.4118	11	11.902	15	9.3726	55	62.3726	26	24.549
3204	32	30.5294	14	11.7843	10	9.4314	73	62.451	27	24.4902
3208	26	30.5686	13	11.8628	9	9.4118	55	62.451	22	24.3922
3212	28	30.7451	11	11.9412	4	9.2941	70	62.5686	24	24.5098
3216	26	30.902	11	11.9216	14	9.1961	59	62.549	25	24.4902
3220	29	30.8235	11	11.9608	13	9.1373	57	62.4902	27	24.451
3224	26	30.7451	11	11.9412	11	9.1765	57	62.6275	21	24.5882
3228	35	30.8824	11	11.9608	8	9.1765	58	62.6471	23	24.6471
3232	35	30.9608	12	12.0588	8	9.1765	51	62.549	27	24.5098
3236	31	31.098	11	12.0588	12	9.1765	60	62.6667	25	24.3726
3240	33	31.0784	10	12.0784	10	9.3137	61	62.6275	25	24.2353
3244	35	31	14	12.1177	6	9.3529	65	62.7059	26	24.2353
3248	27	30.902	13	12.1177	7	9.4706	66	62.8431	25	24.098
3252	28	30.8628	13	12.1373	16	9.4314	66	62.902	28	23.9216
3256	36	30.8039	14	12.1961	8	9.4118	61	62.902	18	23.8824
3260	28	30.9216	14	12.3137	10	9.451	57	62.8039	26	23.9804
3264	32	30.8235	14	12.3529	11	9.451	52	62.7451	25	24.0196
3268	37	30.8431	13	12.3726	13	9.5294	62	62.6471	23	23.8235
3272	32	31.0392	10	12.2745	10	9.5098	62	62.8824	21	23.7451
3276	31	31.0196	11	12.2353	14	9.4118	66	63.0784	20	23.7255
3280	31	31.0196	12	12.2745	13	9.4314	54	63.2941	24	23.6471
3284	33	30.8824	12	12.3137	8	9.4706	64	63.3726	19	23.8235
3288	37	30.9412	15	12.4118	8	9.4706	63	63.3726	21	23.7647
3292	42	30.8824	13	12.3922	9	9.451	60	63.2941	20	23.7059
3296	29	30.9608	14	12.5098	6	9.549	52	63.0784	21	23.7843
3300	30	31	10	12.6078	6	9.4902	64	62.9412	24	23.8039
3304	31	30.9608	9	12.6471	11	9.451	61	63.0784	20	23.8235
3308	25	30.9608	14	12.7059	8	9.4902	67	62.8039	19	23.7451
3312	32	31.1373	14	12.7451	5	9.5098	66	63.0392	26	23.8628
3316	34	31.2941	11	12.8235	6	9.6471	66	62.9216	23	23.8431
3320	26	31.4314	14	12.8628	6	9.6471	62	62.8824	20	23.902
3324	25	31.4706	12	12.9608	11	9.6275	72	62.9608	28	23.8431
3328	28	31.6078	14	12.9412	8	9.7059	63	63.0196	28	23.8235
3332	31	31.4706	13	13	7	9.902	63	63.1765	22	23.902
3336	35	31.4902	11	13	9	10.0196	68	63.5098	20	23.8431
3340	30	31.4706	12	13.098	9	10	61	63.6471	26	23.902
3344	27	31.4314	14	13.2157	9	10.0196	67	63.7059	25	23.9216
3348	23	31.4314	12	13.2157	9	10.1569	69	63.6667	19	23.9804
3352	31	31.6863	11	13.2353	8	10.3726	69	63.5098	23	24.0196
3356	34	31.7451	14	13.3726	9	10.3922	67	63.451	24	24
3360	36	31.8235	18	13.3922	11	10.5098	60	63.4902	28	24.1961
3364	27	31.9804	15	13.3922	10	10.6667	66	63.5882	28	24.1961
3368	33	31.9216	12	13.451	8	10.7451	66	63.8431	24	24.2157
3372	38	31.8628	11	13.5294	10	10.8039	76	63.9216	24	24.2549
3376	26	31.8628	10	13.6667	8	10.9804	71	63.8431	27	24.2745
3380	32	31.9216	13	13.7647	11	11.098	71	63.6863	23	24.3922
3384	27	32.0588	12	13.8039	11	11.1177	66	63.8628	27	24.4902
3388	33	32.1961	14	13.8824	8	11.2745	66	63.7647	23	24.6471
3392	32	32.1569	10	13.9804	11	11.3922	61	63.5294	25	24.7647
3396	32	31.9804	19	14.0588	11	11.549	58	63.7843	25	24.902
3400	32	32.1569	16	14.098	11	11.7059	58	64.0588	24	24.9412
3404	30	32.098	13	14.1373	13	11.9216	62	64	27	25.0588
3408	32	32.0392	17	14.1961	12	12.0588	59	64.1961	23	25.1765
3412	35	32.2157	15	14.2157	10	12.2549	67	64.3726	28	25.2549
3416	36	32.1569	15	14.1569	11	12.451	64	64.4314	23	25.2353
3420	33	32.0784	13	14.2353	14	12.7255	57	64.451	28	25.2353
3424	31	32.2157	16	14.2941	12	12.8628	61	64.5294	24	25.4902
3428	33	32.3529	10	14.3529	15	13	60	64.4902	20	25.4706
3432	28	32.4314	14	14.451	18	13.1373	66	64.549	27	25.4314
3436	36	32.549	12	14.4902	14	13.3333	68	64.6275	24	25.5098
3440	30	32.451	16	14.6471	11	13.451	67	64.4314	28	25.6471
3444	31	32.5098	16	14.7843	11	13.6275	64	64.5098	26	25.6667
3448	35	32.5098	14	14.8628	13	13.7255	63	64.3922	29	25.6667
3452	40	32.7059	14	14.9216	18	13.8628	58	64.1569	27	25.7059
3456	31	32.8235	20	15.0784	17	13.9412	63	64	27	25.6667
3460	40	32.7255	15	15.1373	14	14.0196	63	63.6863	28	25.6275
3464	36	32.5686	14	15.0784	18	14.1177	62	63.6863	26	25.549
3468	29	32.5294	17	15.0784	15	14.2549	65	63.5686	26	25.549
3472	34	32.4118	17	15.2549	16	14.4118	66	63.4706	25	25.5686
3476	32	32.2549	17	15.4314	19	14.5686	58	63.2157	22	25.549
3480	34	32.4118	16	15.549	20	14.6863	58	62.9216	26	25.4902
3484	38	32.3725	14	15.5882	14	14.7843	63	62.7843	29	25.549
3488	40	32.4706	16	15.6667	16	14.8235	59	62.7843	27	25.5098
3492	35	32.3922	20	15.7647	14	14.9608	51	62.7647	27	25.5294
3496	33	32.4706	17	15.9216	17	15.0392	73	62.6275	27	25.5882
3500	38	32.5294	16	15.8628	14	15.1373	66	62.5294	23	25.5294
3504	27	32.4118	12	15.902	17	15.1961	61	62.7255	30	25.549
3508	28	32.451	12	16.0392	18	15.1961	71	62.7451	26	25.451
3512	34	32.5098	15	16.0784	18	15.2157	76	62.8039	23	25.5098
3516	29	32.4118	11	16.1177	15	15.2941	69	62.7255	25	25.4314
3520	30	32.3725	15	16.1569	20	15.4118	67	62.7059	23	25.5098
3524	33	32.6471	17	16.2353	13	15.4314	66	62.7647	33	25.4706
3528	32	32.7255	15	16.2745	18	15.549	70	62.8824	27	25.4314
3532	32	32.8039	19	16.3726	15	15.5686	66	62.7451	26	25.549
3536	37	33.0784	15	16.4706	17	15.4902	67	62.4706	26	25.5098
3540	30	33.0588	19	16.5882	15	15.4902	58	62.2745	27	25.5686
3544	33	33.098	19	16.5882	18	15.5686	65	62.1569	27	25.4706
3548	27	33.2157	18	16.5294	14	15.6275	61	62.098	25	25.3726
3552	33	33.2353	15	16.6471	16	15.5294	57	61.9412	21	25.2353
3556	37	33.1176	19	16.7059	12	15.4706	61	61.9608	21	25.1765
3560	29	33.2353	17	16.6667	13	15.451	51	61.9216	22	25.1569
3564	28	33.0392	15	16.7255	16	15.4902	60	61.9804	24	25.098
3568	25	32.9608	15	16.8431	17	15.451	60	61.9608	28	25.1177
3572	27	33.0196	21	16.8039	16	15.5294	61	62	25	25.0784
3576	30	32.9804	20	16.7647	18	15.5294	63	61.8431	23	25.0588
3580	34	32.9608	16	16.6275	14	15.4314	56	61.8431	24	24.9804
3584	30	32.9804	15	16.5882	16	15.2353	64	61.8235	26	24.8824
3588	32	32.9412	16	16.4902	13	15.2353	66	61.8824	25	24.8235
3592	29	32.8628	19	16.4118	15	15.1569	65	61.7647	24	24.6667
3596	36	32.8431	18	16.3137	15	15.1765	54	61.8235	28	24.5294
3600	35	32.8824	16	16.1961	16	15	53	61.5098	22	24.3726
3604	26	33	18	16.1765	14	15	68	61.451	25	24.3922
3608	32	33.1569	20	16.2353	13	14.9412	63	61.5294	22	24.2941
3612	35	33.4118	19	16.1961	13	14.902	62	61.3529	26	24.1765
3616	30	33.5098	17	16.1373	14	14.9412	63	61.0196	24	24.1373
3620	34	33.7647	17	16.1961	17	14.9804	63	60.7843	27	24.0588
3624	47	33.9608	17	16.1765	15	14.8628	60	60.5098	26	24.0588
3628	35	34.0784	18	16.1177	18	14.9412	67	60.2157	22	23.9412
3632	37	34.2157	15	16.1177	16	14.902	53	59.9216	26	23.8039
3636	42	34.4706	19	16.0392	14	14.8824	52	59.7255	25	23.7255
3640	35	34.4118	18	16.0392	14	14.8235	58	59.451	27	23.7059
3644	32	34.5098	16	16.0392	15	14.8039	61	59.4314	23	23.6667
3648	37	34.4902	13	15.9412	14	14.5882	61	59.1373	21	23.5882
3652	36	34.6078	20	15.9412	8	14.6667	55	58.8628	22	23.549
3656	34	34.5882	17	15.9216	15	14.6078	59	58.7255	24	23.6667
3660	37	34.5098	18	15.8039	16	14.6471	61	58.6471	26	23.8039
3664	30	34.5098	18	15.7451	16	14.7647	66	58.549	25	23.8824
3668	32	34.6667	20	15.7255	16	14.8039	61	58.3529	27	23.9804
3672	32	34.9216	15	15.7059	19	14.7647	67	58.0588	24	23.9412
3676	32	35.1765	15	15.5686	16	14.7647	58	57.9608	24	23.9412
3680	31	35.3529	10	15.451	14	14.7843	58	57.8628	18	24.0588
3684	35	35.4706	14	15.451	10	14.8039	57	57.8235	21	24.098
3688	36	35.7059	9	15.4706	14	14.7451	66	57.6078	26	24.1373
3692	36	35.7647	12	15.4118	12	14.7059	53	57.3922	19	24.1765
3696	34	35.9412	15	15.3137	15	14.6863	54	57.1765	20	24.0392
3700	35	35.9412	11	15.2549	8	14.7059	57	57.4314	19	23.9608
3704	44	36	15	15.2157	14	14.6667	63	57.4902	24	23.902
3708	35	36.098	15	15.1569	14	14.6863	65	57.2745	25	23.8824
3712	41	36.1176	10	15.0392	16	14.7255	62	57.0196	20	23.8235
3716	39	36.0784	12	14.9412	20	14.8039	59	56.8235	21	23.7451
3720	42	36.1569	14	14.902	17	14.7255	57	56.7647	21	23.7255
3724	40	36.1961	14	14.8039	14	14.6078	53	56.6471	23	23.5686
3728	39	35.9216	14	14.7451	17	14.6471	51	56.7255	27	23.4706
3732	39	35.9804	15	14.7059	16	14.5882	55	56.4902	20	23.4118
3736	45	35.9608	15	14.7647	14	14.5098	56	56.6078	22	23.3137
3740	34	35.6667	15	14.6863	14	14.4902	53	56.8039	25	23.2745
3744	35	35.6667	19	14.6078	14	14.5098	57	56.9804	25	23.2549
3748	32	35.6667	14	14.549	7	14.5098	50	56.9412	23	23.3726
3752	33	35.6471	18	14.549	18	14.5098	47	56.8824	23	23.4314
3756	32	35.549	14	14.4314	13	14.6275	50	57.098	27	23.4706
3760	33	35.4706	13	14.3333	14	14.5882	57	56.9412	28	23.3333
3764	29	35.3922	14	14.2353	19	14.4902	46	57.0196	26	23.2157
3768	36	35.4706	14	14.1569	18	14.451	50	56.8235	29	23.1765
3772	38	35.5098	14	14	15	14.3726	45	56.8431	26	23.0784
3776	40	35.4706	14	13.9804	16	14.2157	56	56.7059	25	23.098
3780	39	35.5686	14	14.0196	19	14.1177	58	56.7059	29	23
3784	40	35.549	16	14.1177	15	14.0588	54	56.7059	26	22.9608
3788	42	35.5686	16	14.098	13	14.2157	53	56.8628	28	22.902
3792	35	35.5294	13	14.1569	11	14.2549	55	56.7647	27	22.7647
3796	38	35.4314	14	14.1569	14	14.2549	54	56.8628	17	22.7451
3800	36	35.2745	15	14.098	16	14.1765	67	57.1569	24	22.7451
3804	38	35.2941	14	14.1569	14	14.2549	56	57.4118	19	22.7647
3808	31	35.1373	15	14.098	15	14.1569	57	57.4706	24	22.6863
3812	33	35.0588	14	14.0196	15	14.0588	50	57.549	19	22.6471
3816	33	34.8628	14	14.0392	17	13.9804	52	57.6667	22	22.6471
3820	34	34.8039	15	14.1177	10	13.8824	60	57.7059	23	22.5882
3824	36	34.451	12	14.0784	11	13.7647	57	57.902	19	22.6471
3828	33	34.3333	14	14.0392	17	13.7059	64	58.2157	21	22.6078
3832	38	34.3529	16	14.0392	15	13.7059	55	58.4706	19	22.5294
3836	36	34.3333	18	14.0196	12	13.7059	59	58.549	21	22.5098
3840	27	33.9804	15	13.9412	13	13.6863	62	58.549	23	22.4902
3844	35	33.8824	14	13.9216	15	13.6471	67	58.8431	26	22.3922
3848	32	33.7451	13	13.8235	15	13.5098	59	59.0588	29	22.3333
3852	36	33.7255	13	13.8235	14	13.549	58	59.3726	24	22.2745
3856	31	33.7451	14	13.7451	14	13.549	66	59.7647	24	22.1569
3860	30	33.8431	12	13.7451	13	13.6471	51	59.9216	17	22.0392
3864	33	33.8824	13	13.8039	11	13.6078	65	60.1373	20	21.8431
3868	34	33.9608	14	13.7843	14	13.5294	56	60.3726	23	21.8431
3872	34	33.8628	12	13.7451	12	13.4706	62	60.5882	22	21.7255
3876	30	33.6078	14	13.7059	11	13.4902	60	60.9804	25	21.7451
3880	37	33.4314	17	13.6863	11	13.4902	58	61.0784	19	21.7843
3884	30	33.2745	15	13.6471	11	13.4706	58	61.1961	16	21.6863
3888	36	33.098	13	13.5882	18	13.4902	65	61.3529	18	21.5882
3892	34	32.8235	12	13.5098	16	13.7059	61	61.5294	19	21.4118
3896	31	32.7255	12	13.5098	12	13.7255	58	61.8824	18	21.2745
3900	26	32.6078	12	13.451	11	13.7647	69	62.4118	20	21.4706
3904	36	32.4314	14	13.4118	12	13.8039	70	62.3529	20	21.451
3908	36	32.2745	12	13.3529	9	13.9412	66	62.6275	20	21.4902
3912	31	32.1765	11	13.2157	9	13.902	69	62.7255	23	21.4118
3916	31	32.1176	11	13.2157	12	13.9412	68	62.8235	20	21.5098
3920	36	31.9804	16	13.2353	15	13.902	61	63.0588	18	21.5294
3924	24	31.8039	12	13.2157	11	13.9412	67	63.1177	24	21.4706
3928	34	31.6667	12	13.2549	11	14.0588	69	63.1765	21	21.5882
3932	40	31.549	14	13.2549	17	14.0196	64	63.1569	23	21.6471
3936	38	31.2745	14	13.2157	16	14.0392	59	63.4706	19	21.7255
3940	27	31.0784	11	13.1177	13	14.1177	56	63.5882	21	21.7059
3944	29	31.0588	14	13.098	12	14.098	68	63.7255	20	21.6078
3948	28	30.9608	14	13.098	7	14.1765	68	63.6078	22	21.549
3952	31	30.7843	14	13.098	9	14.2157	66	63.6471	20	21.3726
3956	34	30.6078	14	13.098	18	14.1373	67	63.5686	17	21.3529
3960	37	30.5294	14	13.0196	18	14.1569	58	63.7255	21	21.2353
3964	35	30.4314	16	13.0588	12	14.1765	68	64.2549	18	21.3137
3968	33	30.3137	13	13.1177	15	14.2549	58	64.1569	26	21.3333
3972	31	30.2745	12	13.098	15	14.2941	61	64.3137	23	21.3529
3976	25	30.1177	12	13.1177	16	14.4314	65	64.3922	27	21.3922
3980	31	29.9412	13	13.0588	16	14.5686	61	64.5098	27	21.3726
3984	31	29.7451	12	12.9412	18	14.6471	64	64.6667	24	21.3529
3988	31	29.6471	13	12.9608	16	14.7059	62	64.8235	21	21.5098
3992	28	29.3333	12	12.9804	24	14.7059	62	65	19	21.5686
3996	30	29.1961	13	13.0196	12	14.7451	73	65.2549	20	21.6078
4000	32	29.0784	11	13.0588	16	14.8431	81	65.3922	27	21.6863
4004	27	29.1177	13	13.0588	18	14.9412	64	65.3333	23	21.6471
4008	30	28.9412	11	13	21	15.1177	70	65.2353	21	21.6275
4012	26	28.9412	8	13.0196	13	15.3726	62	65.4314	20	21.5686
4016	30	29.0196	14	13.0196	17	15.5882	55	65.4706	24	21.5098
4020	26	28.902	15	13.0196	15	15.6863	64	65.5294	23	21.4706
4024	25	28.8628	14	12.9216	12	15.6863	63	65.4902	20	21.4902
4028	29	28.9804	14	12.8824	17	15.8431	60	65.5098	25	21.5686
4032	27	28.902	14	12.8824	15	16.1373	63	65.5882	24	21.5686
4036	24	28.5882	14	12.8039	16	16.1569	71	65.4902	23	21.5098
4040	26	28.3726	13	12.7647	16	16.2745	65	65.6863	20	21.549
4044	26	28.4314	14	12.8039	12	16.3922	69	65.8039	18	21.6275
4048	30	28.3726	14	12.8039	19	16.549	61	65.6667	23	21.6863
4052	23	28.4706	13	12.7843	17	16.7843	61	65.5098	20	21.7059
4056	27	28.5098	13	12.6667	10	16.9216	54	65.4706	23	21.8039
4060	27	28.4706	10	12.6471	15	16.9804	74	65.3726	18	21.9412
4064	25	28.4902	14	12.6471	14	17.0196	78	65.549	21	21.9804
4068	27	28.4314	16	12.6471	15	17.1961	60	65.4706	21	22.1569
4072	32	28.4118	13	12.6078	16	17.2549	64	65.6275	24	22.1177
4076	26	28.3922	13	12.6078	19	17.3333	66	65.6667	24	22.1961
4080	21	28.6863	11	12.6471	18	17.2941	66	65.7843	24	22.1961
4084	27	28.902	11	12.6078	15	17.2745	66	66	18	22.2157
4088	25	28.9216	16	12.5294	14	17.2941	66	66.1372	24	22.2941
4092	20	29	14	12.5294	18	17.3333	74	66.3529	21	22.4314
4096	27	29.0784	14	12.5686	18	17.1569	74	66.3529	21	22.4706
4100	25	29.1961	14	12.5294	17	17.3333	65	66.2549	22	22.451
4104	28	29.1373	12	12.549	16	17.4902	66	65.9804	18	22.3137
4108	27	29.1569	11	12.5294	21	17.4706	65	65.9804	19	22.2941
4112	36	29.1765	13	12.4902	22	17.3137	76	66.1765	17	22.2941
4116	35	29.4118	11	12.6275	20	17.451	71	66.2745	20	22.2549
4120	25	29.549	11	12.6078	17	17.5098	71	66.5882	18	22.2549
4124	34	29.6471	11	12.5294	15	17.6275	59	66.7451	19	22.2745
4128	30	29.9216	10	12.4118	19	17.8039	68	66.7843	28	22.2353
4132	30	29.9804	12	12.4118	26	17.8824	73	66.9608	21	22.1569
4136	24	30.1765	10	12.3333	18	17.9804	59	67.0392	20	22.0784
4140	27	30.3726	12	12.2353	22	18	69	66.9412	21	21.9412
4144	30	30.4706	13	12.1961	19	18.1373	62	67.0588	25	21.9216
4148	26	30.6667	14	12.1177	20	18.3333	61	67.1372	23	22.0196
4152	33	30.7255	13	12.0588	19	18.2941	60	67.3529	23	21.9804
4156	33	30.7647	8	11.9608	16	18.2941	64	67.5294	25	21.9804
4160	32	30.8431	13	11.9804	21	18.4118	62	67.9804	24	21.9216
4164	38	30.7451	14	12.0784	20	18.4118	67	67.8431	23	21.9608
4168	32	30.8628	16	12.0392	21	18.4314	64	67.7059	27	21.9412
4172	32	30.8628	11	11.9412	18	18.4706	66	67.9804	24	21.8824
4176	30	30.8039	12	11.9412	19	18.4902	63	68.098	27	21.7843
4180	40	30.8628	14	11.9608	14	18.4706	71	68.0196	27	21.7843
4184	42	31.1373	11	12.0196	15	18.3726	72	67.9216	28	21.7255
4188	32	31.3529	8	12.0392	19	18.4902	71	67.9412	28	21.7451
4192	35	31.451	13	11.9804	18	18.5294	73	67.8628	28	21.7647
4196	32	31.7059	14	11.9216	15	18.4706	62	67.6667	21	21.8431
4200	36	31.8235	11	11.8039	21	18.3922	68	67.4118	19	21.8628
4204	29	32.0588	12	11.7255	24	18.3529	67	67.3333	20	21.8824
4208	28	32.2745	12	11.7451	17	18.3529	64	67.1765	22	21.9216
4212	31	32.3333	9	11.7451	13	18.2941	80	67.1177	21	21.9804
4216	38	32.2157	15	11.7255	20	18.2941	67	66.902	18	21.9804
4220	37	32.1569	13	11.7647	20	18.2353	71	66.8628	24	22.0392
4224	31	32.2549	11	11.8235	21	18.1961	72	66.7647	24	22.0588
4228	39	32.1961	8	11.9216	21	18.2157	65	66.7843	18	22.0784
4232	32	32.3725	14	12.0784	21	18.2353	69	66.8235	21	21.8824
4236	37	32.4902	10	12.0588	20	18.0784	67	66.7059	20	21.8824
4240	34	32.7451	9	12.1177	17	18.098	66	66.8431	16	21.8431
4244	31	32.9804	11	12.1569	23	17.9804	71	66.7451	19	21.8824
4248	36	33.0784	10	12.1373	22	17.9216	73	67.0784	23	21.7647
4252	33	33.2549	11	12.0392	17	17.8039	72	67.0588	21	21.7059
4256	25	33.4902	8	12.0588	17	17.7647	70	67.1569	20	21.6667
4260	31	33.6078	14	12.1569	16	17.7843	77	67.1569	20	21.6275
4264	22	33.6667	15	12.1961	15	17.7255	67	67.0784	20	21.6078
4268	31	33.6471	12	12.1569	15	17.6471	71	66.9412	20	21.5882
4272	27	33.7059	11	12.0588	17	17.5882	74	66.902	18	21.5294
4276	29	33.7647	13	12.098	17	17.549	70	66.7843	19	21.4902
4280	29	33.9804	14	12.098	18	17.4902	62	67	24	21.3922
4284	35	33.8235	14	12.1569	13	17.5686	61	66.902	21	21.2353
4288	38	33.7451	12	12.1961	21	17.6275	67	66.7647	19	21.1373
4292	30	33.8628	13	12.2549	16	17.6275	62	66.6275	25	21.098
4296	33	33.9608	11	12.3333	15	17.6471	64	66.3726	25	20.9608
4300	33	34.0588	8	12.3333	14	17.7843	61	66.4314	22	21.0392
4304	37	34.0196	10	12.3922	15	17.8235	61	66.3922	23	21.1177
4308	39	34.2157	13	12.3726	16	17.7059	58	66.451	20	21.2353
4312	30	34.3137	11	12.451	18	17.6863	62	66.4118	22	21.3726
4316	30	34.2941	12	12.6275	22	17.8431	65	66.0588	17	21.4902
4320	32	34.2353	13	12.5882	17	17.7843	69	65.8628	23	21.6667
4324	30	34.2353	14	12.549	15	17.7647	66	65.5294	19	21.6078
4328	31	34.3529	16	12.7059	16	17.6667	60	65.2353	20	21.6078
4332	39	34.2745	18	12.8628	20	17.6078	70	65.1177	18	21.7059
4336	36	34.3333	11	12.9216	18	17.5686	67	64.7647	21	21.7059
4340	37	34.3137	13	13.0784	19	17.6275	66	64.6275	18	21.7255
4344	39	34.4902	14	13.2745	16	17.6863	64	64.5294	23	21.8824
4348	35	34.6667	12	13.4314	16	17.5686	79	64.2745	19	22.0196
4352	35	34.5294	9	13.5686	14	17.5098	60	64.0784	20	21.9804
4356	45	34.5294	14	13.6863	17	17.5686	65	64	21	22.1177
4360	39	34.7451	13	13.8431	17	17.6078	64	63.902	23	22.1961
4364	35	34.7255	15	13.8235	18	17.6471	58	63.8039	23	22.2353
4368	37	35.098	12	13.7843	16	17.7451	60	63.8039	22	22.3333
4372	35	35.3529	11	13.8235	18	17.8235	62	63.7059	24	22.451
4376	35	35.8039	13	13.902	16	17.8824	60	63.5098	22	22.549
4380	41	36.1765	12	13.8628	16	17.8627	74	63.4706	22	22.6471
4384	32	36.3725	17	13.902	18	17.8824	66	63.4314	19	22.6078
4388	38	36.6863	13	13.9804	18	18.0588	65	63.5294	23	22.6471
4392	38	36.902	11	14.0196	19	18.0392	64	63.451	26	22.6863
4396	40	37.098	17	14.0392	19	18.1961	60	63.5098	21	22.6275
4400	37	37.3922	14	14.0392	22	18.2745	65	63.5098	25	22.5294
4404	34	37.6471	14	14.1373	23	18.3726	66	63.3529	23	22.5686
4408	39	37.9412	11	14.2549	18	18.4314	70	63.3137	26	22.5294
4412	33	38.0392	16	14.3137	16	18.5686	62	63.4314	29	22.6667
4416	30	38.2353	18	14.3726	21	18.549	62	63.3529	27	22.6078
4420	35	38.5294	13	14.3726	17	18.549	57	63.3726	27	22.7059
4424	37	38.7843	11	14.5294	19	18.6275	54	63.1961	21	22.7451
4428	37	39.0196	19	14.5882	16	18.7059	57	63.1569	24	22.7255
4432	35	39.5686	16	14.5882	18	18.7059	59	63.2745	23	22.8039
4436	35	39.7843	17	14.6471	19	18.6275	51	63.1569	21	22.9412
4440	36	39.9412	18	14.8628	23	18.6863	60	63.1765	21	22.902
4444	43	40.2353	19	15	20	18.6471	61	63.1961	24	22.9216
4448	40	40.4902	19	15.0588	17	18.7059	58	63.2157	26	23
4452	29	40.7843	17	15.1961	19	18.6667	63	62.8628	21	23.1373
4456	33	40.9804	17	15.4706	20	18.6471	68	62.8039	28	23.2549
4460	36	40.902	16	15.5686	19	18.7255	65	62.7647	24	23.451
4464	30	41.0196	13	15.7059	18	18.8431	72	62.7647	22	23.5098
4468	41	41.451	13	15.7647	20	18.8627	67	62.8628	25	23.6667
4472	44	41.8235	14	15.8431	19	18.9412	66	62.8039	26	23.8039
4476	50	42.1961	15	16.0392	20	18.9804	64	62.7451	23	23.9412
4480	48	42.451	11	16.1177	16	19.1177	68	62.7255	24	24.1765
4484	39	42.6078	16	16.2941	19	19.2549	60	62.3726	22	24.3137
4488	51	42.6471	18	16.3922	22	19.3529	66	62.2157	23	24.4902
4492	49	42.7647	14	16.5686	20	19.4902	63	62.098	21	24.5882
4496	40	43.1177	14	16.8039	24	19.5686	65	61.9608	22	24.6863
4500	48	43.1569	11	16.8039	19	19.5686	64	62.0196	20	24.8431
4504	46	43.3529	13	16.8431	19	19.5098	53	61.7451	24	24.9412
4508	52	43.4902	16	16.902	18	19.5098	59	61.3922	21	24.9608
4512	44	43.549	16	17.0392	23	19.5294	64	61.1961	27	25.0588
4516	40	43.7255	14	17.098	17	19.6471	58	61	19	25.1177
4520	45	44	12	17.1373	22	19.6275	66	60.8824	22	25.0588
4524	45	44.0784	21	17.2745	21	19.8039	60	60.902	25	25.0588
4528	42	44.2745	17	17.3726	19	19.8824	64	61.0588	18	25.2353
4532	59	44.4118	16	17.3922	16	20.0196	66	61.0784	24	25.3137
4536	50	44.5098	21	17.4706	16	20.098	64	61	25	25.3922
4540	44	44.6471	22	17.5098	21	20.1569	68	61.1765	19	25.4902
4544	52	44.7451	20	17.5098	17	20.1177	67	61.1765	19	25.6863
4548	52	44.7451	17	17.5098	19	20.1373	65	61.2157	27	25.7647
4552	50	44.7255	19	17.4902	14	20.2745	61	61.2745	26	25.8039
4556	45	45.0784	23	17.4706	13	20.3726	57	61.5098	26	25.8431
4560	41	45.1765	19	17.4314	21	20.4314	63	61.3922	31	25.902
4564	45	45.3529	20	17.451	23	20.5686	64	61.3137	26	26.0196
4568	57	45.7059	18	17.451	19	20.8039	63	61.1961	31	26.1177
4572	56	45.8824	16	17.4902	20	20.8824	57	61.2157	29	26.2353
4576	54	45.8824	21	17.4902	20	20.8824	59	61.0588	31	26.3137
4580	48	45.8431	17	17.4706	23	20.902	59	61.1765	34	26.3333
4584	49	45.902	21	17.6078	23	21.098	56	61.0784	29	26.3726
4588	34	46.0588	22	17.7647	23	21.2353	58	61.1569	28	26.4902
4592	44	45.902	22	17.8039	25	21.2353	59	61.1373	28	26.6078
4596	56	45.8628	23	17.8431	23	21.1569	57	61.1961	31	26.7059
4600	42	46.0588	17	17.902	19	21.0196	63	61.1177	29	26.8431
4604	47	45.9608	16	18.1177	19	21.1373	51	61.0196	30	27.0392
4608	41	45.8824	17	18.2353	23	21.1961	48	61.2157	24	27.1373
4612	42	45.6078	18	18.2353	19	21.4902	60	61.0392	31	27.2941
4616	42	45.6667	19	18.3333	22	21.4706	52	60.8431	32	27.2745
4620	44	45.6863	20	18.4118	20	21.6078	56	60.8039	24	27.3726
4624	39	45.5882	20	18.5882	26	21.5882	58	60.7451	27	27.4902
4628	47	45.4902	16	18.5098	23	21.6275	62	60.7059	30	27.5686
4632	44	45.3726	20	18.451	23	21.7059	58	60.5882	28	27.7255
4636	40	44.9216	20	18.4118	22	21.9216	55	60.4902	27	27.7059
4640	42	44.7843	19	18.3726	22	22.0392	60	60.3922	26	27.7843
4644	41	44.7843	18	18.2745	21	21.9608	60	60.0784	31	28
4648	43	44.5882	19	18.2549	21	22.0196	63	59.9804	28	28.1177
4652	39	44.4314	18	18.2549	24	22.1765	61	59.9608	28	28.098
4656	47	44.3529	16	18.1961	24	22.549	75	59.8824	23	28.0588
4660	38	44.3333	15	18.0784	23	22.8039	62	59.8431	31	28.0784
4664	45	44.4118	17	18.0784	26	22.8628	61	59.902	30	28
4668	48	44.3333	13	18	30	22.8431	66	59.9216	27	27.9412
4672	50	44.0392	15	17.9804	24	22.8628	68	59.9412	31	27.9412
4676	44	43.7647	14	18.0196	19	22.8824	58	60.0392	30	27.8431
4680	48	43.4314	14	17.902	21	23.0784	70	60.1961	24	27.7059
4684	51	43.0196	18	17.8824	26	23.1373	63	60.2549	26	27.549
4688	47	42.8235	24	17.7451	26	23.1373	64	60.451	28	27.5098
4692	43	43.0392	20	17.6275	22	23.098	65	60.7059	29	27.549
4696	47	42.9216	16	17.5882	16	23.0392	66	60.6667	26	27.5294
4700	50	42.7059	17	17.5098	17	22.9216	61	60.8235	29	27.3726
4704	43	42.7843	22	17.4902	25	22.902	59	60.8235	30	27.3333
4708	42	42.7843	19	17.5686	22	22.9608	63	61.0588	29	27.3529
4712	38	43.0196	16	17.6863	33	22.9412	50	61.4902	29	27.3922
4716	47	43.2549	21	17.7059	22	23.0784	54	61.6471	26	27.3922
4720	41	43.3726	18	17.6863	24	23	56	61.902	24	27.2549
4724	40	43.4706	21	17.6275	21	22.9804	63	62.1177	28	27.3137
4728	40	43.6078	17	17.549	23	22.9412	58	62.2745	29	27.2941
4732	36	43.4706	14	17.6078	23	23	58	62.4902	26	27.2745
4736	36	43.4706	14	17.5686	27	22.902	61	62.5882	23	27.2353
4740	43	43.4118	19	17.5294	22	22.9412	59	62.8431	29	27.1765
4744	44	43.4314	17	17.5098	17	23.0784	52	62.9804	30	27.1569
4748	42	43.4706	19	17.549	20	23.1765	62	63.0588	25	27.1177
4752	44	43.4902	17	17.5098	27	23.1569	64	63	26	27.1765
4756	46	43.6471	16	17.5294	33	23.1765	57	63.0196	24	27.2941
4760	44	43.6275	17	17.5882	26	23.0784	55	62.6667	27	27.5098
4764	45	43.7255	19	17.6667	24	23.1961	66	62.7059	27	27.451
4768	41	43.6863	16	17.7059	22	23.1765	65	62.8235	23	27.451
4772	42	43.549	17	17.8235	20	23.098	64	62.8039	31	27.5686
4776	42	43.5098	18	17.902	21	23	62	62.7843	24	27.5882
4780	37	43.549	15	18	30	23.0784	67	62.9412	24	27.5882
4784	27	43.4314	16	18.0392	26	23.1569	62	62.7059	26	27.6667
4788	39	43.1373	14	18.0588	23	23.1569	66	62.7843	27	27.8431
4792	45	42.9216	16	17.9608	21	23.098	71	62.5882	30	27.8039
4796	38	42.8235	20	17.902	22	23.1765	57	62.4706	27	27.7843
4800	45	42.7647	19	17.8431	17	23.3529	65	62.4706	23	27.8628
4804	46	42.4902	16	17.8431	18	23.5098	63	62.4706	27	27.8824
4808	47	42.3529	20	17.8039	22	23.5098	63	62.4902	31	27.8628
4812	53	42.2941	23	17.8235	22	23.5882	70	62.6078	26	27.9216
4816	54	42.4118	19	17.9412	26	23.4706	68	62.6667	31	27.9608
4820	48	42.1765	18	17.8627	18	23.5294	65	63.0196	25	28.1177
4824	49	42.098	17	17.8431	19	23.5882	67	63.3529	27	28.2353
4828	46	42.0392	16	17.8039	24	23.6667	66	63.4902	26	28.2549
4832	40	42.0784	19	17.8235	26	23.6863	73	63.7843	29	28.3333
4836	44	41.9804	18	17.9608	18	23.6863	63	63.8235	26	28.4118
4840	37	41.9804	18	18.098	24	23.549	68	63.8824	24	28.7059
4844	43	41.9608	18	18.098	29	23.6667	67	63.9216	25	28.7059
4848	43	41.8431	20	18.098	26	23.9804	64	64.0784	29	28.7843
4852	44	41.7843	17	18.0588	20	24.1765	60	64.0392	31	28.9412
4856	47	41.6863	19	18.0196	25	24.0784	62	64.0392	34	29.0784
4860	46	41.5882	19	18.0196	19	23.9608	57	64.0392	34	29.1961
4864	43	41.5882	19	18.0392	29	23.9804	64	64.0196	28	29.3726
4868	43	41.4118	19	18.0588	25	24.2157	67	64.0196	30	29.4902
4872	41	41.3922	19	18.098	26	24.2941	65	64.0588	33	29.6667
4876	48	41.3333	19	18.098	19	24.4118	67	64.2745	32	29.7647
4880	46	41.2549	19	18.098	23	24.451	66	64.2549	30	30
4884	42	41.1961	16	18.1765	25	24.2745	58	64.1177	28	30.1373
4888	36	41.3922	19	18.2157	26	24.1765	67	63.9804	35	30.2549
4892	36	41.2745	19	18.3137	23	24.1765	54	64	26	30.2941
4896	38	41.098	17	18.3529	26	24.2157	59	64	28	30.2941
4900	44	41.098	13	18.3529	25	24.1569	66	64.3922	30	30.4118
4904	36	41	17	18.2941	25	24.2353	61	64.5098	30	30.5098
4908	36	40.9608	20	18.3137	25	24.2549	60	64.6078	29	30.5098
4912	39	40.9412	20	18.2745	26	24.2941	69	64.7843	32	30.4902
4916	44	40.6078	22	18.1765	27	24.2353	53	64.7843	31	30.549
4920	35	40.1961	17	18.098	25	24.2549	72	64.7451	34	30.5294
4924	37	40	17	18.0392	27	24.4118	73	64.8628	30	30.5882
4928	37	39.8628	19	18.0588	25	24.4118	70	64.8628	29	30.6667
4932	42	39.8431	18	18.0196	24	24.4118	73	64.8039	33	30.7451
4936	31	40	21	18.0392	23	24.4706	60	64.5098	30	30.7255
4940	36	39.9608	21	18.1177	20	24.6863	64	64.5098	38	30.902
4944	42	40.0784	19	18.1961	28	24.7843	61	64.4314	29	31.0784
4948	38	40.1176	17	18.1569	33	24.7059	60	64.5294	34	31.2353
4952	39	40.0784	17	18.1765	30	24.7059	60	64.5686	33	31.3137
4956	39	40.0588	15	18.2157	22	24.902	64	64.6863	33	31.3529
4960	41	40	16	18.1961	27	24.9216	57	64.7647	30	31.3137
4964	44	39.7255	18	18.1765	27	25.0588	54	64.7255	36	31.2157
4968	36	39.6667	20	18.1177	36	24.9412	66	64.6863	33	31.2353
4972	40	39.7843	18	18.0392	26	25.0392	67	64.3922	32	31.2745
4976	39	39.7451	17	18.0196	26	24.9412	75	64.1961	36	31.1765
4980	38	39.549	18	17.9608	23	25.1373	61	64	36	31.2157
4984	34	39.4902	19	17.9216	21	25.2157	60	63.902	31	31.3137
4988	37	39.6471	18	18.0392	21	25.3333	55	63.9608	32	31.3922
4992	33	39.8235	19	18.0196	23	25.4118	67	63.8628	29	31.3529
4996	36	39.8824	18	18	23	25.451	71	64.0784	30	31.5098
5000	38	40.1373	20	17.9412	19	25.3922	77	64.2157	33	31.6471
5004	40	40.1765	16	17.9608	21	25.4314	71	64.1372	28	31.9216
5008	44	40.4118	17	17.9412	19	25.3529	68	64.1765	27	32.0784
5012	46	40.6471	18	17.8824	24	25.3726	72	64.0588	30	32.3725
5016	36	40.7059	18	17.8039	19	25.3922	70	63.9216	29	32.451
5020	33	40.8431	15	17.6275	27	25.3333	66	64.1765	30	32.6078
5024	38	41.0784	15	17.6471	26	25.3726	71	64	28	32.6471
5028	42	41.2157	18	17.6471	19	25.3922	67	63.7255	31	32.6863
5032	45	41.451	14	17.5294	24	25.3529	63	63.6471	30	32.902
5036	48	41.5882	20	17.451	29	25.4118	58	63.4902	28	32.9608
5040	42	41.7843	22	17.3922	29	25.5294	63	63.5882	35	33.1569
5044	43	41.8431	22	17.4118	29	25.6863	64	63.3922	33	33.1765
5048	45	41.8628	16	17.3922	25	25.6275	72	63.5294	33	33.2157
5052	41	41.9804	21	17.3726	26	25.4118	66	63.5294	33	33.2157
5056	43	41.9216	19	17.4706	30	25.3726	66	63.3529	33	33.2745
5060	44	42.1373	18	17.4902	26	25.4902	66	63.0588	32	33.3725
5064	32	42.1961	18	17.5294	26	25.5294	55	63.1177	29	33.5294
5068	40	42.2157	16	17.5686	23	25.5686	62	63.3529	29	33.6471
5072	49	42.2941	15	17.5294	30	25.2941	52	63.2941	32	33.7059
5076	39	42.1961	18	17.4706	21	25.2157	55	63.098	28	33.7647
5080	38	42.1961	16	17.4902	29	25.2157	57	62.7647	34	33.7647
5084	43	42.1373	17	17.4706	27	25.2549	61	62.5686	35	33.7647
5088	50	42.1373	22	17.4902	31	25.451	61	62.6275	32	33.7843
5092	45	42.0196	18	17.4314	30	25.6078	62	62.5686	33	33.7843
5096	39	42.1177	18	17.3922	25	25.8039	65	62.2941	34	33.8039
5100	51	42.1177	14	17.3529	23	25.8431	66	61.8628	35	33.8824
5104	46	42.0588	14	17.2941	27	26.0196	62	61.5686	44	33.9216
5108	48	42	16	17.3333	21	26.1177	63	61.2549	38	34.0784
5112	48	41.8824	17	17.3529	26	26.1765	54	60.8824	44	34.2157
5116	42	41.6667	16	17.3726	27	26.1569	62	60.5098	36	34.2941
5120	51	41.5686	13	17.4118	24	26.2941	66	60.2941	39	34.3529
5124	47	41.549	18	17.4314	27	26.2745	63	60.098	36	34.4314
5128	44	41.451	17	17.5294	28	26.2549	59	59.7451	32	34.549
5132	49	41.1765	13	17.549	23	26.3137	66	59.4706	40	34.6667
5136	49	40.9216	14	17.6667	27	26.3726	65	59.2549	36	34.7451
5140	41	40.6471	18	17.6078	29	26.3529	65	59.2549	40	34.8628
5144	39	40.4706	22	17.5686	28	26.2745	54	59.2745	39	34.8235
5148	43	40.2353	18	17.5294	25	26.2549	68	59.0588	31	34.8039
5152	44	40.1176	16	17.6471	22	26.3333	60	58.7843	34	34.7647
5156	36	39.9804	22	17.5294	28	26.3137	51	59	36	34.8824
5160	50	39.7451	16	17.4902	28	26.3333	49	58.902	38	34.902
5164	44	39.4314	18	17.549	29	26.2941	60	58.8628	38	34.8628
5168	45	39.3333	20	17.549	29	26.4314	66	59	42	34.9412
5172	40	39.1569	18	17.6667	22	26.4902	63	59.1373	36	35.0784
5176	35	38.9216	15	17.8039	22	26.3922	57	59.4902	35	35
5180	39	38.7843	18	17.902	26	26.451	58	59.6667	36	35.1176
5184	35	38.549	17	17.8824	25	26.3529	51	59.8431	36	35.0588
5188	34	38.2941	20	18.0392	31	26.3529	63	59.8628	32	35.0196
5192	31	37.8039	15	18.0588	29	26.4118	52	59.8824	32	35.098
5196	38	37.3922	17	18.098	33	26.4118	53	59.8431	30	35.1765
5200	36	37.2745	16	18.1373	25	26.4118	49	59.8039	34	35.1569
5204	35	36.9216	17	18.1373	28	26.4902	62	59.6863	35	35.1961
5208	37	36.5098	18	18.1373	26	26.5098	55	59.7451	36	34.9804
5212	38	36.2745	18	18.1961	22	26.4902	49	59.9412	34	34.9608
5216	35	36	19	18.2157	23	26.451	53	60.1961	34	34.7647
5220	31	35.8431	20	18.2353	26	26.4118	59	60.2549	32	34.6275
5224	32	35.5098	16	18.3333	26	26.4118	56	60.2353	34	34.4118
5228	33	35.2353	20	18.3726	25	26.2745	53	60.1961	34	34.4314
5232	28	34.9804	19	18.3922	22	26.1961	53	60.1961	37	34.3725
5236	32	34.7647	20	18.4902	27	26.3137	52	60.0784	34	34.2745
5240	34	34.4706	17	18.5686	28	26.2549	58	60.0588	34	34.1765
5244	33	34.2941	20	18.5882	25	26.2157	64	60.1569	33	34.0784
5248	31	34.2157	20	18.5294	28	26.1961	53	60.4118	32	33.8824
5252	39	34.1176	22	18.5098	29	26.2549	58	60.4118	31	33.9804
5256	34	33.9216	15	18.5294	25	26.2745	77	60.4314	39	34
5260	31	33.8235	17	18.4314	31	26.2353	61	60.6078	34	33.8628
5264	28	33.549	21	18.451	24	26.1961	64	60.7843	30	33.7059
5268	27	33.3922	18	18.4314	33	26.0588	62	60.8431	33	33.5882
5272	31	33.2745	22	18.3726	26	25.9412	69	60.7647	36	33.3529
5276	37	33.2157	22	18.3529	25	26.1765	70	60.6471	28	33.3137
5280	32	33.2745	23	18.3726	24	26.2353	64	60.5882	34	33.2941
5284	26	33.1765	15	18.3333	24	26.2157	66	60.5686	31	33.1961
5288	30	32.9608	25	18.3333	27	26.1765	62	60.6078	33	33.1569
5292	25	32.9804	23	18.2941	34	26.0392	62	60.6471	36	33.1961
5296	24	33.098	20	18.3333	30	25.8824	60	60.6471	37	33.2353
5300	33	33.0196	20	18.4314	25	25.8039	63	60.9216	33	33.3333
5304	33	32.9804	14	18.549	27	25.7647	60	61.2353	37	33.4314
5308	25	32.8824	14	18.5686	28	25.6275	65	61.2745	33	33.5686
5312	36	32.8431	19	18.5882	20	25.6078	73	61.4902	37	33.5294
5316	34	32.7451	18	18.549	24	25.7059	67	62.0784	34	33.4902
5320	34	32.7059	17	18.5294	25	25.8235	65	62.2549	29	33.5098
5324	34	32.5686	18	18.451	24	25.7647	65	62.1961	28	33.4902
5328	33	32.5882	20	18.4706	20	25.7451	61	62.3529	37	33.451
5332	31	32.5882	18	18.4314	24	25.7451	59	62.5882	29	33.4902
5336	38	32.6863	18	18.4118	29	25.7255	60	62.7451	35	33.549
5340	34	32.7647	18	18.3529	24	25.7059	64	62.9608	31	33.5882
5344	32	32.8235	19	18.3333	27	25.7451	70	63.0196	35	33.5294
5348	35	32.902	19	18.3333	27	25.7647	67	62.9216	29	33.549
5352	38	32.8824	17	18.3137	28	25.6667	68	63.1373	36	33.5882
5356	34	32.7059	17	18.2157	23	25.6078	61	63.2353	35	33.6275
5360	31	32.6275	17	18.2549	26	25.7059	60	62.8628	29	33.5098
5364	36	32.7059	17	18.3137	26	25.6863	58	63.0196	30	33.5098
5368	36	32.8039	17	18.2353	22	25.8235	63	62.9216	32	33.6078
5372	39	32.902	17	18.1569	23	25.7647	62	62.9608	30	33.6078
5376	37	32.9608	17	18.0392	34	25.7451	57	62.6667	34	33.5686
5380	38	32.8235	16	17.9804	25	25.7843	54	62.3726	34	33.6667
5384	34	32.8431	16	17.8627	25	25.8431	57	62.1961	31	33.7255
5388	24	33.0196	17	17.9608	23	25.8431	53	62.0392	34	33.7843
5392	35	33.1373	18	17.8039	24	25.8431	65	62.1177	34	33.8235
5396	37	33.3725	17	17.6471	21	25.6667	52	62.2549	34	33.8628
5400	34	33.4118	22	17.6078	29	25.7059	67	62.3529	35	33.8431
5404	34	33.5098	22	17.549	23	25.8039	65	62.5294	39	33.8235
5408	30	33.5882	18	17.5882	21	25.7843	64	62.5098	42	33.7059
5412	35	33.7255	19	17.6275	25	25.7647	66	62.4706	34	33.6863
5416	33	33.6667	16	17.5294	27	26.0392	79	62.3922	32	33.6863
5420	33	33.7059	18	17.549	29	26.098	62	62.3726	35	33.7059
5424	24	33.7059	16	17.6078	23	26.098	56	62.2745	31	33.7451
5428	33	33.6863	17	17.6078	25	26.1765	64	62.1177	32	33.902
5432	33	33.5294	18	17.5686	25	26.3333	65	62.2941	36	33.9412
5436	33	33.5882	18	17.5294	21	26.5686	61	62.4118	40	34.1176
5440	36	33.4118	17	17.5098	26	26.5098	63	62.4706	36	34.0588
5444	37	33.2157	16	17.451	30	26.6471	61	62.451	31	34.1373
5448	37	33.1765	20	17.3922	26	26.5882	59	62.2941	34	34.1569
5452	30	33.1765	19	17.3529	23	26.6275	64	62.2157	34	34.2941
5456	30	33	17	17.2941	26	26.6275	63	61.9608	33	34.2549
5460	30	32.9608	17	17.2745	30	26.7451	58	61.7059	33	34.2549
5464	35	32.9804	20	17.2353	30	26.8039	69	61.5294	34	34.4314
5468	33	32.9608	17	17.1569	31	26.7843	59	61.4118	35	34.549
5472	32	32.8235	14	17.1177	30	26.9412	64	61.2941	33	34.6471
5476	34	32.7059	16	17.0392	25	27.0784	54	61.1569	34	34.8235
5480	30	32.6667	19	16.9412	27	26.7843	55	61.3137	33	34.8431
5484	33	32.4706	17	16.9608	27	26.8235	55	61.4706	37	34.7647
5488	35	32.451	20	16.9412	24	26.9216	58	61.3922	34	34.7255
5492	36	32.5882	17	16.8824	27	26.9804	66	61.6275	35	34.7843
5496	37	32.4706	15	16.7843	25	27.0196	69	61.5882	38	34.7451
5500	26	32.3333	18	16.7451	32	27.2353	65	61.7843	36	34.7255
5504	38	32.2941	17	16.5686	30	27.1373	72	61.6078	32	34.6667
5508	37	32.2745	16	16.3922	26	27.3137	59	61.4706	31	34.549
5512	32	32.3725	16	16.3333	27	27.5294	63	61.4314	32	34.4706
5516	33	32.3529	14	16.2549	34	27.6863	69	61.2745	37	34.3725
5520	36	32.3333	19	16.2157	27	27.7255	66	61.0588	35	34.3333
5524	34	32.3333	20	16.1569	25	27.7647	60	61.0784	31	34.2353
5528	33	32.5098	18	16.2157	28	27.9608	57	61.1373	36	34.2941
5532	25	32.4902	18	16.1961	28	27.9608	70	61.098	39	34.3529
5536	34	32.4314	16	16.1373	36	28.0392	65	61.0588	38	34.2745
5540	29	32.3529	17	15.9804	26	28.3529	63	61.0392	32	34.1569
5544	24	32.1961	15	15.9216	31	28.5098	63	61.1177	35	34.1176
5548	30	32.098	16	15.9608	24	28.4314	62	61.0784	36	34.1765
5552	35	31.8431	17	15.8824	29	28.4706	63	61.0196	36	34.1373
5556	29	31.8628	14	15.7451	28	28.7255	55	60.7059	34	34.1569
5560	32	31.8235	16	15.7059	29	28.8628	48	60.451	35	34.1961
5564	32	31.7647	15	15.7059	29	28.8431	51	60.2745	38	34.2157
5568	35	31.6275	13	15.6667	25	28.7843	52	59.8431	36	34.2941
5572	29	31.5882	15	15.6863	30	28.7451	57	59.7059	37	34.4118
5576	33	31.6863	13	15.7255	30	28.9412	55	59.4902	39	34.549
5580	35	31.6275	12	15.7647	19	29.1961	65	59.451	35	34.6078
5584	28	31.6863	17	15.7255	27	29.2941	62	59.3333	30	34.7843
5588	33	31.6078	15	15.6863	30	29.2941	53	59.4902	29	34.8039
5592	31	31.5294	14	15.5882	26	29.3922	65	59.3137	37	34.9804
5596	29	31.451	13	15.549	26	29.3726	63	59.098	32	35.0588
5600	30	31.3137	15	15.5882	32	29.5098	62	58.6667	33	35.0392
5604	32	31.3922	13	15.5686	24	29.4314	58	58.2941	32	35.0784
5608	33	31.2941	13	15.6078	32	29.4706	58	57.9216	33	35.1569
5612	35	31.1177	15	15.6078	32	29.5098	62	57.7255	38	35.2941
5616	34	31.0392	15	15.5882	33	29.5882	58	57.3726	29	35.3137
5620	32	31.0392	14	15.6471	29	29.549	68	56.9216	30	35.2745
5624	33	30.8824	15	15.5882	31	29.6667	63	56.5686	30	35.3333
5628	33	30.7843	19	15.451	33	29.7255	59	56.451	34	35.4118
5632	32	30.6078	16	15.4314	25	29.6863	62	56.451	35	35.3922
5636	30	30.6863	15	15.3726	29	29.6667	63	56.2549	32	35.4118
5640	29	30.6078	10	15.3529	37	29.4706	60	56.1177	34	35.451
5644	28	30.5882	14	15.3137	34	29.4314	67	56.0784	34	35.5098
5648	32	30.6275	18	15.3922	26	29.3529	59	55.902	34	35.6667
5652	24	30.7059	16	15.3726	28	29.3726	56	55.8235	32	35.7647
5656	31	30.549	12	15.3726	36	29.3333	48	55.8628	35	35.8235
5660	28	30.549	15	15.4706	33	29.2549	50	55.9608	35	35.8628
5664	27	30.451	17	15.4314	29	29.1569	49	56.1373	34	36.0784
5668	28	30.3333	18	15.4314	27	29.1961	47	56.2549	38	36.0588
5672	31	30.1961	18	15.5098	29	29.3726	52	56.3333	41	36.0784
5676	37	30.0392	16	15.5294	40	29.3726	53	56.2549	40	35.9216
5680	31	30.0196	18	15.5882	38	29.3333	52	56.3726	37	35.8431
5684	33	29.8431	17	15.6863	32	29.6471	49	56.3333	42	35.7647
5688	29	29.8235	15	15.6863	27	29.7255	63	56.2941	38	35.7843
5692	31	29.6863	15	15.7255	29	29.7451	49	56.3922	43	35.8824
5696	32	29.549	15	15.7843	26	29.8628	55	56.3529	39	35.902
5700	30	29.6078	17	15.8824	32	30.0196	47	56.3333	37	35.8628
5704	30	29.6275	17	15.902	28	29.9216	46	56.1961	38	36
5708	33	29.6471	19	15.9608	32	30.0588	53	56.2157	36	36.0392
5712	28	29.549	16	16.0588	28	30.2745	49	56.3333	38	36.0588
5716	28	29.4118	15	16.1177	31	30.2941	45	56.2941	33	35.8628
5720	33	29.2353	17	16.1373	32	30.3137	46	56.2549	35	35.7647
5724	28	29.2353	16	16.098	33	30.3137	48	56.0784	38	35.7451
5728	29	29.1765	13	16.0784	28	30.3726	54	56.0588	35	35.8628
5732	24	28.9608	17	15.9608	26	30.451	57	56.1765	35	35.8039
5736	29	28.9804	15	15.9608	27	30.3922	60	56.2549	40	35.7451
5740	30	29	15	16.0392	26	30.4314	58	56.2353	40	35.7059
5744	28	28.9412	15	16.2549	24	30.3333	61	56.3137	35	35.5882
5748	26	29.1177	19	16.3922	27	30.2941	54	56.1569	43	35.5294
5752	34	29.1569	15	16.3922	25	30.4314	58	56.2157	41	35.4902
5756	27	29.3333	17	16.4314	27	30.5294	65	56.3529	39	35.451
5760	29	29.3529	19	16.5686	24	30.4706	60	56.8235	36	35.3333
5764	27	29.3922	14	16.5882	24	30.451	57	57.1961	46	35.1569
5768	26	29.451	15	16.6078	31	30.5686	57	57.2745	37	35.098
5772	28	29.5098	17	16.5882	34	30.6275	56	57.451	37	35.0392
5776	21	29.5098	16	16.5098	30	30.7255	53	57.5686	29	34.8235
5780	32	29.5882	16	16.4706	28	30.5686	61	57.6078	35	34.6863
5784	26	29.7059	17	16.3726	35	30.4118	63	57.7255	31	34.549
5788	27	29.7647	17	16.3137	31	30.3922	60	57.8235	31	34.3333
5792	26	29.902	17	16.3529	31	30.4706	58	57.5294	34	34.2157
5796	24	29.9608	17	16.3333	32	30.5294	63	58.0196	38	33.9216
5800	32	29.9412	18	16.3529	34	30.7059	62	58.0784	30	33.8235
5804	31	29.9412	16	16.2941	27	30.7451	55	58.4902	40	33.6471
5808	33	30.1765	16	16.2745	31	30.8628	59	58.7843	34	33.5882
5812	28	30.1765	18	16.2157	43	30.902	64	58.8235	34	33.4706
5816	28	30.1961	18	16.1961	33	30.9608	60	59.1765	28	33.3137
5820	25	30.2941	16	16.2353	34	30.9608	56	59.6471	24	33.2745
5824	32	30.1961	12	16.2549	29	30.9608	59	59.902	29	33.1373
5828	30	30.2745	14	16.2745	34	30.9216	62	60.1569	36	33.0392
5832	22	30.3726	13	16.2745	37	31	65	60.5098	31	32.9216
5836	33	30.5686	16	16.2157	22	31.1177	66	60.6275	32	32.9216
5840	31	30.4902	19	16.1961	31	31.3333	62	60.6863	30	32.6863
5844	26	30.6078	21	16.1765	32	31.4118	64	60.7647	28	32.4902
5848	37	30.6863	21	16.1177	32	31.6471	59	60.8824	31	32.451
5852	34	30.8039	18	15.9804	33	31.7451	62	61.098	32	32.1961
5856	33	30.7843	18	15.9216	33	31.8628	63	61.2745	30	32.0588
5860	32	30.8628	19	15.8431	33	31.9216	72	61.2157	29	31.9412
5864	30	30.9608	16	15.7255	32	32	69	61.2353	26	31.8039
5868	30	31.098	18	15.6863	35	32.0784	53	61.3922	31	31.5294
5872	31	31.2549	17	15.6863	30	32.0588	56	61.5882	35	31.4314
5876	31	31.2941	14	15.6078	34	31.9216	58	61.8431	30	31.2941
5880	41	31.4902	14	15.5686	32	32.0392	55	62.0392	33	31.3137
5884	37	31.6078	13	15.4902	30	32.1176	58	62.1177	30	31.1765
5888	36	31.6471	14	15.451	31	32.0588	54	62.1961	31	31.1765
5892	36	31.6275	17	15.3922	31	32.0392	48	62.2353	32	31.1177
5896	34	31.8824	14	15.3137	32	32.1176	74	62.3333	28	31.0588
5900	31	32.0392	16	15.2157	35	32.098	58	62.3922	34	30.9804
5904	30	32.098	14	15.1569	34	32.098	68	62.4314	28	31.0392
5908	42	32.1765	16	15.1373	34	32.0784	61	62.6667	35	30.8628
5912	33	32.1961	16	15.098	34	32.098	55	62.9804	30	30.7843
5916	29	32.2941	15	15	31	31.7647	67	63.0588	30	30.7255
5920	33	32.4314	17	14.9412	31	31.7255	69	63.1177	31	30.6667
5924	28	32.6471	18	14.9216	32	31.5882	59	63.1177	28	30.8824
5928	32	32.6471	17	14.9608	31	31.6078	61	63.2941	33	30.9608
5932	34	32.6667	13	14.902	32	31.7059	72	63.1373	29	30.8824
5936	34	32.8628	14	14.902	32	31.5882	63	63.1569	35	30.8824
5940	25	32.8039	14	14.8824	38	31.7255	63	63.1569	28	30.7451
5944	36	32.8824	14	14.7843	30	31.5686	62	63.3333	30	30.7451
5948	32	32.9804	12	14.6275	36	31.5882	67	63.2353	33	30.7647
5952	32	32.8824	12	14.4706	32	31.5098	65	63.549	30	30.7059
5956	33	32.8039	12	14.3529	31	31.4118	67	63.7255	34	30.7059
5960	31	32.8628	13	14.2941	30	31.4118	62	63.7843	33	30.7451
5964	34	32.8628	13	14.1569	28	31.2353	61	63.6863	29	30.8039
5968	34	32.8431	12	14.098	28	31.3137	65	63.6863	32	30.8628
5972	34	32.8235	15	13.9804	30	31.1373	67	64.1177	32	30.8628
5976	30	32.8039	13	13.9412	27	31.0784	69	64.3726	30	30.7843
5980	31	32.7843	14	13.9412	36	31.0392	63	64.6078	30	30.8824
5984	38	32.549	12	13.9216	32	30.8431	65	64.6275	28	30.9216
5988	28	32.3725	15	13.902	32	30.7647	67	64.7451	31	31.0196
5992	26	32.2353	14	13.9412	30	30.6667	62	64.8628	28	31.098
5996	39	32.1373	13	13.9608	35	30.6275	63	65.0784	31	31.1373
6000	32	32.0392	12	13.9412	31	30.5098	66	64.7451	34	31.1373
6004	35	32.0392	15	13.8824	34	30.2941	64	64.6275	33	31.098
6008	35	31.9412	15	13.8824	26	30.3529	67	64.5686	31	31.1569
6012	34	31.5686	14	13.8628	32	30.2941	75	64.6863	30	31.0784
6016	33	31.4118	13	13.7647	26	30.2549	68	64.9804	31	31.1373
6020	35	31.3137	15	13.7843	31	30.2941	63	64.9608	25	31.1765
6024	36	31.2157	15	13.7255	27	30.4706	56	65	35	31.2549
6028	32	31.1373	14	13.6667	30	30.3137	68	65.2549	33	31.3529
6032	31	31.0392	11	13.6471	39	30.3529	54	65.3726	32	31.3333
6036	32	30.9804	13	13.6863	31	30.3726	66	65.4118	31	31.3922
6040	30	30.9216	15	13.7059	29	30.5098	66	65.8039	25	31.3333
6044	35	31.098	14	13.7843	23	30.2941	71	65.9608	30	31.451
6048	31	31.0196	13	13.7843	33	30.3529	59	66.2157	29	31.4706
6052	32	31.0392	13	13.8235	28	30.2549	75	66.3137	28	31.3726
6056	30	30.9608	12	13.8628	28	30.2745	71	66.3333	32	31.3726
6060	36	30.7647	15	13.902	33	30.2941	66	66.3137	32	31.3726
6064	32	30.7843	12	13.9608	24	30.3137	67	66.4118	32	31.3922
6068	29	30.6667	13	14	36	30.3137	69	66.4902	29	31.5686
6072	29	30.549	12	14.0392	26	30.3726	75	66.549	31	31.5882
6076	30	30.3922	15	14.0588	27	30.4902	69	66.5098	31	31.6471
6080	30	30.451	14	14.0588	32	30.5686	70	66.3529	35	31.7843
6084	29	30.5098	13	14.0588	22	30.3529	56	66.3922	35	31.8628
6088	28	30.1961	12	14.1373	26	30.3333	64	66.4118	35	31.9804
6092	29	30.1373	16	14.1373	26	30.4118	60	66.5686	35	31.9216
6096	31	30.1177	18	14.1765	29	30.4314	59	66.4902	34	32
6100	29	29.8628	13	14.2941	26	30.2745	57	66.6275	28	32.0588
6104	31	29.7059	13	14.3529	24	30.4118	52	66.7843	32	32.0588
6108	25	29.4902	14	14.3922	37	30.2549	65	67	31	32.1176
6112	23	29.4118	15	14.5098	31	30.2353	67	67.0392	31	32.1176
6116	25	29.2745	11	14.5098	32	30.1373	70	66.9608	33	32.1176
6120	24	29.1373	16	14.549	33	30.3529	66	66.8628	32	32.1569
6124	28	28.9608	14	14.5294	40	30.2745	71	66.9412	35	32.3333
6128	24	28.7843	15	14.4902	24	30.3137	72	67.0588	33	32.3137
6132	27	28.6471	16	14.4902	33	30.4118	67	67.0196	32	32.3333
6136	31	28.6471	15	14.5686	33	30.3529	74	67.1177	32	32.4118
6140	31	28.6471	15	14.6275	39	30.3529	83	67.1372	32	32.549
6144	34	28.7059	18	14.6078	27	30.4902	71	67.0588	34	32.6275
6148	32	28.6471	14	14.6667	33	30.6667	75	66.9216	31	32.7255
6152	33	28.6471	14	14.7059	31	30.6471	72	66.8824	28	32.8628
6156	28	28.5098	14	14.7059	33	30.8824	66	66.6078	30	33.0392
6160	23	28.4706	14	14.7255	32	30.9412	66	66.5686	34	33.0784
6164	32	28.3726	16	14.6863	31	30.9412	67	66.6275	34	33.0784
6168	28	28.2941	15	14.7059	28	31.2157	65	66.6078	38	33.0196
6172	28	28.2745	14	14.7255	31	31.1373	68	66.4902	33	33.1176
6176	26	28.2745	16	14.8039	36	31.2353	65	66.3333	35	33.1765
6180	33	28.3137	13	14.7843	31	31.3137	61	66.4706	37	33.2157
6184	34	28.3333	14	14.8039	25	31.2745	65	66.2941	34	33.098
6188	22	28.4314	16	14.8235	31	31.549	66	66.5294	34	32.9804
6192	25	28.5294	15	14.8824	36	31.8628	75	66.4314	28	32.8824
6196	25	28.4706	16	14.8628	31	32.0588	58	66.5098	32	32.7647
6200	26	28.4314	19	14.7647	27	32.2549	70	66.549	34	32.7255
6204	24	28.451	15	14.7647	38	32.451	74	66.6078	34	32.7647
6208	24	28.4314	17	14.7647	26	32.5098	75	66.9608	36	32.7647
6212	31	28.451	21	14.7647	25	32.3922	69	66.8039	31	32.8235
6216	27	28.7059	14	14.7451	27	32.5098	71	66.9608	30	32.8431
6220	26	28.9412	15	14.902	37	32.549	63	66.7647	33	32.8235
6224	26	29.0588	14	14.8628	27	32.6667	67	66.6471	34	32.7843
6228	27	29.1177	13	14.8235	29	32.5294	62	66.6078	34	32.7647
6232	25	29.2549	14	14.7843	35	32.7451	66	66.4706	34	32.8235
6236	31	29.2745	15	14.7451	36	32.7059	59	66.5294	36	32.8235
6240	32	29.3333	16	14.7843	31	32.7255	67	66.2745	38	32.8039
6244	33	29.2745	14	14.7647	36	32.5294	62	66.0196	29	32.7843
6248	32	29.1177	17	14.6667	32	32.5686	64	65.9216	35	32.7255
6252	31	28.9216	15	14.6863	32	32.6471	57	65.6471	36	32.7451
6256	25	28.8431	13	14.7059	40	32.7255	61	65.4902	37	32.8235
6260	28	28.9804	13	14.7059	31	32.8235	69	65.451	34	32.8824
6264	31	29.1961	13	14.7451	33	32.8628	69	65.2745	32	32.7843
6268	28	29.098	13	14.6863	38	32.9608	66	65.1961	29	32.8431
6272	28	29.2549	14	14.6863	32	33.0196	63	65.1765	34	32.6471
6276	29	29.3137	16	14.7059	31	33.1176	67	65.1765	34	32.6078
6280	32	29.3922	14	14.7059	31	33.0392	76	65.3529	33	32.549
6284	31	29.3726	15	14.7451	30	32.9608	61	65.3137	29	32.549
6288	34	29.3137	14	14.8039	36	33.2157	68	65.3137	29	32.4314
6292	33	29.5294	15	14.7647	42	33.2549	59	65.2941	30	32.4902
6296	26	29.5686	15	14.7647	36	33.1765	64	65.0588	29	32.5686
6300	29	29.7059	13	14.7451	39	33.2157	61	65.1569	32	32.5098
6304	30	29.5882	13	14.6471	36	33.3333	60	64.9216	30	32.3922
6308	30	29.7647	13	14.5882	27	33.0784	70	64.5686	32	32.3529
6312	26	29.902	14	14.5294	31	33.1765	57	64.2157	34	32.3137
6316	36	29.8824	14	14.3726	37	33.2157	75	64.2549	32	32.2549
6320	37	29.8824	19	14.3529	34	33.3529	60	64.2549	32	32.2353
6324	30	30.0392	14	14.3137	39	33.2549	60	64.3726	30	32.2157
6328	31	30.1373	12	14.3529	33	33.5098	69	64.2941	34	32.1569
6332	31	30.1961	13	14.3333	35	33.6275	65	64.2549	36	32.0784
6336	28	30.1765	14	14.2941	31	33.6471	70	64.0588	32	32.0196
6340	34	30.1373	17	14.3137	34	33.5686	61	64.1569	31	32.0196
6344	28	30.0392	14	14.2745	29	33.549	70	64.0588	31	31.7647
6348	26	30	13	14.2549	29	33.5882	66	64.1569	31	31.7059
6352	22	29.9412	15	14.2157	37	33.7255	61	64.1765	32	31.6863
6356	29	29.9216	15	14.1961	35	33.8039	64	64.4314	32	31.6078
6360	35	29.8824	14	14.1961	38	33.6078	64	64.5098	33	31.5686
6364	34	29.8431	16	14.2157	34	33.5294	57	64.3922	29	31.4902
6368	27	29.8431	13	14.2353	36	33.6078	63	64.3333	37	31.6471
6372	36	29.8628	15	14.2353	31	33.6471	64	64.3529	28	31.6471
6376	31	29.8431	15	14.2745	36	33.6863	68	64.5098	31	31.6275
6380	30	29.7843	16	14.3137	32	33.6471	74	64.6078	32	31.5882
6384	32	29.5882	15	14.2745	27	33.7647	59	64.4706	37	31.6078
6388	31	29.4706	17	14.2745	38	33.9216	65	64.6078	28	31.6863
6392	33	29.2745	14	14.3726	33	33.7255	65	64.5882	37	31.7451
6396	27	29.1373	15	14.3726	32	33.549	63	64.8039	32	31.8039
6400	32	29.1961	15	14.4706	33	33.451	63	64.9608	29	31.8235
6404	20	29.2353	14	14.549	33	33.4118	58	65	28	31.8431
6408	33	29.2549	12	14.6667	25	33.3137	56	65.2549	32	31.7843
6412	31	29.2157	14	14.7843	31	33.4118	57	65.2157	34	31.8628
6416	30	29.2157	13	14.7843	27	33.4706	71	65.6667	28	31.8824
6420	27	29.0588	13	14.8235	34	33.3725	71	65.5882	29	31.9216
6424	34	28.9804	13	14.7451	32	33.4902	69	65.9804	32	31.8628
6428	31	28.9608	16	14.7451	40	33.2549	63	66.3529	31	32.0196
6432	30	28.8039	12	14.8039	35	33.1569	60	66.4902	30	32.0196
6436	24	28.7451	12	14.902	36	33.0196	56	66.6863	31	32.0196
6440	29	28.8235	16	14.9804	32	33.0196	64	66.8431	36	32.0588
6444	27	28.8235	14	14.9804	30	33.098	62	67.1961	25	32.0784
6448	31	28.8431	13	15.0392	38	33.2157	67	67.2941	26	32.098
6452	29	29.0196	15	15.1961	39	33.1765	65	67.549	34	32.0784
6456	30	29.3726	14	15.3333	36	33.0196	70	67.9216	32	32.1373
6460	23	29.4118	13	15.3726	30	32.9216	65	68.1765	35	32.0196
6464	26	29.4706	14	15.4902	27	32.6863	63	68.3137	30	32.0588
6468	31	29.4902	14	15.6078	37	32.4902	66	68.4314	40	32.098
6472	29	29.7059	13	15.6863	40	32.3333	67	68.5686	29	31.9608
6476	27	29.7451	16	15.7647	34	32.3333	71	68.9412	33	32.0392
6480	26	29.8628	18	15.8235	29	32.2353	72	68.8628	32	32.0784
6484	22	30.1569	12	15.8824	37	32.2549	69	68.8039	34	32.0784
6488	25	30.1373	15	15.9412	38	32.5294	68	69.1177	33	31.9608
6492	24	30.2549	19	15.9412	26	32.451	67	69.1177	32	32.0588
6496	26	30.2157	15	16	33	32.3529	70	69.098	33	31.9608
6500	29	30.3137	20	16.1373	31	32.2745	72	69.1372	30	31.9608
6504	31	30.2353	17	16.2157	37	32.3137	63	69.3922	33	32.1176
6508	31	30.5098	19	16.2353	31	32.2157	73	69.6275	27	32.1176
6512	28	30.5686	19	16.2941	32	32.3725	68	69.9608	36	32.0392
6516	26	30.7255	14	16.3529	34	32.4706	80	70.1961	35	31.9608
6520	28	30.7843	16	16.5294	32	32.5294	71	70.2549	34	32.0392
6524	33	30.9804	15	16.7059	40	32.4706	80	70.1961	29	32.098
6528	29	31.0588	14	16.9216	27	32.549	79	70.2549	38	32.1373
6532	23	31.2353	15	16.9608	28	32.5686	76	70.549	34	32.1765
6536	28	31.3529	18	17.098	28	32.5098	75	70.8039	36	32.2353
6540	32	31.6667	18	17.2745	31	32.4706	78	71.1569	34	32.3137
6544	34	31.8039	17	17.3333	38	32.5686	79	71.3922	32	32.2549
6548	29	32.0196	17	17.451	35	32.5882	75	71.5686	32	32.4118
6552	35	32.2745	21	17.549	27	32.5882	79	71.5686	30	32.5882
6556	40	32.4118	22	17.7059	29	32.451	80	71.6275	35	32.6667
6560	31	32.5882	17	17.8627	30	32.6275	77	71.7059	26	32.6078
6564	38	32.8431	20	17.9804	26	32.8235	71	71.8235	35	32.5098
6568	35	33.1176	22	18	24	32.8039	63	71.8431	31	32.6275
6572	38	33.2745	17	18	28	32.8628	70	71.6863	30	32.5098
6576	38	33.4314	19	18.1765	31	32.6471	83	71.7647	32	32.6471
6580	37	33.6863	18	18.1765	31	32.6863	64	71.6863	33	32.8235
6584	45	34.0392	19	18.1373	33	32.7059	71	71.6078	32	32.8431
6588	31	34.451	18	18.1765	41	32.7255	75	71.6078	31	32.8628
6592	37	34.7647	17	18.2353	34	32.6471	65	71.6275	33	32.8235
6596	31	34.8824	17	18.1961	28	32.7843	64	71.5294	32	32.902
6600	32	35.1176	22	18.1569	28	32.8235	65	71.3529	32	32.9216
6604	28	35.3529	19	18.1177	35	32.8431	76	71.3529	37	33
6608	34	35.4706	15	18.1177	28	32.7647	70	71.4118	28	33
6612	36	35.7059	15	18.0196	33	32.9216	73	71.3333	28	33.1961
6616	39	35.902	17	17.9216	36	33.0784	69	71.1372	30	33.1569
6620	33	36.3333	22	17.9608	30	33.098	74	70.7647	32	33.1961
6624	37	36.5294	22	17.9412	31	33.1373	68	70.6471	32	33.2745
6628	38	36.5882	24	17.9804	36	33.1569	72	70.5882	34	33.5294
6632	40	36.7255	18	18.0196	41	33.3922	78	70.2549	33	33.4902
6636	36	36.9216	19	18.0784	32	33.6275	73	69.9412	33	33.5098
6640	40	37.1765	21	18.0392	34	33.7647	74	69.9608	35	33.4706
6644	36	37.3137	19	18.0392	37	33.902	76	69.7059	33	33.5098
6648	38	37.4118	20	18.098	31	33.8628	71	69.3333	33	33.6078
6652	44	37.5098	18	18.1177	38	33.8431	67	69.1372	35	33.6275
6656	36	37.549	23	18.0392	32	33.9216	68	68.7255	38	33.7647
6660	39	37.4706	22	17.9412	45	34.0588	74	68.3529	29	33.9216
6664	36	37.3922	19	17.9412	40	34.2549	71	68.0392	30	34.1176
6668	40	37.2353	15	17.8824	26	34.4118	64	67.8431	36	34.1961
6672	39	37.3529	14	17.7255	40	34.6078	58	67.8431	34	34.2549
6676	37	37.3922	22	17.6667	29	34.7059	71	67.6863	36	34.3725
6680	40	37.3137	16	17.6275	36	34.7647	67	67.0392	42	34.2549
6684	44	37.2941	16	17.6471	30	35.0196	68	66.9216	33	34.2353
6688	43	36.9608	14	17.5686	38	34.9412	69	66.6471	35	34.2157
6692	41	36.8235	18	17.4902	34	34.7647	69	66.3333	31	34.2549
6696	30	36.6667	17	17.451	33	34.7451	62	66.1961	36	34.2941
6700	38	36.6471	13	17.4118	35	35.0196	61	66.0588	34	34.2941
6704	41	36.549	18	17.2549	32	35.1569	72	65.8824	34	34.3725
6708	37	36.451	17	17.1765	33	35.1961	66	65.4902	33	34.3137
6712	43	36.3137	14	17.1961	39	35.3333	69	65.2941	37	34.4118
6716	38	36.1176	14	17.1765	40	35.3922	58	65	34	34.5882
6720	48	35.9216	16	17.1569	35	35.4706	61	64.8235	37	34.7059
6724	38	35.8628	15	17	34	35.6471	65	64.5882	38	34.7843
6728	36	35.7255	17	16.8627	41	35.7451	77	64.3726	42	34.8039
6732	36	35.5686	16	16.6863	39	35.8039	62	64.0588	36	34.8628
6736	33	35.2941	18	16.6863	40	35.7647	60	63.8628	35	34.9216
6740	41	35.1569	16	16.6078	35	35.8628	76	63.7255	34	34.9804
6744	39	34.9412	18	16.4706	38	35.9216	65	63.3333	36	35.0392
6748	39	34.8039	20	16.3922	36	35.9412	60	63.0392	37	35
6752	34	34.5686	18	16.3529	34	36.0196	65	62.9608	33	35.0196
6756	37	34.2549	17	16.3137	31	35.9608	58	62.8431	37	34.9608
6760	36	34.1569	17	16.1765	36	36.0784	61	62.7843	43	34.902
6764	27	33.902	17	16.0392	40	35.8431	61	62.549	36	35.0784
6768	30	33.7059	17	15.9412	34	35.7059	61	62.451	39	35.1176
6772	41	33.4314	14	15.902	34	35.9216	63	62.3529	34	34.9804
6776	40	33.3333	14	15.902	33	35.7647	62	62.5294	36	34.902
6780	34	33.1765	17	15.8039	34	35.6667	50	62.3137	26	34.8824
6784	36	33.0392	19	15.8235	44	35.6275	58	62.0392	32	34.6667
6788	28	32.7059	15	15.8039	29	35.7255	57	61.8039	31	34.6078
6792	24	32.3529	14	15.8431	32	35.7451	59	61.7059	33	34.5882
6796	29	32.0784	15	15.7843	33	35.8039	58	61.4118	35	34.6471
6800	30	32.0588	15	15.7647	42	35.9216	57	61.3529	32	34.6078
6804	27	31.8628	14	15.8039	35	35.8039	56	61.2941	36	34.5882
6808	23	31.6667	15	15.7647	37	35.7451	56	60.9216	34	34.6078
6812	27	31.451	16	15.7451	35	35.7451	60	60.7843	33	34.7843
6816	26	31.2745	14	15.7647	36	35.6078	58	60.451	37	34.6667
6820	29	31.0784	16	15.8628	40	35.4902	60	60.5686	36	34.6667
6824	30	30.6863	14	15.8431	39	35.3922	62	60.4706	36	34.5098
6828	30	30.4902	15	15.8628	36	35.2549	57	60.3726	33	34.4314
6832	30	30.2941	15	15.8431	39	34.9804	56	59.9608	37	34.4118
6836	26	30.1961	18	15.8235	39	34.7647	68	59.902	36	34.4118
6840	29	30.1177	15	15.7255	37	34.5882	66	59.9608	36	34.4118
6844	29	29.9412	14	15.7255	37	34.5294	54	59.7647	38	34.3137
6848	29	29.8235	15	15.7255	38	34.5098	61	59.7451	31	34.2157
6852	26	29.6667	18	15.6863	35	34.3725	67	59.6863	34	34.1961
6856	28	29.6078	16	15.7647	35	34.4706	61	59.6667	32	34.0392
6860	31	29.4118	16	15.8431	38	34.549	65	59.5882	35	33.902
6864	26	29.3137	15	15.9412	33	34.5294	62	59.4314	38	33.6863
6868	26	29.4118	14	16.0588	33	34.6275	66	59.2745	32	33.5686
6872	26	29.4314	13	16.1373	37	34.7647	59	59.2157	29	33.4118
6876	34	29.3333	14	16.2353	32	34.8824	67	59.1961	30	33.3725
6880	29	29.098	17	16.3137	24	34.9608	60	59.0588	35	33.4118
6884	33	28.9216	17	16.3333	34	35.1373	53	59.2549	31	33.5098
6888	27	28.9804	15	16.2745	35	35	56	59.2353	30	33.451
6892	25	29.0784	16	16.2549	39	35.2941	64	59.2549	34	33.3529
6896	27	29.1765	15	16.2745	37	35.451	54	59.3529	34	33.4902
6900	29	29.2157	16	16.3333	39	35.5294	59	59.2353	34	33.451
6904	28	29.2745	15	16.3529	29	35.4118	58	59.2941	33	33.4314
6908	31	29.3137	16	16.3922	29	35.6078	53	59.4314	35	33.3137
6912	26	29.4706	16	16.4118	33	35.7843	59	59.6667	42	33.2745
6916	34	29.5098	15	16.3922	32	36	52	59.8235	31	33.2745
6920	28	29.549	19	16.451	34	36.1373	64	60.0588	34	33.1961
6924	28	29.6667	15	16.4902	30	36.2157	56	60.2353	29	33.1176
6928	28	29.7843	16	16.5098	27	36.3137	60	60.2549	34	33.0392
6932	26	29.7647	16	16.5294	27	36.5294	56	60.5098	41	33.0196
6936	31	29.7647	15	16.6275	28	36.7647	59	60.6078	36	32.9412
6940	29	29.8431	13	16.5882	31	36.8235	63	60.5294	35	32.8628
6944	32	29.9216	16	16.6275	32	36.9412	66	60.549	29	32.8431
6948	33	30	18	16.7059	37	37.1961	64	60.902	31	32.7451
6952	31	30	18	16.7843	29	37.2745	57	61.0588	36	32.8039
6956	31	30.098	22	16.7843	39	37.4902	64	61.0784	25	32.7843
6960	27	30.1765	21	16.8824	35	37.7255	54	61.3333	30	32.8039
6964	31	30.2353	22	16.9804	35	37.8039	53	61.4118	32	32.8235
6968	32	30.2941	23	17.0392	45	38.0196	53	61.5882	30	32.8431
6972	31	30.3726	21	17.1177	41	38.2549	58	61.7843	31	32.8431
6976	36	30.549	19	17.2353	40	38.4118	62	62.0784	32	32.8235
6980	28	30.5686	18	17.3726	37	38.7451	55	62.1569	38	32.8039
6984	25	30.5294	18	17.4706	43	39.0588	60	62.3333	31	32.7059
6988	39	30.3922	16	17.5294	37	39.2941	57	62.902	29	32.6078
6992	33	30.4118	14	17.6667	44	39.5294	58	63.0784	26	32.6275
6996	29	30.5098	15	17.7647	40	39.6275	64	63.4314	40	32.5882
7000	31	30.549	18	17.8627	37	39.8628	52	64	33	32.549
7004	33	30.451	16	17.9804	36	40.1373	60	64.1765	31	32.5098
7008	29	30.5098	16	18.1569	45	40.5686	63	64.6471	30	32.3922
7012	31	30.5294	16	18.2549	46	40.7647	68	65.1961	32	32.3137
7016	29	30.5294	15	18.3922	46	40.9608	68	65.4706	33	32.1961
7020	28	30.5098	17	18.5882	43	41.1373	70	66.1765	33	32.2353
7024	35	30.6275	18	18.6863	44	41.3137	69	66.2745	32	32.1765
7028	36	30.7647	15	18.8039	44	41.549	63	66.6667	32	32.1176
7032	29	30.7843	16	18.902	47	41.8431	70	66.902	32	32.0392
7036	30	30.902	20	18.9608	51	42.1177	61	67.4118	33	31.8431
7040	30	30.9412	16	19.098	42	42.4118	64	67.6471	32	31.7843
7044	33	30.9412	17	19.2745	43	42.6863	67	68.0588	35	31.6275
7048	33	30.9412	18	19.4314	50	42.8039	72	68.2745	33	31.6471
7052	29	30.8039	19	19.4902	42	42.9608	69	68.549	34	31.6863
7056	31	30.8235	18	19.5882	46	43.2941	68	68.9804	33	31.5294
7060	32	30.902	21	19.6275	47	43.4118	74	69.3922	33	31.6667
7064	34	30.9412	21	19.6471	42	43.6275	69	69.9608	36	31.7451
7068	29	30.902	18	19.6275	44	43.7647	71	70.4902	39	31.6863
7072	30	30.902	18	19.6863	45	43.8628	76	70.8235	32	31.7647
7076	35	30.8235	19	19.7843	45	43.9608	74	71.3333	28	31.8628
7080	35	30.6863	21	19.8235	49	44.0588	71	71.7059	29	31.8824
7084	27	30.7647	22	19.9216	40	44.1961	69	72.2353	30	31.8431
7088	26	30.8628	20	19.9804	46	44.2549	82	72.6471	26	31.9216
7092	28	30.8628	22	20.0392	47	44.4314	65	73	31	32
7096	30	30.8824	21	20.1373	44	44.4902	82	73.4902	32	32.1569
7100	29	30.8235	20	20.2353	49	44.5882	83	73.902	32	31.9804
7104	24	30.8824	22	20.2745	53	44.6667	68	74.7255	32	31.9216
7108	31	30.8431	24	20.3922	51	44.7255	82	75.1372	27	31.9608
7112	32	31.0392	21	20.4314	39	44.7255	81	75.5686	31	32.098
7116	26	31.2157	23	20.4118	43	44.6275	73	75.8628	36	32.1373
7120	33	31.2745	25	20.549	41	44.549	88	76.098	33	32.2157
7124	34	31.3529	24	20.5294	43	44.549	69	76.2745	31	32.1765
7128	35	31.2941	21	20.5686	42	44.4706	76	76.5294	26	32.1961
7132	29	31.1961	21	20.6275	42	44.3529	72	76.6863	30	32.2549
7136	32	31.3922	19	20.7451	41	44.2745	82	76.902	31	32.3137
7140	33	31.5098	22	20.7451	43	44.098	71	77.4902	33	32.2157
7144	29	31.6471	22	20.8039	45	44.1765	84	77.9412	27	32.2745
7148	32	31.7451	24	20.8431	38	44.1765	77	78.3137	30	32.1961
7152	26	31.8039	21	20.8627	45	43.9412	78	78.5098	33	32.1569
7156	32	31.8431	23	20.7843	46	43.902	79	78.7647	28	32.1176
7160	35	31.9608	24	20.8039	45	43.8235	85	79.0196	32	32.1569
7164	29	32.0392	22	20.7843	46	43.5882	83	79.0588	34	32.098
7168	29	32.0196	21	20.7843	42	43.5686	80	79.2745	29	32
7172	32	32.1373	26	20.8235	50	43.5294	70	79.4118	34	31.902
7176	27	32.2549	26	20.7843	46	43.5882	84	79.3922	36	31.8628
7180	29	32.3529	21	20.7647	45	43.5294	81	79.6078	33	31.902
7184	32	32.4314	23	20.7255	44	43.5098	82	79.9608	36	31.9412
7188	30	32.6471	21	20.6667	46	43.5098	81	80.2941	35	31.9216
7192	39	32.902	19	20.6667	46	43.4118	75	80.3922	33	31.9608
7196	34	32.9608	19	20.5686	47	43.3333	83	80.8824	34	31.8628
7200	26	33	20	20.549	45	43.3137	85	80.9412	31	31.8431
7204	34	33.2549	20	20.549	41	43.2157	94	80.9216	30	31.8628
7208	31	33.4118	22	20.5294	39	43.0784	81	81.2549	33	31.7451
7212	39	33.4706	18	20.5098	45	43.0392	85	81.3922	37	31.8039
7216	40	33.6471	15	20.5098	41	43.2549	83	81.451	34	31.8235
7220	32	33.902	22	20.4118	42	43.3137	80	81.8628	37	31.7255
7224	32	33.9216	16	20.3333	43	43.4706	79	81.8235	31	31.7451
7228	32	33.8628	20	20.2549	40	43.5686	82	81.9412	33	31.7255
7232	31	33.9412	18	20.2157	38	43.6275	71	82.1372	35	31.8431
7236	39	34.1373	22	20.1961	43	43.6078	81	82.2353	35	31.8431
7240	36	34.2549	20	20.1373	42	43.6863	91	82.1372	28	31.8039
7244	37	34.3333	19	20.0588	46	43.6863	87	82.1372	35	31.8824
7248	38	34.6078	19	19.8824	43	43.6667	86	82.0588	31	31.9412
7252	36	34.7451	19	19.7059	38	43.7647	82	82.0784	31	32
7256	31	35	15	19.5882	40	43.7843	82	82.0784	32	31.9412
7260	37	35.098	19	19.451	42	43.8039	81	82.0392	35	32.0392
7264	36	35.1569	20	19.3137	35	43.8628	76	81.902	30	32.0784
7268	33	35.3333	21	19.2549	41	43.8431	80	81.8235	31	32.1176
7272	35	35.549	20	19.1373	42	43.8235	78	81.7843	34	32.3137
7276	36	35.6275	16	18.9804	48	43.7843	75	81.7843	30	32.3725
7280	40	35.8235	18	18.8235	42	43.6667	85	81.6863	30	32.3529
7284	39	36.1373	19	18.8039	48	43.6078	89	81.5686	31	32.4118
7288	38	36.3333	19	18.7059	40	43.6471	86	81.3922	29	32.3333
7292	39	36.3725	20	18.6471	41	43.6667	87	81.2745	28	32.1961
7296	31	36.2745	17	18.5686	43	43.7451	90	81.1765	26	32.1765
7300	32	36.3137	20	18.5098	43	43.7451	85	80.8431	31	32.0784
7304	42	36.6275	20	18.4706	44	43.7059	82	80.5294	33	32.0392
7308	32	36.7255	21	18.4314	46	43.8431	85	80.1372	26	32
7312	34	36.8235	23	18.3529	49	44.0588	89	79.8039	30	31.9412
7316	41	36.7843	21	18.3333	50	44.0588	84	79.5686	32	31.8628
7320	39	36.9216	18	18.4118	46	44.0196	94	79.3922	31	31.6863
7324	34	36.9216	21	18.3137	49	44.0392	86	79.3922	34	31.6471
7328	31	37.0392	20	18.3529	48	44.0784	75	79.2549	30	31.7451
7332	39	37	19	18.3137	45	44.0784	86	79.0784	32	31.7451
7336	39	36.9216	20	18.3726	41	44.2157	77	79.2157	30	31.7059
7340	38	36.6667	16	18.3333	45	44.2353	77	79.1569	29	31.6078
7344	37	36.6471	18	18.3137	43	44.2157	71	78.9216	37	31.7059
7348	43	36.5294	13	18.3137	44	44.1569	80	78.7059	30	31.7451
7352	39	36.3922	15	18.2549	43	44.098	78	78.549	33	31.7843
7356	39	36.3137	15	18.2157	46	44.2745	78	78.6863	30	31.7843
7360	37	36.2941	16	18.2549	47	44.3922	77	78.8628	33	31.7255
7364	38	36.098	17	18.2353	48	44.4902	78	78.8431	34	31.6275
7368	38	35.9804	19	18.2157	45	44.7647	79	78.9804	36	31.5882
7372	40	36.098	15	18.1569	41	44.8628	78	78.9216	39	31.6078
7376	36	35.9216	18	18.1569	48	45	70	79.0196	37	31.5882
7380	37	35.8039	18	18.1765	40	44.9608	79	79.2745	35	31.6078
7384	45	35.6275	20	18.1569	42	45.098	75	79.2157	36	31.5882
7388	42	35.6275	18	18.098	46	45	73	79.0588	32	31.5098
7392	32	35.5294	18	18.0588	47	45.0784	75	78.902	28	31.5294
7396	34	35.6078	15	18	50	45.1177	70	78.6863	32	31.4902
7400	36	35.8039	16	18.0392	47	45.098	66	78.4706	29	31.5686
7404	42	35.9216	18	18.0196	43	45.0588	69	78.3137	29	31.4314
7408	39	35.8431	18	18	48	45.0784	74	78.2549	28	31.2353
7412	36	35.9412	18	17.902	50	45	64	78.2745	30	31.1961
7416	37	36.0784	17	17.8235	45	44.8628	73	78.0588	33	31.0784
7420	47	36.1373	19	17.8039	39	44.6471	74	78.0196	25	30.9608
7424	32	36.098	17	17.8039	43	44.6471	80	77.7843	35	30.9412
7428	38	36.3725	18	17.7451	45	44.5294	72	77.549	36	30.7647
7432	30	36.7059	18	17.7647	40	44.5294	73	77.6078	33	30.7059
7436	27	36.9216	21	17.7647	45	44.4902	78	77.5098	33	30.5882
7440	26	36.9412	20	17.6863	44	44.549	78	77.3137	30	30.5294
7444	35	36.9608	19	17.7255	41	44.4902	79	77.2157	33	30.4118
7448	31	37.0588	19	17.7647	43	44.5686	76	77.2549	37	30.2549
7452	31	37.0392	16	17.8824	40	44.5686	78	77.0784	33	30.2353
7456	32	36.9216	17	17.9608	47	44.5686	89	77.0784	31	30.098
7460	30	36.7843	17	17.9804	46	44.4902	91	77.0588	29	29.9608
7464	27	36.8431	18	18.0588	47	44.3333	80	77.0196	30	29.8628
7468	30	36.7843	19	18.098	49	44.1961	83	76.9608	28	29.6667
7472	39	36.8039	18	18.1177	46	44.2549	77	76.9608	32	29.3726
7476	26	36.5882	20	18.1569	49	44.3137	83	76.7843	33	29.0588
7480	30	36.5686	17	18.1961	46	44.2745	88	76.9412	31	28.8431
7484	31	36.6275	17	18.1961	49	44.3333	82	76.8824	29	28.6078
7488	39	36.5686	16	18.1765	43	44.2745	81	76.8235	27	28.4706
7492	33	36.6667	17	18.2157	44	44.3137	78	77.0196	30	28.3922
7496	43	36.8628	17	18.2353	43	44.3529	76	77.098	26	28.2941
7500	41	36.9804	19	18.2941	42	44.1569	79	77.3529	30	28.2157
7504	38	37.098	19	18.3529	41	44.2157	77	77.549	24	28.2157
7508	38	36.9412	19	18.3333	45	44.2157	79	77.6667	23	28.2549
7512	37	37.0392	16	18.3137	42	44.0784	86	77.7255	24	28.2549
7516	41	37.0784	19	18.2941	42	43.8628	78	77.8824	24	28.1765
7520	44	37.0588	20	18.3529	39	43.8824	82	77.9216	26	28.098
7524	37	37	18	18.2941	46	43.9804	82	78.1569	30	28.2353
7528	48	37.3725	18	18.3137	43	44.0196	74	78.1765	25	28.2745
7532	48	37.6471	21	18.3922	48	43.9216	78	78.2941	27	28.0784
7536	50	37.902	19	18.3922	43	43.9608	81	78.4314	26	27.9608
7540	40	38.0784	16	18.3333	44	43.902	67	78.5098	27	27.8628
7544	39	38.3725	18	18.3137	42	43.902	72	78.2353	23	27.7451
7548	42	38.451	20	18.3137	47	43.9804	73	78.2353	29	27.7451
7552	42	38.6275	19	18.3333	44	44	71	78.1961	29	27.5882
7556	33	38.7843	19	18.3333	43	44.0588	78	78.2745	26	27.5686
7560	32	38.9216	16	18.3333	42	43.9804	77	78.2549	23	27.549
7564	40	39.1765	20	18.3726	39	43.9216	75	78.0784	28	27.6078
7568	35	39.4706	19	18.3726	41	43.9216	75	78.0588	24	27.6667
7572	39	39.6471	20	18.3137	48	43.7647	79	77.9216	21	27.7059
7576	29	39.6275	17	18.4118	44	43.7059	69	78.1177	23	27.6863
7580	35	39.7451	20	18.4314	46	43.5882	78	77.9216	26	27.6863
7584	40	39.8235	18	18.5686	43	43.5686	76	77.6863	23	27.7843
7588	42	39.8824	19	18.5882	39	43.4902	72	77.5686	29	27.8235
7592	47	39.8824	20	18.6275	48	43.4706	83	77.549	28	27.9216
7596	42	39.8431	19	18.7059	49	43.4902	79	77.6471	23	27.8431
7600	40	39.7451	18	18.8039	40	43.5098	83	77.5882	28	27.9216
7604	42	39.4902	19	18.8235	50	43.5294	76	77.4902	29	27.9412
7608	34	39.3922	17	18.8627	43	43.5686	75	77.4902	31	28.0784
7612	44	39.2549	17	18.8824	41	43.5882	77	77.3333	28	28.1961
7616	38	39.1176	17	18.9412	39	43.6863	72	77.098	26	28.3137
7620	36	38.9804	20	18.9608	46	43.7059	75	76.8628	29	28.4314
7624	44	38.8628	16	18.9216	44	43.9804	86	76.6667	32	28.4902
7628	51	38.7843	18	19.0392	45	43.9608	81	76.451	37	28.5686
7632	52	38.4706	22	19.1177	40	44.0392	78	76.4314	26	28.6275
7636	43	38.1373	18	19.1961	42	43.9412	80	76.1569	27	28.6471
7640	36	37.8039	18	19.2549	42	44.0196	82	75.9412	28	28.6863
7644	41	37.7059	19	19.3333	44	44.098	64	76.0588	24	28.7255
7648	39	37.6275	19	19.3726	45	44.3137	79	75.9804	33	28.9216
7652	40	37.4902	20	19.3529	44	44.3137	74	75.9412	29	28.9804
7656	39	37.451	16	19.3922	43	44.4314	82	75.9608	32	29.0784
7660	39	37.6275	17	19.3922	43	44.4902	88	75.7843	30	29.0392
7664	43	37.7451	19	19.4314	43	44.4902	82	75.549	32	29.0588
7668	42	37.6471	18	19.4314	47	44.7451	79	75.4706	33	29.1765
7672	39	37.6078	16	19.451	41	44.7255	76	75.6078	30	29.1765
7676	38	37.4118	23	19.549	43	44.7059	87	75.3333	31	29.3137
7680	32	37.3922	21	19.6275	43	44.8431	73	75.3726	33	29.3726
7684	34	37.3922	24	19.549	45	44.902	76	75.098	36	29.3137
7688	34	37.2941	18	19.6078	45	45.0196	76	74.9804	31	29.3726
7692	39	37.3137	18	19.5686	42	45.2353	80	75	32	29.4118
7696	31	37.098	21	19.5294	45	45.1765	83	74.7451	26	29.3726
7700	38	36.9804	22	19.4706	44	45.1373	73	74.5686	30	29.5098
7704	28	37.0196	20	19.451	43	45.2745	74	74.2549	31	29.6275
7708	33	36.9804	21	19.4902	43	45.1765	77	73.8628	31	29.6667
7712	31	37.0784	20	19.549	46	45.2549	71	73.6471	29	29.6667
7716	30	36.8235	19	19.5686	47	45.3333	74	73.5686	30	29.8039
7720	34	36.7647	20	19.5882	43	45.5098	66	73.4902	30	29.8824
7724	38	36.7843	18	19.6275	53	45.5098	72	73.1961	29	29.9216
7728	33	36.5686	24	19.6471	45	45.451	71	72.902	34	29.9608
7732	32	36.3529	22	19.6275	47	45.6078	73	72.7451	28	29.8628
7736	31	36.098	25	19.5294	43	45.7843	64	72.6275	28	29.8628
7740	33	35.9412	22	19.549	47	45.8824	70	72.4118	28	30.0196
7744	35	35.8824	20	19.5686	48	45.9412	73	72.0392	29	30.098
7748	35	35.7647	20	19.6275	53	46.0588	68	72.0588	33	30.1961
7752	35	35.7059	19	19.6667	47	46.1569	71	71.8039	32	30.1765
7756	40	35.7255	21	19.5882	50	46.1373	72	71.8235	34	30.1765
7760	42	35.6275	19	19.7059	46	46.2353	69	71.549	24	30.1569
7764	38	35.6275	18	19.8039	42	46.2941	65	71.1177	24	30.1961
7768	35	35.3725	20	19.8235	52	46.3137	71	70.7647	34	30.2157
7772	33	35.3922	20	19.8824	40	46.2745	82	70.5098	24	30.1765
7776	29	35.3725	25	19.9804	47	46.4118	65	70.4314	28	30.1177
7780	28	35.4118	21	19.9412	51	46.5294	71	69.9412	26	30.1373
7784	35	35.5098	16	20	49	46.6078	64	69.9412	23	30.1765
7788	35	35.6471	21	19.902	49	46.6667	70	69.902	26	30.0392
7792	43	35.7059	17	19.9412	50	46.6667	73	69.7255	31	30.098
7796	36	35.7059	18	20	45	46.6863	70	69.7255	26	30.098
7800	36	35.8431	16	19.9216	47	46.7843	70	69.5882	30	30.1961
7804	42	35.9608	17	19.8627	47	46.8824	67	69.5882	34	30.3137
7808	40	36.1961	21	19.9804	45	47	56	69.5686	31	30.1765
7812	39	36.1176	20	20	47	47.0392	64	69.4706	31	30.1373
7816	31	36.1961	18	20.098	45	47.0784	73	69.4902	35	30.1177
7820	35	36.2549	18	20.1765	48	47.0196	68	69.4314	30	30.0196
7824	37	36.2941	22	20.1569	46	47.098	60	69.5294	31	30.0196
7828	33	36.2941	17	20.2549	41	46.8824	71	69.451	34	29.8824
7832	40	36.3137	17	20.2353	53	46.8628	73	69.3922	32	29.7647
7836	39	36.4314	17	20.2353	49	46.8039	72	69.4314	26	29.7451
7840	35	36.3922	19	20.2157	47	46.8628	69	69.6667	35	29.8235
7844	33	36.2549	19	20.2353	45	46.8039	63	69.6863	32	29.8628
7848	35	36.2157	22	20.3137	50	46.7059	65	69.6078	29	29.8431
7852	36	36.1373	21	20.4706	50	46.4314	66	69.6863	32	29.7255
7856	41	36.098	16	20.549	43	46.3529	75	69.6275	29	29.6471
7860	34	35.8431	22	20.5882	48	46.2745	68	69.6078	31	29.4314
7864	39	35.6078	22	20.6667	46	46.3529	66	69.7843	32	29.5098
7868	30	35.3922	20	20.7059	44	46.4314	64	69.9804	33	29.549
7872	43	35.3137	21	20.7255	45	46.2157	66	69.9804	31	29.3529
7876	38	35.3922	21	20.7647	48	46.451	72	69.902	27	29.3333
7880	40	35.6078	21	20.7451	49	46.5098	62	70.098	32	29.3137
7884	37	35.8235	24	20.7843	47	46.451	73	70.1765	35	29.2549
7888	41	35.9608	19	20.8824	48	46.3922	74	70.4902	29	29.4118
7892	37	36.098	20	20.9608	45	46.5098	67	70.5294	34	29.3333
7896	39	36.0784	21	21.098	43	46.5294	80	70.5686	32	29.1961
7900	38	36.2353	17	21.1961	50	46.7451	76	70.7255	31	29.1177
7904	44	36.2745	19	21.3529	49	46.8628	73	70.7843	36	28.9804
7908	40	36.1569	26	21.5294	49	46.9216	73	70.8431	24	28.8235
7912	29	36.3333	22	21.5294	45	46.9804	72	71.0784	29	28.7255
7916	35	36.451	25	21.5882	48	47.0196	72	71.3726	28	28.6471
7920	33	36.6471	23	21.6667	44	47	71	71.1961	25	28.549
7924	36	36.7647	19	21.7451	47	46.9608	71	71.2353	30	28.5098
7928	38	36.9804	23	21.7647	42	46.9804	68	71.5882	22	28.4314
7932	34	37.2745	23	21.8824	44	47.098	68	71.7647	28	28.2745
7936	38	37.2549	22	21.8824	44	47	75	71.7255	27	28.1961
7940	29	37.451	24	21.9608	46	46.9608	76	71.7255	32	28.1373
7944	26	37.9608	23	21.9412	44	46.9608	71	71.6863	30	27.9412
7948	33	38.1961	24	22	43	46.9216	69	71.7647	28	27.8824
7952	31	38.3922	28	22.0392	39	46.8431	72	71.7647	27	27.9216
7956	33	38.7059	23	22.0588	43	46.8235	68	71.6078	28	27.7647
7960	27	38.7255	23	22.1765	46	46.8628	71	71.4706	23	27.7059
7964	30	38.8431	23	22.1961	50	46.8235	78	71.3529	28	27.5686
7968	27	38.8824	20	22.2549	46	46.8628	75	71.3922	26	27.4118
7972	31	39.1765	21	22.3529	41	46.902	71	71.451	24	27.2745
7976	37	39.0588	22	22.3529	52	47	78	71.5098	23	27.1961
7980	40	39.0784	24	22.3726	50	46.9412	75	71.3137	27	27.3137
7984	39	39.1569	23	22.3529	48	46.8431	75	71.4118	23	27.2157
7988	42	39.2941	21	22.3922	46	46.8628	80	71.3333	31	27.0784
[truncated: 3,003 more rows]

## Sheet: Supplementary Figure_4
CdSe_(002)
Time (ps)	Model_a	Smoothed data	Model_c	Smoothed data	Model_e	Smoothed data	Model_g	Smoothed data	Model_i	Smoothed data
0	112	89.6667	225	207.722	125	103.996	112	98.1606	217	194.384
4	88	89.7655	194	207.97	108	104.259	97	98.2695	194	194.729
8	85	89.8643	209	208.219	93	104.522	96	98.3784	201	195.075
12	94	89.9631	205	208.468	111	104.785	101	98.4872	190	195.42
16	88	90.062	222	208.717	104	105.048	94	98.5961	195	195.766
20	90	90.1608	213	208.966	107	105.311	109	98.705	191	196.111
24	83	90.2596	211	209.214	104	105.574	89	98.8139	198	196.456
28	88	90.3584	223	209.463	103	105.837	101	98.9227	195	196.802
32	78	90.4573	213	209.712	108	106.099	102	99.0316	185	197.147
36	87	90.5561	199	209.961	106	106.362	105	99.1405	189	197.493
40	84	90.6549	208	210.209	101	106.625	101	99.2493	197	197.838
44	89	90.7537	211	210.458	107	106.888	100	99.3582	200	198.184
48	96	90.8526	216	210.707	106	107.151	93	99.4671	198	198.529
52	85	90.9514	196	210.956	104	107.414	95	99.5759	198	198.875
56	94	91.0502	208	211.205	100	107.677	94	99.6848	208	199.22
60	94	91.149	215	211.453	104	107.94	95	99.7937	194	199.565
64	89	91.2478	211	211.702	103	108.203	110	99.9025	198	199.911
68	100	91.3467	214	211.951	115	108.466	90	100.011	203	200.256
72	98	91.4455	202	212.2	118	108.728	98	100.12	202	200.602
76	86	91.5443	208	212.448	105	108.991	83	100.229	211	200.947
80	100	91.6431	201	212.697	116	109.254	96	100.338	192	201.292
84	79	91.742	211	212.946	112	109.517	101	100.447	216	201.638
88	97	91.8408	211	213.195	117	109.78	100	100.556	210	201.983
92	91	91.9396	205	213.444	95	110.043	109	100.665	211	202.329
96	99	92.0384	211	213.692	111	110.306	100	100.773	193	202.674
100	92	92.1373	224	213.941	112	110.569	102	100.882	200	203.02
104	90	91.8235	240	213.882	99	110.529	99	100.863	194	203.118
108	92	91.9804	204	214.51	106	110.843	97	101.039	203	203.784
112	99	92.4118	217	214.667	110	111.451	111	101.078	197	204.235
116	97	92.4314	213	214.902	100	111.745	99	100.98	216	204.882
120	87	92.5686	208	214.745	110	112.137	99	101.078	205	205.216
124	86	92.6667	209	215.196	115	112.647	97	101.216	199	205.745
128	92	92.902	203	215.255	111	113.177	99	101.667	195	206.177
132	93	93.0784	216	215.451	115	113.588	115	101.765	203	206.667
136	100	93.7255	209	215.863	113	113.784	105	101.961	191	207.255
140	87	93.8824	215	216.49	118	114.235	103	102.078	214	207.784
144	99	94.1373	218	216.745	123	114.49	110	102.235	202	207.902
148	89	94.2941	227	217.274	119	114.941	104	102.431	205	208.078
152	91	94.2941	215	217.726	115	115.275	103	102.725	199	208.078
156	87	94.6863	232	218.392	117	115.706	100	102.941	212	208.392
160	92	94.8824	221	218.922	118	116.216	109	103.157	209	208.843
164	97	95.0784	220	219.451	110	116.706	95	103.314	211	209.157
168	94	95.2157	221	219.51	104	117.314	104	103.177	199	209.314
172	94	95.2353	226	219.745	113	117.725	107	103.686	207	209.255
176	107	95.0588	214	220.471	115	118.039	98	103.902	220	209.373
180	95	95.1373	226	220.823	115	118.51	104	104.451	220	209.647
184	94	95.0784	215	221.882	119	118.843	105	104.706	205	210.137
188	87	95.4902	216	222.451	122	119.471	104	105	210	210.274
192	89	95.4118	218	222.765	127	119.706	103	105.451	217	210.294
196	98	95.2745	222	223.471	109	120.412	105	105.627	205	210.177
200	97	95	220	223.784	121	120.863	97	105.882	230	210.333
204	96	95.0196	222	223.686	123	121.431	111	106.353	222	210.882
208	96	95.1569	226	223.49	124	122.216	106	106.765	228	211.274
212	107	95.2353	217	223.843	124	122.863	98	107.196	224	211.549
216	95	95.1373	217	224.137	126	123.235	96	107.177	223	212.059
220	95	95.1373	214	224.627	124	123.784	99	107.471	212	211.941
224	95	95.3333	236	225.294	133	124.314	116	107.725	218	211.961
228	95	95.4706	214	225.765	131	124.647	112	107.98	220	212.353
232	97	95.4118	233	226.471	124	125.216	106	108.275	220	212.706
236	111	95.4902	234	226.941	118	125.765	112	108.039	215	213.078
240	95	95.4706	231	227.216	129	126.137	111	108.255	216	213.726
244	97	95.6275	221	227.51	114	126.392	109	108.51	203	214.039
248	97	95.4706	238	228	130	126.608	110	108.569	209	214.392
252	96	95.6471	239	228.098	123	127.157	108	108.706	198	214.686
256	105	95.8824	230	228.49	126	127.725	106	108.863	214	215.216
260	104	96.098	235	228.216	126	128.157	105	109.333	231	215.647
264	104	96.3922	242	228.412	129	128.529	103	109.667	210	215.608
268	96	96.4118	214	228.51	134	128.98	103	110	206	215.823
272	101	96.5294	226	228.588	136	129.627	116	110.373	200	216.039
276	89	96.8039	239	228.745	134	130.02	109	110.725	208	216.451
280	90	96.6078	226	229.314	129	130.294	111	110.882	225	216.549
284	97	96.6471	255	229.333	133	130.647	109	111.059	217	216.608
288	100	96.4902	240	229.765	144	131.098	116	111.471	223	216.647
292	93	96.8039	227	229.863	129	131.412	123	111.588	211	216.549
296	84	97.1373	241	230.157	131	131.451	118	111.843	205	216.706
300	85	97.1177	227	230.353	134	131.902	113	112.02	201	216.941
304	93	96.9216	219	230.549	141	132.098	126	112.275	228	216.588
308	97	97.0784	230	230.843	139	132.314	120	112.333	214	216.569
312	96	97.0588	222	230.804	139	132.392	119	112.333	217	216.431
316	94	97.0784	232	231.137	129	132.549	110	112.529	223	216.49
320	97	97.1765	238	231.255	128	132.471	114	112.902	210	216.196
324	97	97.2549	242	231.314	137	132.706	112	113.275	206	216.255
328	93	97.3726	233	231.274	132	132.706	110	113.471	219	216.177
332	89	97.3726	239	231.549	140	132.902	114	113.49	213	216.039
336	97	97.4706	240	231.333	143	133.196	103	113.804	222	216.274
340	99	97.2353	223	231.294	132	133.333	116	114.098	224	216.431
344	95	97.3922	230	230.961	131	133.529	116	114.137	230	216.647
348	91	97.5294	243	231.216	134	134.078	113	114.451	220	217
352	98	97.549	232	231.02	147	134.294	111	114.765	220	217.549
356	103	97.7255	235	230.823	144	134.451	111	114.961	226	218.177
360	98	97.6275	218	230.843	139	134.353	124	115.137	234	218.333
364	107	97.5686	231	230.373	137	134.235	126	115.373	207	218.333
368	98	97.451	225	230.274	133	134.157	112	115.451	222	218.98
372	100	97.4706	225	230.823	137	134.255	123	115.784	210	219.333
376	108	97.3922	234	230.882	133	134.177	125	115.686	228	220.098
380	97	97.3333	243	230.647	129	134.098	106	116.098	225	220.608
384	97	97.5686	227	230.765	133	134.49	113	116.118	223	220.882
388	86	97.7059	237	230.373	142	134.686	126	116.451	207	221.098
392	103	97.7059	221	230.216	138	134.667	110	116.569	205	221.274
396	106	97.9608	233	230.49	129	135.078	116	116.314	225	221.765
400	97	98.2157	232	230.627	132	135.157	114	116.294	217	222.451
404	87	98.6863	230	231.039	131	135.412	110	116.392	212	223.039
408	104	99.0588	237	231.412	134	135.49	114	116.333	221	223.294
412	95	99.2745	224	231.51	128	135.451	106	116.373	221	223.373
416	108	99.3922	234	231.823	132	135.471	108	116.235	227	223.451
420	100	99.549	223	231.961	122	135.745	115	116.373	208	223.804
424	99	99.451	217	232.059	136	136.078	118	116.471	215	224.098
428	101	99.4314	234	232.333	133	136.333	126	116.588	214	224.647
432	95	99.4118	228	232.49	141	136.706	113	116.745	213	224.726
436	102	99.6471	222	232.529	139	136.863	122	116.961	232	225.177
440	99	99.8628	232	232.902	125	136.961	127	117.098	223	225.118
444	103	100.059	214	233.49	139	137.353	113	117.177	227	225.314
448	104	100.294	234	233.745	142	137.451	125	117.373	221	225.451
452	98	100.569	228	234.216	141	137.765	126	117.51	237	225.902
456	105	100.627	229	234.765	131	137.765	118	117.608	230	226.137
460	100	100.392	231	235.039	121	137.902	115	117.725	222	226.431
464	101	100.51	211	235.667	120	138.098	117	117.784	231	226.392
468	98	100.294	237	236.059	125	138.255	107	117.529	243	227.294
472	97	100.412	242	237	139	138.667	120	117.922	224	227.373
476	97	100.569	229	237.569	132	138.843	111	117.863	239	227.922
480	86	100.412	227	238.137	130	139.177	130	117.804	234	227.843
484	102	100.627	232	238.294	149	139.706	112	118.137	239	228.177
488	104	100.863	235	238.431	143	139.941	126	118.098	228	228.608
492	100	101.294	232	238.647	143	139.961	122	118	232	229.235
496	106	101.333	241	239	150	140.059	110	117.961	236	229.765
500	97	101.333	248	239.294	135	140.431	117	118.098	240	229.765
504	109	101.608	248	239.647	147	140.726	118	118.098	231	230.098
508	112	101.961	238	240.294	145	141.118	123	118.157	241	230.51
512	108	101.863	235	240.471	137	141.686	122	118.235	218	230.804
516	102	102.177	238	241.039	140	142.314	112	118.314	221	231.137
520	102	102.137	239	241.608	143	142.647	117	118.333	241	231.569
524	92	102.078	243	242.235	145	143.137	119	118.392	225	231.863
528	96	102.02	256	242.922	150	143.255	118	118.373	234	232.235
532	92	102.02	241	243.118	151	143.51	118	118.373	223	232.588
536	101	101.961	241	243.569	148	143.549	125	118.373	236	232.823
540	108	101.961	259	243.98	148	143.745	110	118.235	219	232.98
544	109	102.02	253	244.157	152	144.137	120	118.157	234	233.274
548	107	102.039	243	244.804	136	144.49	126	118.177	237	233.529
552	105	102.118	267	245.235	150	144.726	120	117.922	243	233.784
556	101	102.275	260	245.49	147	144.98	116	117.647	232	233.941
560	91	102.333	249	245.823	151	145.412	117	117.529	241	233.922
564	104	102.51	250	245.98	149	146.177	127	117.353	232	234.059
568	96	102.608	251	246.451	145	146.902	113	117.294	253	234.177
572	104	102.882	273	246.588	154	147.451	132	117.451	226	234.098
576	108	103.314	254	246.745	146	147.647	120	117.294	238	234.274
580	100	103.549	263	247.235	150	147.98	122	117.471	224	234.235
584	108	103.961	251	247.627	156	148.451	123	117.177	242	234.216
588	109	104.098	234	248.196	145	148.667	111	117.255	245	234.196
592	108	104.235	248	248.49	143	149.078	121	117.177	239	234.157
596	105	104.51	239	248.627	143	149.314	108	117.118	232	234.177
600	106	104.647	248	248.941	148	149.373	123	117.314	225	234.059
604	111	104.941	250	249.098	147	149.882	114	117.314	234	234.157
608	105	104.784	263	249.353	151	150.078	113	117.216	233	234.157
612	99	104.823	246	249.706	163	150.235	118	117.039	236	234.098
616	111	104.745	253	250.157	160	150.549	110	116.686	238	234.431
620	106	104.686	263	250.588	149	150.902	109	116.745	249	234.431
624	97	104.765	255	251	147	151.333	118	116.49	223	234.314
628	96	105.137	252	251.039	142	151.569	117	116.431	234	234.333
632	101	105.235	244	250.706	146	151.961	126	116.451	232	234.098
636	92	105.412	251	250.98	143	152.137	113	116.451	225	234.49
640	102	105.686	243	250.863	149	152.098	115	116.314	240	234.588
644	102	105.49	241	250.49	145	152.255	123	116.608	238	234.922
648	104	105.392	247	250.49	157	152.49	114	116.686	240	234.765
652	108	105.392	256	250.549	154	152.902	112	116.451	234	234.431
656	106	105.255	241	249.863	154	153.059	112	116.177	245	234.157
660	108	105.431	246	249.529	153	153.49	112	116.157	229	233.784
664	109	105.784	239	249.529	160	153.667	106	116.196	229	233.431
668	106	105.765	235	249.471	157	153.667	114	115.902	237	233.412
672	112	106.157	244	249.235	153	154	115	115.98	239	232.686
676	119	106.373	250	248.51	149	154.137	112	115.608	233	232.647
680	109	106.294	254	248.353	149	154.373	120	115.51	237	232.549
684	107	106.471	247	247.745	154	154.784	115	115.412	233	232.726
688	109	106.431	261	247.745	160	154.784	116	115.216	238	232.216
692	111	106.373	250	248.078	164	154.882	122	115.471	226	231.961
696	114	106.373	239	248.039	155	155.294	119	115.569	233	231.686
700	113	106.392	257	248.059	153	155.706	120	115.725	230	231.412
704	112	106.294	256	247.784	161	156.098	117	115.627	245	231.431
708	101	106.353	261	247.804	157	156.588	113	115.51	231	231.235
712	114	106.49	256	247.314	153	156.902	114	115.471	238	231.314
716	104	106.471	258	247.098	153	157.235	104	115.412	235	230.863
720	99	106.529	260	246.902	158	157.431	115	115.647	221	230.569
724	106	106.647	260	246.51	165	157.902	104	115.823	235	229.863
728	111	106.686	245	246.529	157	158.235	116	115.823	226	230.02
732	101	106.902	239	246.843	170	158.647	119	115.686	222	229.49
736	101	107	255	247	160	159.118	118	115.373	243	229.51
740	115	107.294	235	246.98	146	159.765	118	115.353	241	229.177
744	98	107.667	240	247.216	156	160.353	125	115.275	236	228.98
748	104	107.823	253	247.412	164	161.059	124	115.216	226	228.529
752	107	108	246	247.294	157	161.294	114	115.294	220	228.431
756	98	107.922	232	247.137	158	161.627	106	115.451	229	228.02
760	110	107.98	243	247.373	169	162	115	115.549	213	227.706
764	109	108.02	249	247.392	160	162.353	119	115.843	223	227.686
768	103	107.941	247	247.608	149	162.569	112	116.118	231	227.902
772	116	107.863	239	248	162	162.726	117	116.431	216	227.51
776	115	107.922	236	248	161	163.177	113	116.549	224	227.118
780	104	107.627	246	248.039	158	163.569	115	117.039	233	226.941
784	109	107.882	232	248.255	171	163.98	117	117.275	233	226.823
788	106	108.216	251	248.647	156	164.274	113	117.412	216	226.882
792	106	108.314	251	248.529	150	164.647	124	117.588	232	227.02
796	108	108.373	246	248.882	164	164.961	126	117.706	225	227.039
800	106	108.392	240	249.216	164	165.373	116	117.843	218	226.961
804	101	108.49	234	249.392	168	165.922	118	118.02	226	226.941
808	114	108.529	251	249.608	172	166.49	108	117.961	224	226.784
812	112	108.686	238	249.333	167	167	111	118.118	237	226.745
816	98	108.647	235	249.196	180	167.51	115	118.255	213	226.255
820	114	108.843	243	249.294	170	168.118	122	118.549	223	226.392
824	112	109.157	243	249.196	173	168.726	118	118.353	213	226.686
828	99	109.294	256	248.804	164	169.078	118	118.647	231	226.49
832	107	109.569	268	248.823	163	169.529	110	118.882	207	226.647
836	106	109.902	252	249.235	170	169.765	110	118.902	233	226.784
840	107	110.569	250	249.333	176	170.392	112	118.843	208	226.49
844	121	110.784	255	249.549	179	171.216	111	118.922	230	226.294
848	110	111	251	249.98	181	171.961	120	118.98	215	225.941
852	113	111.255	241	250.059	169	172.49	118	119.098	235	225.608
856	104	111.392	248	250.274	171	173.039	120	119.373	213	225.392
860	109	111.922	253	250.686	173	173.569	117	119.804	229	225.412
864	110	112.059	247	250.765	171	173.882	127	119.902	228	225.588
868	105	112.196	250	250.726	171	174.216	120	119.863	240	225.588
872	102	112.412	255	250.471	165	174.922	130	120.059	217	225.569
876	115	112.412	244	250.588	176	175.353	121	120.078	219	225.686
880	104	112.177	252	250.745	169	175.961	137	120.255	224	225.51
884	122	112.745	265	250.627	170	176.549	132	120.569	231	225.608
888	124	113.02	267	250.98	169	176.726	122	120.725	236	225.314
892	114	113.196	255	251.078	179	177.078	125	120.882	245	225.608
896	114	113.412	268	251.059	180	177.961	128	120.745	227	225.333
900	115	113.51	256	251.216	176	178.157	126	120.784	229	225.157
904	118	113.647	266	251.294	181	178.647	129	120.784	229	224.902
908	114	113.843	267	251.627	190	179.02	114	121	237	224.882
912	109	113.765	247	251.627	183	179.118	121	121.098	229	224.863
916	112	113.941	249	251.569	179	179.529	121	121.196	213	224.431
920	114	114.373	263	252.255	184	179.529	119	121.608	242	224.667
924	115	114.51	255	252.49	189	179.765	105	121.647	236	224.333
928	113	114.49	240	252.804	183	179.941	119	121.784	225	224.686
932	125	114.784	246	252.784	180	180.373	128	121.902	234	224.549
936	118	115	260	252.627	182	180.765	120	122.196	229	224.608
940	135	115.196	260	252.922	192	180.804	115	122.647	228	224.118
944	126	115.294	246	253.137	188	180.863	122	122.804	231	224.137
948	109	115.118	262	253.196	194	180.843	128	123.137	218	223.706
952	117	115.157	257	253.392	191	181.02	130	123.177	209	223.823
956	114	115.157	257	253.745	185	181.333	128	123.235	209	223.216
960	125	115.431	253	253.98	185	181.431	128	123.373	230	223.157
964	117	115.412	247	254.177	185	181.98	120	123.588	222	222.98
968	116	115.49	247	254.471	177	182.333	117	123.549	223	222.843
972	114	115.765	234	254.823	185	182.451	122	123.765	230	222.569
976	116	116	245	255.314	184	182.686	118	123.667	222	222.745
980	103	115.902	244	255.588	192	182.765	122	123.823	215	222.922
984	133	116.255	240	255.51	188	182.843	131	123.784	238	223.118
988	123	116.196	250	255.353	180	183.02	125	123.706	218	222.784
992	115	116.059	256	255.196	174	183.294	121	123.843	231	222.627
996	117	116.118	250	255.02	195	183.059	117	123.922	218	222.255
1000	113	116.098	254	254.667	174	183.177	128	124.059	216	222.157
1004	113	116.275	244	254.745	189	183.078	116	124.177	205	221.882
1008	111	116.137	251	254.804	187	182.882	129	124.294	225	221.726
1012	110	116.177	251	254.647	177	182.706	113	124.529	223	221.196
1016	121	116.294	235	254.784	188	182.451	116	124.686	215	220.823
1020	120	116.588	270	254.765	180	182.863	136	124.961	225	221.078
1024	121	116.686	255	254.706	182	182.98	124	125.275	206	220.647
1028	111	116.569	259	254.922	182	182.863	125	125.843	231	220.431
1032	114	116.745	255	255.255	186	183.137	124	126.078	224	220.294
1036	118	116.549	260	255.51	183	183.392	125	126.059	210	220.02
1040	116	116.51	267	255.431	172	183.784	133	126.235	208	220.02
1044	112	116.02	261	255.216	179	183.882	120	126.451	209	220.039
1048	112	115.784	258	255.353	178	184.157	128	126.686	208	220.177
1052	112	115.882	261	255.235	190	184.314	122	126.667	221	220.098
1056	113	115.941	259	255.255	185	184.588	121	126.804	204	220.333
1060	118	115.941	260	254.941	176	184.726	127	127.039	210	220.98
1064	108	115.608	263	254.686	201	184.843	128	127.294	220	220.569
1068	114	115.667	262	254.804	189	185.235	125	127.627	221	220.667
1072	119	115.765	268	254.647	177	185.627	131	127.98	226	220.588
1076	114	115.745	280	254.941	177	185.902	125	128.255	226	220.216
1080	110	115.902	258	254.961	180	186.294	129	128.451	228	220.039
1084	122	116.177	248	255.49	173	186.608	135	128.647	234	220.294
1088	119	115.922	257	255.902	179	186.647	128	128.784	214	219.588
1092	117	115.647	259	256.039	183	187.177	129	129.157	228	219.353
1096	117	115.686	246	256.412	167	187.726	129	129.471	226	218.961
1100	113	115.706	250	256.863	186	187.823	135	129.961	222	218.863
1104	124	115.804	260	257	171	188.412	132	130.098	215	218.686
1108	111	115.882	269	257.353	171	188.549	135	130.314	221	218.726
1112	116	116.02	259	257.216	181	188.843	126	130.471	210	218.451
1116	115	115.98	254	256.98	170	189.353	129	130.882	210	218.373
1120	127	115.745	248	257	200	189.274	135	131.137	226	218.412
1124	119	115.471	260	256.608	190	189.392	135	131.177	220	218.177
1128	109	115.275	266	256.098	183	189.588	134	131.529	225	218.333
1132	122	115.353	257	255.804	197	190.177	131	131.745	218	218.059
1136	115	115.373	259	255.765	193	190.392	127	131.863	220	218.098
1140	116	115.333	256	255.333	202	190.608	129	132.118	229	218.314
1144	110	115.431	249	254.961	197	191.157	126	132.157	229	218.647
1148	114	115.431	253	254.588	202	191.392	134	132.608	238	218.843
1152	114	115.333	256	254.392	202	191.726	127	132.745	214	219
1156	120	115.275	258	254.177	205	191.843	137	132.922	221	219.216
1160	114	115.255	241	253.804	192	192.196	140	133.157	242	219.549
1164	108	115.235	240	253.529	191	192.51	141	133.373	209	219.863
1168	120	115.471	253	253.235	205	192.392	137	133.49	227	220.02
1172	121	115.529	239	252.941	197	192.823	135	133.804	219	220.118
1176	113	115.588	249	252.294	199	193.255	136	133.843	211	220
1180	124	115.51	246	251.412	204	193.922	128	134.118	213	219.922
1184	117	115.765	271	251.078	208	194.392	132	134.314	228	219.784
1188	120	115.784	261	250.823	190	195.255	138	134.294	202	219.784
1192	109	115.784	257	250.353	207	195.353	144	134.431	206	220.02
1196	117	115.784	275	249.765	202	195.706	137	134.863	211	220.392
1200	118	116	273	249.549	200	196.216	142	135	213	220.627
1204	118	116.078	261	249.059	204	196.431	135	134.961	207	221
1208	117	116.157	262	248.804	196	196.941	127	134.922	207	221.608
1212	118	116.49	244	248.412	202	197.392	137	134.765	211	221.961
1216	108	116.569	239	248.294	203	197.784	134	135.02	219	222.529
1220	109	116.784	236	247.647	184	198.353	129	135.078	217	223.157
1224	106	116.686	250	247.392	186	198.373	138	135.157	213	223.314
1228	111	116.725	229	247.02	192	198.588	142	135.078	214	223.627
1232	115	116.745	244	246.49	212	198.843	136	135.059	217	223.51
1236	115	116.784	253	246.196	197	198.98	130	135.039	226	223.667
1240	116	116.882	238	245.726	194	199.039	138	135.039	221	223.569
1244	121	116.882	248	245.274	200	199.059	135	135.098	225	223.451
1248	112	116.823	242	245.137	191	199.039	143	135.196	219	223.373
1252	107	116.823	248	244.863	195	199.118	135	135.098	216	223.059
1256	109	116.588	250	244.471	196	199.196	131	135.216	232	223.196
1260	112	116.451	240	243.961	203	199.098	133	134.922	221	223.235
1264	117	116.275	246	243.529	192	199.255	138	134.784	226	223.02
1268	120	116.373	248	243.902	195	199.471	134	134.863	228	223.392
1272	117	116.196	247	243.686	211	199.49	141	134.922	226	223.647
1276	122	116.059	235	243.745	199	199.686	133	134.843	220	223.588
1280	110	116.157	235	243.922	211	199.902	139	134.706	222	223.863
1284	123	115.941	241	244.118	204	200.216	139	134.667	221	224.569
1288	123	115.98	235	243.863	217	200.529	134	134.765	234	224.667
1292	119	115.784	233	243.549	184	201.373	135	134.667	226	225.314
1296	117	116.098	229	243.274	201	201.529	151	134.627	247	226.098
1300	128	116.255	235	242.627	193	201.823	136	134.51	238	226.549
1304	117	116.373	225	242.098	197	202.078	133	134.333	241	226.882
1308	128	116.392	247	241.922	197	202.314	130	134.51	246	227.608
1312	128	116.392	249	241.765	194	202.941	127	134.882	239	228.255
1316	120	116.549	253	241.941	201	203.294	139	134.784	239	228.608
1320	126	116.882	221	242.098	199	203.863	132	134.98	242	228.941
1324	122	117.177	235	242.373	201	205.137	139	135.333	234	228.98
1328	121	117.451	241	242.157	201	205.941	131	135.118	236	229.49
1332	110	117.725	239	242.274	196	206.608	133	135.059	219	229.745
1336	124	117.941	242	242.274	204	207.039	130	135.137	226	230.098
1340	120	118.078	235	242.412	196	207.922	127	135.294	215	230.274
1344	116	118.078	233	242.569	203	208.667	132	135.529	223	230.451
1348	107	118.02	242	242.667	196	209.039	131	135.608	225	230.392
1352	114	118.294	239	242.529	206	209.627	129	135.647	222	230.412
1356	102	118.569	236	242.569	206	210.157	133	135.706	221	230.647
1360	113	119.098	232	242.373	200	210.726	122	135.882	223	230.686
1364	105	119.275	219	242.216	200	211.392	133	135.941	231	230.941
1368	113	119.49	259	242.157	202	212.157	145	135.882	228	230.98
1372	111	119.569	242	241.98	206	212.588	140	136.039	240	230.902
1376	114	119.608	242	241.706	207	212.745	131	135.922	216	231.059
1380	118	119.667	258	241.686	210	213.529	129	136	225	230.922
1384	113	119.804	256	242.02	220	213.843	126	135.98	249	231.216
1388	119	119.765	258	242.078	224	214.157	137	135.706	233	231.216
1392	110	119.725	245	242.333	233	214.608	133	135.882	235	231.137
1396	125	119.725	243	242.51	215	215.608	142	136.098	246	230.804
1400	125	120	242	242.98	217	215.922	131	135.882	234	230.274
1404	124	120.118	246	243.392	213	216.451	133	135.941	230	229.902
1408	119	120.039	252	244.216	216	217.078	144	135.843	244	229.353
1412	117	119.961	254	244.157	228	217.706	146	136.177	240	229.039
1416	126	119.961	253	244.314	220	218.333	132	136.255	229	228.686
1420	125	120.078	247	244.451	232	218.784	144	136.255	236	228.274
1424	124	120.118	250	245.157	249	219.392	147	136.314	219	227.823
1428	120	120.118	239	245.49	227	219.882	127	136.373	239	227.529
1432	125	120.294	235	246.059	226	220.314	139	136.529	227	227.098
1436	126	120.353	244	246.255	234	220.784	140	136.549	235	226.902
1440	122	120.373	260	246.784	242	221.431	138	136.588	235	226.784
1444	116	120.451	246	247.451	232	221.726	150	136.765	230	226.608
1448	118	120.647	253	247.726	219	222.078	139	137.039	222	226.471
1452	126	120.941	235	247.922	221	222.627	145	137.196	220	226.294
1456	121	121.314	250	248.314	222	222.922	138	137.314	228	226.157
1460	136	121.745	240	248.608	225	223.02	140	137.353	234	225.882
1464	121	122.118	232	248.961	237	223.255	136	137.569	234	225.588
1468	128	122.431	243	249.529	231	223.451	135	137.627	228	225.235
1472	124	122.725	239	249.333	217	223.823	142	137.49	224	224.627
1476	119	122.902	233	249.412	219	224.039	135	137.353	234	224.274
1480	125	122.961	234	249.196	239	224.373	137	137.49	213	224.294
1484	117	123.157	252	248.823	227	224.529	138	137.549	237	223.902
1488	121	123.235	244	248.039	220	224.529	125	137.627	221	223.412
1492	121	123.333	248	247.627	240	224.157	143	137.529	230	223.177
1496	119	123.627	242	247.333	235	223.961	146	137.373	209	222.647
1500	131	123.843	253	247.314	217	224.02	140	137.314	220	222.02
1504	134	123.843	256	246.902	220	223.784	139	137.549	219	221.392
1508	113	124.02	267	246.726	229	223.882	128	137.765	213	221.255
1512	124	124.039	244	246.333	229	224.078	147	137.608	230	220.765
1516	128	124.412	257	246.137	226	223.863	131	137.353	221	220.294
1520	126	124.275	260	246.118	224	223.882	139	137.49	218	219.961
1524	128	124.196	257	246.02	230	223.49	135	137.177	219	219.647
1528	122	124.098	252	245.804	226	222.627	142	137.039	219	219.726
1532	130	124.177	270	245.922	223	222.412	139	137.216	214	219.078
1536	113	124.137	249	246.039	220	222.412	134	137.235	209	219.02
1540	125	124.078	269	246.255	237	222.039	132	137.216	220	218.765
1544	124	124.039	269	246.235	211	221.726	136	137.177	206	218.549
1548	126	124	247	245.941	221	221.569	146	137.098	216	218.373
1552	122	124.039	252	245.784	224	221.784	139	136.922	216	218.431
1556	133	123.804	259	245.902	221	221.902	135	136.745	215	218.529
1560	124	123.882	251	245.922	211	222.235	135	136.784	207	218.627
1564	132	123.51	250	246.196	212	222.118	133	136.804	208	218.49
1568	121	123.294	248	246.373	210	221.765	136	136.882	213	218.177
1572	128	123.177	249	246.588	221	221.686	138	136.823	197	218.412
1576	120	122.961	246	246.608	217	222.098	133	136.745	222	218.392
1580	117	122.922	231	246.98	224	222.059	138	136.843	217	217.961
1584	128	122.863	239	247.02	218	221.726	132	137.098	205	217.941
1588	117	122.882	216	246.588	220	221.49	130	137.098	224	217.314
1592	124	122.686	237	246.333	205	221.588	132	137.451	221	217.373
1596	125	122.569	230	246.177	223	220.922	125	137.471	208	217.157
1600	136	122.51	242	245.902	218	220.608	139	137.235	214	217.353
1604	125	122.118	221	245.569	205	220.686	143	137.353	202	217.333
1608	133	121.647	237	245.314	218	220.765	144	137.431	223	217.294
1612	120	121.882	232	244.667	226	220.569	136	137.569	219	217.392
1616	136	121.686	244	244.726	217	220.216	133	137.412	216	217.392
1620	119	121.451	252	244.588	221	220.059	139	137.627	212	217.529
1624	121	121.137	242	244.451	212	219.961	128	137.863	220	217.549
1628	119	121.059	239	244.157	205	219.902	140	137.961	223	217.804
1632	124	120.961	245	243.902	216	219.882	136	138	206	218.294
1636	123	120.843	241	243.118	226	219.804	140	138.059	224	218.647
1640	123	121.059	255	242.941	215	220	139	138.235	222	218.765
1644	120	120.902	259	242.569	226	219.627	136	138.373	224	218.706
1648	114	120.706	231	242.294	224	219.941	146	138.353	221	219.039
1652	120	120.686	245	241.922	230	219.745	130	138.235	225	219
1656	114	120.686	241	241.451	227	219.804	136	138.255	225	218.922
1660	125	120.373	251	241.02	239	219.706	140	138.118	233	218.902
1664	117	120.235	254	240.745	219	219.745	141	138.314	227	219.274
1668	110	120.098	241	240.765	219	220.02	140	138.373	218	219.765
1672	122	120.039	254	240.392	227	220.02	132	138.667	240	219.529
1676	113	119.823	240	240	238	220.059	138	138.647	223	219.902
1680	117	119.843	252	239.902	217	219.961	140	138.961	212	219.745
1684	122	120.137	236	240	222	219.98	150	138.941	212	219.843
1688	118	120.039	230	240.216	215	220.02	138	139.02	205	220.431
1692	111	119.98	231	240.647	225	219.98	143	139.471	224	220.451
1696	115	119.882	240	240.726	206	220.431	144	139.863	219	220.314
1700	116	119.725	228	240.745	219	220.627	134	140.49	219	220.588
1704	111	119.608	236	240.294	221	220.608	146	140.431	219	220.177
1708	110	119.608	243	240.706	224	221.274	143	140.569	217	220.177
1712	125	119.49	234	240.686	219	221.529	135	140.667	218	219.647
1716	114	119.647	247	240.588	211	221.549	139	141.078	230	219.529
1720	116	119.353	250	240.51	218	221.608	142	141.49	228	219.157
1724	110	119.431	253	240.333	219	221.726	151	141.804	219	219.078
1728	124	119.569	242	240	227	221.843	140	142.274	232	218.922
1732	117	119.569	239	239.882	225	222.471	144	142.216	244	218.569
1736	124	119.314	230	239.471	219	222.745	142	142.392	232	218.726
1740	124	119.255	240	239.51	230	222.784	143	142.549	215	218.333
1744	117	119.275	250	239.039	218	222.823	139	142.627	217	218.157
1748	114	119.529	255	238.569	227	222.863	135	142.745	223	217.784
1752	125	119.823	228	238.667	211	222.784	140	142.961	214	217.471
1756	122	119.961	228	238.314	227	222.745	140	143.412	212	217.059
1760	117	120.157	237	238.255	216	222.804	128	143.529	214	216.922
1764	117	120.02	237	238.078	213	222.49	145	143.706	226	216.353
1768	125	120.098	251	238.039	226	222.569	136	143.804	233	215.941
1772	118	120.275	229	238.059	210	222.882	151	144	201	215.588
1776	117	120.353	229	237.686	223	222.823	137	144.196	216	214.98
1780	121	120.51	241	237.627	212	222.726	149	144.431	214	214.804
1784	132	120.823	236	237.373	225	222.804	137	144.51	222	214.765
1788	123	120.588	250	237.51	220	222.667	136	144.373	235	214.784
1792	114	120.686	238	237.588	218	222.647	153	144.51	225	214.823
1796	119	120.588	241	237.823	228	222.569	152	144.765	214	214.608
1800	117	120.765	231	237.765	233	222.765	157	144.667	222	214.588
1804	130	120.863	219	237.823	217	223.314	136	145.02	193	214.451
1808	125	120.98	242	238.216	239	223.392	150	145.137	202	214.333
1812	127	121.098	236	238.078	231	223.588	149	145.255	196	214.235
1816	128	120.961	227	237.98	227	223.784	157	145.529	213	214.039
1820	121	120.98	240	237.804	220	224.118	154	145.588	197	213.706
1824	123	120.863	243	237.765	227	224.431	155	145.765	208	213.529
1828	128	120.961	225	237.745	218	224.627	152	145.569	212	213.177
1832	119	120.765	233	237.588	237	224.843	137	145.823	205	212.765
1836	111	120.627	224	237.353	230	225.059	145	145.784	214	212.137
1840	120	120.667	243	237.412	228	225.255	148	145.922	204	211.823
1844	124	120.902	231	237	217	225.157	143	146.039	213	211.608
1848	133	120.922	235	236.667	228	225.157	142	146.059	205	211.373
1852	129	121.216	236	236.431	220	225.137	157	146.51	205	211.177
1856	127	121.196	227	236.471	228	225.765	153	146.529	204	210.588
1860	124	121.196	238	236.392	230	225.745	142	146.627	218	210.726
1864	118	121.353	242	236.373	223	225.765	149	146.804	204	210.49
1868	121	121.373	252	236.314	223	225.922	146	146.686	206	210.098
1872	119	121.314	242	235.667	235	225.784	150	146.823	200	209.412
1876	126	121.314	235	235.529	224	226.274	142	146.922	209	209.588
1880	121	121.333	237	235.314	233	226.294	150	147	214	209.078
1884	133	121.294	239	234.922	221	226.549	144	146.863	210	208.922
1888	110	121	243	234.49	215	226.706	143	146.922	213	208.882
1892	123	121.059	234	234.078	214	226.902	145	147	207	208.274
1896	106	121.353	243	233.784	221	226.902	156	146.922	213	207.823
1900	124	121.373	237	233.686	216	226.823	139	146.627	218	207.333
1904	121	121.627	231	233.726	247	226.059	152	146.353	212	207.137
1908	117	121.667	256	233.667	225	226.235	152	146.431	213	207.431
1912	116	121.804	236	233.471	234	225.823	149	146.078	212	207.569
1916	118	121.98	229	232.941	229	225.686	149	145.922	208	207.863
1920	115	121.843	238	232.726	228	225.588	142	145.647	213	207.627
1924	110	122.098	248	232.569	234	225.726	151	145.588	219	207.569
1928	115	122.137	252	232.274	229	225.686	141	145.373	201	207.255
1932	114	122.177	234	232.373	238	225.686	153	145.274	211	206.98
1936	110	122.314	227	232.216	236	225.588	142	145.451	212	206.941
1940	126	122.882	233	232.02	229	225.49	149	145.431	216	206.726
1944	136	123.039	219	231.726	225	225.588	149	145.51	204	206.569
1948	118	123.373	233	231.627	218	225.765	140	145.627	205	206.137
1952	129	123.294	243	231.353	226	225.706	158	145.745	213	206.373
1956	124	123.177	230	231.235	243	225.451	141	145.686	184	206.078
1960	122	123.314	224	231.294	226	225.51	145	145.726	219	206.02
1964	125	123.275	236	231.059	217	225.118	137	146.078	202	205.549
1968	118	123.412	234	230.608	221	225.353	139	145.961	206	205.529
1972	122	123.51	218	230.49	219	225.549	143	146.098	198	205.177
1976	118	123.725	222	230.059	235	225.412	156	146.118	210	205.177
1980	118	123.725	218	230.098	224	225.451	141	146.294	190	204.843
1984	119	123.784	221	230.216	225	225.235	142	146.392	206	204.333
1988	117	123.627	214	229.863	233	225.373	140	146.51	220	203.588
1992	126	123.843	229	229.49	230	225.588	140	146.745	204	203.039
1996	129	123.686	223	229.471	218	225.765	149	146.784	202	202.706
2000	120	124.078	236	229.314	224	226.078	137	146.863	189	202.157
2004	130	123.98	233	229.373	194	226.314	143	146.941	212	201.608
2008	132	123.941	216	229.392	226	225.843	140	146.922	208	201.039
2012	132	124.118	232	229	218	226.216	132	146.863	209	200.765
2016	136	124.216	209	229.274	224	226.157	141	146.843	211	200.235
2020	121	124.157	216	229.412	222	225.941	143	146.922	201	199.902
2024	134	124.078	232	229.255	227	225.98	151	147.314	194	199.471
2028	125	124.314	228	229.02	225	225.784	144	147.353	192	199.059
2032	130	124.627	230	228.706	218	225.726	147	147.451	198	199.039
2036	126	124.804	225	228.667	232	225.392	146	147.471	203	198.647
2040	140	125.275	214	229	225	225.078	144	148	203	198.255
2044	128	125.255	228	228.823	233	225.059	152	148.059	196	198.078
2048	141	125.157	226	228.745	226	225.412	149	148.059	191	197.882
2052	129	125.373	221	228.667	225	225.686	148	148.451	217	197.784
2056	123	125.216	230	228.353	207	225.863	154	148.49	190	197.314
2060	134	125.51	230	228.451	231	225.392	155	148.98	201	197.569
2064	122	125.725	226	228.471	210	225.235	160	149.078	194	197.059
2068	125	125.843	219	228.529	235	225.196	143	149.627	203	197.059
2072	126	125.961	246	228.451	233	225.098	153	150.118	188	196.784
2076	130	126.137	220	228.667	228	225.157	151	150.902	200	197
2080	126	126.216	237	228.765	226	224.823	151	151	192	196.961
2084	124	126.569	243	229.255	222	224.843	155	151.49	188	197.294
2088	125	126.765	221	229.431	228	224.823	150	152.039	172	197.216
2092	121	126.863	224	229.863	226	224.569	155	152.451	185	196.941
2096	115	127.157	233	230.02	223	224.373	147	153	190	196.863
2100	126	127.118	235	230.216	237	224.412	160	153.353	185	197.02
2104	119	127.294	240	230.353	228	224.431	143	153.863	190	197.137
2108	119	127.196	232	230.392	223	224.98	151	154.255	183	196.529
2112	126	127.235	236	230.49	244	225.196	149	154.961	199	196.314
2116	121	127.235	250	230.569	231	225.274	148	155.804	185	195.608
2120	115	127.039	236	230.961	218	225.157	153	156.412	191	195.471
2124	111	127.275	230	231.373	230	225.529	162	157	191	195.177
2128	122	127.314	236	231.196	224	225.627	153	157.235	198	194.941
2132	131	127.451	236	230.98	226	226.02	146	157.823	200	195.118
2136	123	127.725	232	230.843	221	226.196	154	158.157	191	194.863
2140	134	128.02	244	230.686	220	226.353	169	158.49	192	194.765
2144	125	127.863	224	230.804	228	226.353	152	158.941	207	194.706
2148	131	127.98	215	231.137	243	226.431	149	159.294	194	194.961
2152	129	127.804	229	231.549	232	226.373	160	159.51	200	195.274
2156	121	128.255	227	231.745	235	226.608	160	159.843	189	195.216
2160	139	128.569	235	231.706	219	226.98	166	159.882	197	195.51
2164	133	128.804	225	231.353	218	226.902	150	160.039	193	195.608
2168	131	129.118	239	231.451	215	227.412	165	160.118	202	196.039
2172	124	129.353	230	231.745	216	227.51	164	160.549	192	195.961
2176	131	129.608	229	231.274	222	227.726	183	160.823	209	196.216
2180	122	130.059	227	231.471	218	227.647	161	161.196	208	196.647
2184	136	130.274	243	231.471	225	227.726	166	161.686	207	196.843
2188	129	130.549	230	231.549	224	227.98	170	161.941	202	197.392
2192	122	130.823	236	231.823	220	228.039	161	162.333	206	197.667
2196	141	131.177	237	231.882	220	227.863	168	162.765	200	197.961
2200	127	131.451	233	231.961	220	227.922	167	163.51	210	198.137
2204	129	131.686	243	232.02	225	227.961	163	163.784	195	198.431
2208	125	132.078	235	231.431	222	228.196	163	164.451	181	198.569
2212	134	132.549	221	231.412	237	228.412	176	164.726	197	198.804
2216	132	132.765	236	231.059	222	228.294	175	165.216	173	198.941
2220	126	133.118	229	230.627	218	228.235	172	165.902	204	199.098
2224	133	133.412	237	230.49	241	228.863	173	166.588	186	199.314
2228	136	133.863	223	230.196	232	228.863	163	167.137	182	199.569
2232	132	134.235	217	229.902	245	229.177	174	167.843	201	199.843
2236	144	134.294	223	229.373	227	229.588	164	168.569	185	199.882
2240	141	134.471	217	229.353	240	229.902	163	169.177	198	200.059
2244	132	134.51	220	228.784	225	230.059	167	169.333	200	200.353
2248	134	134.823	245	229.039	237	230.157	170	170.078	209	200.235
2252	132	135.098	247	229.49	223	230.059	160	170.686	207	200.647
2256	152	135.373	231	229.333	237	229.922	165	171.216	214	200.823
2260	139	135.882	228	229.627	226	230.02	156	171.765	205	200.941
2264	146	135.863	212	229.353	227	230.157	163	172.373	206	201.098
2268	138	136.177	231	229.373	236	230.765	164	173.02	216	201.549
2272	137	136.412	234	229.098	240	231.255	165	173.51	199	201.667
2276	139	136.569	222	229.294	244	231.843	167	174.039	201	201.961
2280	153	136.686	230	229.098	224	232.137	170	174.137	222	201.98
2284	137	136.882	237	229.177	230	232.529	176	174.529	202	201.784
2288	138	136.98	247	228.804	235	233.02	168	174.902	216	201.823
2292	139	137.059	235	228.726	231	233.059	170	175.157	186	201.882
2296	139	137.373	227	228.529	217	233.51	177	175.902	200	201.726
2300	129	137.353	237	228.333	226	233.98	185	176.314	199	201.922
2304	138	137.667	238	227.902	239	234.196	174	176.863	200	201.647
2308	139	137.549	210	227.647	240	234.745	177	177.314	197	202.039
2312	143	137.804	231	227.49	234	235.02	165	177.961	195	202.569
2316	137	137.882	218	227.588	238	235.196	174	178.314	206	202.706
2320	139	137.765	228	227.549	228	235.353	183	178.51	193	203.392
2324	130	138.098	229	227.588	250	235.784	188	178.941	202	203.451
2328	134	138	215	227.667	230	235.51	190	179.392	204	203.902
2332	141	137.961	221	227.706	240	235.569	189	180.196	212	204.294
2336	134	138.137	209	228.177	247	235.255	183	180.49	202	204.353
2340	132	137.902	231	228.412	237	235.392	185	181.078	200	204.51
2344	136	137.726	215	228.784	228	235.431	177	181.706	207	204.843
2348	141	137.784	237	229.098	233	235.784	190	182.196	201	204.726
2352	145	137.922	238	228.765	238	235.549	180	182.765	215	204.823
2356	143	138	221	228.431	225	236	187	183.333	209	204.863
2360	147	137.804	242	228.392	240	235.784	188	184.196	195	204.961
2364	138	137.647	221	228.392	226	235.667	197	184.902	205	204.902
2368	149	137.588	226	228.608	249	235.843	183	185.667	216	204.941
2372	143	137.451	225	228.882	240	235.922	190	186.392	208	204.804
2376	132	137.294	240	228.843	246	235.902	191	186.804	207	204.745
2380	137	137.196	219	228.686	237	235.745	188	187.235	210	204.922
2384	132	136.765	231	228.314	238	236.078	181	187.627	198	204.294
2388	141	136.608	224	227.843	250	236.039	185	187.941	209	204.274
2392	133	136.706	226	227.373	226	236.059	183	188.235	205	204.039
2396	138	136.686	226	227.059	243	235.922	199	188.49	198	204.51
2400	140	136.608	227	227.177	244	236.02	189	188.941	210	204.255
2404	143	136.843	211	226.686	231	235.863	195	189.118	196	204.235
2408	123	136.823	230	226.333	253	235.706	186	189.451	215	204.314
2412	138	136.823	227	226.51	236	235.118	196	189.726	208	204.118
2416	138	136.647	226	226.294	246	234.863	194	190.373	204	203.98
2420	126	136.608	234	226.098	230	234.588	185	190.863	208	203.627
2424	143	136.765	231	226	240	234.412	194	191.059	207	203.471
2428	128	136.922	241	226.098	227	233.529	196	191.235	209	203.294
2432	134	136.922	225	226.274	235	233.059	204	191.392	202	203.569
2436	141	136.784	241	226.373	229	232.784	189	191.549	204	203.274
2440	132	136.726	235	226.431	234	232.196	194	191.863	193	203.333
2444	132	136.98	236	226.039	242	232.137	195	192.137	215	203.569
2448	135	137.098	236	226.177	243	232	192	192.49	194	203.569
2452	141	136.941	228	225.745	225	231.941	199	192.627	214	203.353
2456	136	136.608	230	225.255	246	231.823	189	193.098	209	203.059
2460	142	136.667	229	225.608	226	232.118	209	193.431	219	202.922
2464	131	136.51	228	225.118	220	231.823	192	193.726	202	203
2468	143	136.647	223	225.177	236	231.922	202	193.823	208	203.196
2472	131	136.51	245	225.235	240	231.353	201	194.353	209	202.961
2476	129	136.627	232	225.255	239	231.333	186	194.647	196	202.843
2480	134	136.706	214	224.784	236	231.196	189	195.137	210	202.706
2484	131	136.961	211	224.765	241	231.078	190	195.726	190	202.412
2488	129	137.196	213	224.784	228	230.863	192	196.51	201	202.686
2492	143	137.353	223	224.922	236	230.529	183	197.196	204	202.588
2496	138	137.51	219	224.706	224	230.627	183	197.627	210	202.667
2500	135	137.569	233	224.373	222	230.608	200	197.686	187	202.647
2504	141	137.647	212	224	218	230.412	194	198.157	198	202.373
2508	137	137.745	220	224.157	231	230.118	191	198.471	204	202.373
2512	139	138.039	219	223.863	210	229.51	191	199.059	187	202.098
2516	134	138.02	220	224.078	221	229.353	198	199.549	188	202.098
2520	135	138.177	208	223.706	224	229.02	199	199.941	188	202.274
2524	147	138.627	223	223.569	219	228.745	193	200.353	185	202.216
2528	138	138.726	234	223.196	205	228.353	197	200.902	193	202.392
2532	134	139.078	224	222.706	206	228.137	198	201.02	218	202.373
2536	134	139.353	226	222.569	226	227.961	197	201.353	197	202.294
2540	131	139.431	212	222.353	217	227.98	199	201.902	205	202.373
2544	145	139.608	211	221.882	234	227.765	199	202.412	212	202.627
2548	142	139.902	222	221.765	221	227.51	195	202.882	207	202.078
2552	133	139.922	215	221.588	230	226.902	197	203.333	190	202.431
2556	128	139.882	213	221.471	232	226.549	204	203.686	200	202.255
2560	146	140.137	239	221.177	240	226.294	204	204.51	202	202.098
2564	139	140.216	217	220.882	225	226.431	203	204.863	199	201.588
2568	145	140.549	224	220.686	231	226.647	202	205.451	215	201.353
2572	142	140.569	229	220.804	220	226.549	210	205.882	204	201.078
2576	149	140.726	226	220.608	239	226.353	205	206.314	202	200.588
2580	136	141.02	216	220.529	239	226.177	216	206.882	200	200.549
2584	150	141.255	218	220.726	231	226.039	218	207.51	195	200.098
2588	144	141.471	232	221.078	227	225.922	221	207.941	212	200.314
2592	149	141.686	231	221.451	233	225.726	220	208.49	204	200.294
2596	141	141.784	215	221.392	231	225.686	205	209.431	209	200.333
2600	141	141.863	209	221.726	242	225.667	202	210.157	197	200.078
2604	144	141.98	208	221.706	234	225.765	213	210.627	196	200.471
2608	148	142.059	219	222.49	216	225.804	211	211.098	196	200.294
2612	138	142.118	215	222.98	222	225.706	216	211.843	201	200.333
2616	137	142.274	238	223.529	228	226.02	221	212.373	208	200.588
2620	146	142.549	207	223.706	229	226.098	214	212.569	213	200.843
2624	149	142.706	227	224.431	216	226.02	206	212.823	205	200.98
2628	148	142.745	212	224.745	220	226.353	222	213.196	216	201.333
2632	146	142.961	216	225	216	226.941	202	213.353	208	201.235
2636	148	143.098	218	225.039	226	227.314	221	213.667	198	200.588
2640	145	143.588	230	225.039	230	227.49	217	214.235	208	200.392
2644	141	143.726	211	225.608	223	227.647	220	214.471	206	200.627
2648	147	143.863	230	225.882	229	227.471	219	214.961	187	200.235
2652	136	143.98	227	226	212	227.765	215	215.373	212	199.961
2656	139	144.274	222	226.373	207	227.529	217	215.49	205	200.314
2660	149	144.765	215	226.569	233	227.471	231	215.627	201	200.137
2664	146	144.961	214	226.608	233	227.333	227	215.686	193	200.098
2668	148	145.137	218	226.765	231	227.02	222	215.902	190	200.196
2672	144	145.255	229	227.196	231	227.098	224	216.216	194	199.686
2676	139	145.392	235	227.608	230	227.353	223	216.431	184	199.706
2680	144	145.333	228	227.686	230	227.216	215	216.569	194	199.627
2684	146	145.412	224	228	229	226.941	221	216.961	187	199.667
2688	142	145.235	229	228.294	235	226.804	212	216.863	201	199.549
2692	140	145.177	232	228.137	218	226.667	220	216.627	200	199.51
2696	148	145.177	220	228.353	234	226.471	231	216.667	206	199.471
2700	142	145.196	236	228.49	223	226.314	220	217.098	197	199.294
2704	141	145.177	232	228.98	227	226.177	224	217.471	207	198.961
2708	145	145.177	252	229.588	220	226.039	218	217.608	189	199.137
2712	140	145	245	229.726	226	226.294	229	217.706	206	199.235
2716	147	144.941	247	230.039	226	226.196	218	217.823	200	199.177
2720	148	144.98	229	229.882	225	226.177	208	217.804	201	199.059
2724	143	144.961	245	230.177	220	226.059	212	217.726	195	198.823
2728	149	144.961	239	230.137	236	226.177	212	218.137	203	198.608
2732	149	144.823	247	230.353	235	226.196	205	218.059	188	198.196
2736	141	144.843	226	230.353	225	226.529	214	218.431	185	198.118
2740	159	144.902	226	230.569	235	226.216	226	218.529	187	197.98
2744	138	144.843	241	230.647	225	226.078	211	218.608	217	197.823
2748	152	145.059	225	230.863	225	226.039	224	218.627	192	197.784
2752	148	145.039	228	230.882	236	226.137	216	218.529	193	197.961
2756	148	145.294	234	230.922	218	226.274	203	218.608	208	197.804
2760	153	145.49	223	231.177	229	226.392	211	218.392	191	197.922
2764	156	145.529	241	231.255	233	226.137	207	218.02	200	197.686
2768	148	145.784	225	231.471	209	225.98	214	218.098	204	197.745
2772	151	145.823	246	231.49	235	226.039	218	217.706	189	197.686
2776	149	146.078	250	231.196	233	226.235	221	217.412	205	198.02
2780	146	146.039	230	230.843	232	226.314	212	217.235	198	198.137
2784	140	146.118	232	231.118	225	226.177	236	217.451	202	198.098
2788	141	146.059	233	230.961	224	226.412	213	217.49	189	198.235
2792	141	146.235	224	230.784	220	226.431	209	217.49	210	197.961
2796	149	146.294	242	230.627	223	226.843	222	217.412	202	198.235
2800	142	146.373	222	230.353	223	226.941	227	217.039	200	197.882
2804	140	146.51	234	230.373	235	227.078	221	217.078	180	198.039
2808	144	146.745	239	230.118	227	227.216	220	216.706	205	197.98
2812	139	146.922	226	229.804	229	227.569	216	216.588	201	198.235
2816	135	147.098	231	229.922	217	227.843	222	216.392	198	198.177
2820	139	147.157	230	229.647	227	228	220	216.549	202	198.137
2824	145	147.196	222	229.608	223	228.314	210	216.882	201	198.216
2828	149	147.451	225	229.078	222	228.686	227	217.314	194	198.431
2832	141	147.431	223	228.941	221	228.706	218	217.471	195	198.549
2836	147	147.51	216	228.745	233	228.706	221	217.745	204	198.392
2840	151	147.98	229	228.765	210	229.059	226	217.882	191	198.823
2844	142	147.843	234	228.706	223	229	221	217.882	200	199.02
2848	152	148.078	222	228.451	221	229.235	221	218.157	204	198.706
2852	146	148.039	231	228.392	234	229.373	214	218	196	198.765
2856	149	148.059	229	228.451	219	229.373	219	218.059	204	198.784
2860	149	147.863	235	228.726	213	229.49	206	218.098	211	198.784
2864	151	147.882	219	228.902	220	229.49	212	218.294	189	199.118
2868	159	147.863	225	228.667	225	229.098	231	218.647	196	199.235
2872	150	148.039	219	228.765	234	229.49	202	218.745	187	199.333
2876	157	148.137	214	228.353	241	229.353	209	218.863	211	199.274
2880	137	148.255	217	227.98	234	229.373	214	219.157	190	199.353
2884	148	148.451	242	227.882	223	229.333	226	219.274	192	199.177
2888	143	148.647	216	227.843	241	229.569	223	218.961	194	199.059
2892	151	148.843	220	227.549	236	229.431	212	219.098	187	199.157
2896	143	149.196	224	227.51	239	229.627	216	219.588	214	198.902
2900	152	149.255	206	227.255	239	229.863	212	219.784	188	198.706
2904	149	149.49	237	227.431	230	230.098	222	219.804	205	198.627
2908	153	149.627	219	227.412	234	229.863	205	220.02	204	199.255
[truncated: 4,273 more rows]

## Sheet: Supplementary Table 1
Materials	Dh in DI water (nm)	Dh in PBS with FBS (nm)	ζ potential in DI water (mV)	ζ potential in PBS with FBS (mV)	Surface area (m^2/g)
[truncated: 18 more rows]
